# Supplementary material for: Giant ants and their shape: revealing relationships in the genus Titanomyrma with geometric morphometrics
Source: PeerJ. 2018 Jan 16;6:e4242. doi: 10.7717/peerj.4242 (PMC5774302; doi:10.7717/peerj.4242)
Supplement: Supplemental Information 6 [file peerj-06-4242-s006.tps]

LM=12
2682.00000 1401.00000
2727.00000 1394.00000
2750.00000 1353.00000
2725.00000 1319.00000
2773.00000 1264.00000
2762.00000 1238.00000
2650.00000 1313.00000
2614.00000 1331.00000
2614.00000 1340.00000
2414.00000 1385.00000
2411.00000 1382.00000
2505.00000 1214.00000
IMAGE=HLMD-Me-13500_MIR.jpg
ID=HLMD-Me-13500_MIR.jpg 
LM=12
1945.00000 3147.00000
1974.00000 3196.00000
2031.00000 3206.00000
2082.00000 3173.00000
2226.00000 3224.00000
2263.00000 3199.00000
2014.00000 3068.00000
2025.00000 3062.00000
1960.00000 3062.00000
1838.00000 2869.00000
1807.00000 2853.00000
2081.00000 2938.00000
IMAGE=MeI1006-01-Holotypus-Formicium-simillimum_MIR.jpg
ID=MeI1006-01-Holotypus-Formicium-simillimum_MIR.jpg 
SCALE=0.001869
LM=12
2428.00000 3089.00000
2489.00000 3074.00000
2540.00000 2983.00000
2554.00000 2875.00000
2602.00000 2800.00000
2601.00000 2729.00000
2387.00000 2941.00000
2365.00000 2955.00000
2328.00000 3014.00000
2012.00000 3109.00000
1983.00000 3123.00000
2228.00000 2832.00000
IMAGE=MeI1008-01_MIR.jpg
ID=MeI1008-01_MIR.jpg 
SCALE=0.001408
LM=12
1557.00000 3459.00000
1592.00000 3504.00000
1636.00000 3490.00000
1702.00000 3462.00000
1807.00000 3468.00000
1826.00000 3445.00000
1636.00000 3368.00000
1546.00000 3328.00000
1545.00000 3337.00000
1279.00000 3156.00000
1268.00000 3148.00000
1588.00000 3122.00000
IMAGE=MeI12090-01_MIR.jpg
ID=MeI12090-01_MIR.jpg 
SCALE=0.002421
LM=12
1530.00000 3223.00000
1556.00000 3268.00000
1599.00000 3266.00000
1657.00000 3248.00000
1749.00000 3293.00000
1770.00000 3274.00000
1594.00000 3139.00000
1560.00000 3109.00000
1555.00000 3119.00000
1326.00000 2883.00000
1345.00000 2881.00000
1613.00000 2917.00000
IMAGE=MeI12091-01_MIR.jpg
ID=MeI12091-01_MIR.jpg 
SCALE=0.002538
LM=12
3407.00000 1602.00000
3454.00000 1608.00000
3494.00000 1566.00000
3483.00000 1518.00000
3598.00000 1450.00000
3596.00000 1437.00000
3367.00000 1495.00000
3350.00000 1502.00000
3340.00000 1511.00000
3072.00000 1493.00000
3063.00000 1490.00000
3267.00000 1332.00000
IMAGE=MeI12104-01_MIR.jpg
ID=MeI12104-01_MIR.jpg 
SCALE=0.001185
LM=12
1241.00000 3134.00000
1280.00000 3184.00000
1384.00000 3192.00000
1425.00000 3146.00000
1604.00000 3185.00000
1632.00000 3147.00000
1302.00000 3024.00000
1294.00000 3017.00000
1246.00000 3019.00000
1035.00000 2821.00000
959.00000 2778.00000
1311.00000 2861.00000
IMAGE=MeI12110-01_MIR.jpg
ID=MeI12110-01_MIR.jpg 
SCALE=0.001599
LM=12
3391.00000 2558.00000
3431.00000 2594.00000
3485.00000 2570.00000
3541.00000 2469.00000
3704.00000 2466.00000
3716.00000 2437.00000
3383.00000 2353.00000
3295.00000 2333.00000
3303.00000 2347.00000
2776.00000 2120.00000
2805.00000 2117.00000
3256.00000 1983.00000
IMAGE=MeI12263-01_MIR.jpg
ID=MeI12263-01_MIR.jpg 
SCALE=0.001621
LM=12
1490.00000 3321.00000
1521.00000 3374.00000
1600.00000 3378.00000
1669.00000 3329.00000
1807.00000 3360.00000
1829.00000 3329.00000
1611.00000 3232.00000
1531.00000 3195.00000
1527.00000 3199.00000
1268.00000 2977.00000
1294.00000 2973.00000
1624.00000 2959.00000
IMAGE=MeI1230-01_MIR.jpg
ID=MeI1230-01_MIR.jpg 
SCALE=0.002141
LM=12
3644.00000 1176.00000
3691.00000 1163.00000
3724.00000 1069.00000
3701.00000 1011.00000
3765.00000 924.00000
3743.00000 893.00000
3532.00000 1090.00000
3488.00000 1141.00000
3504.00000 1140.00000
3142.00000 1375.00000
3123.00000 1397.00000
3247.00000 1038.00000
IMAGE=MeI1234-01_MIR.jpg
ID=MeI1234-01_MIR.jpg 
SCALE=0.002257
LM=12
1401.00000 1887.00000
1424.00000 1944.00000
1507.00000 1960.00000
1563.00000 1925.00000
1724.00000 1981.00000
1739.00000 1972.00000
1544.00000 1796.00000
1517.00000 1767.00000
1479.00000 1765.00000
1325.00000 1491.00000
1324.00000 1478.00000
1695.00000 1580.00000
IMAGE=MeI1238-01_MIR.jpg
ID=MeI1238-01_MIR.jpg 
SCALE=0.000958
LM=12
1590.00000 3194.00000
1614.00000 3251.00000
1671.00000 3267.00000
1713.00000 3255.00000
1814.00000 3333.00000
1875.00000 3326.00000
1677.00000 3137.00000
1687.00000 3133.00000
1646.00000 3117.00000
1539.00000 2859.00000
1524.00000 2843.00000
1757.00000 3009.00000
IMAGE=MeI12878-01_MIR.jpg
ID=MeI12878-01_MIR.jpg 
SCALE=0.001824
LM=12
3485.00000 1244.00000
3538.00000 1219.00000
3535.00000 1153.00000
3497.00000 1093.00000
3564.00000 968.00000
3551.00000 952.00000
3336.00000 1167.00000
3319.00000 1183.00000
3317.00000 1197.00000
3058.00000 1390.00000
3048.00000 1393.00000
3117.00000 1086.00000
IMAGE=MeI13193-01_MIR.jpg
ID=MeI13193-01_MIR.jpg 
SCALE=0.002374
LM=12
3428.00000 1138.00000
3478.00000 1138.00000
3513.00000 1066.00000
3497.00000 1019.00000
3583.00000 905.00000
3565.00000 875.00000
3366.00000 1068.00000
3338.00000 1093.00000
3336.00000 1109.00000
3068.00000 1265.00000
3075.00000 1256.00000
3176.00000 1007.00000
IMAGE=MeI13275-01_MIR.jpg
ID=MeI13275-01_MIR.jpg 
SCALE=0.002512
LM=12
2652.00000 1137.00000
2683.00000 1133.00000
2692.00000 1103.00000
2684.00000 1044.00000
2755.00000 966.00000
2744.00000 957.00000
2595.00000 1057.00000
2570.00000 1079.00000
2566.00000 1091.00000
2325.00000 1181.00000
2342.00000 1154.00000
2447.00000 991.00000
IMAGE=MeI13628-86_MIR.jpg
ID=MeI13628-86_MIR.jpg 
LM=12
2836.00000 1091.00000
2864.00000 1078.00000
2873.00000 1048.00000
2868.00000 1000.00000
2904.00000 927.00000
2898.00000 913.00000
2777.00000 1022.00000
2749.00000 1046.00000
2755.00000 1061.00000
2559.00000 1218.00000
2560.00000 1207.00000
2604.00000 975.00000
IMAGE=MeI14045-76_MIR.jpg
ID=MeI14045-76_MIR.jpg 
LM=12
2976.00000 1289.00000
3037.00000 1269.00000
3046.00000 1219.00000
3018.00000 1162.00000
3100.00000 1052.00000
3085.00000 1019.00000
2885.00000 1188.00000
2841.00000 1223.00000
2843.00000 1229.00000
2507.00000 1412.00000
2513.00000 1400.00000
2632.00000 1065.00000
IMAGE=MeI15343-05_MIR.jpg
ID=MeI15343-05_MIR.jpg 
LM=12
3360.00000 1714.00000
3397.00000 1700.00000
3413.00000 1645.00000
3413.00000 1572.00000
3497.00000 1487.00000
3474.00000 1462.00000
3262.00000 1609.00000
3241.00000 1634.00000
3245.00000 1658.00000
2942.00000 1805.00000
2945.00000 1797.00000
3070.00000 1525.00000
IMAGE=MeI15345-02_MIR.jpg
ID=MeI15345-02_MIR.jpg 
LM=12
3643.00000 1510.00000
3700.00000 1502.00000
3728.00000 1444.00000
3707.00000 1407.00000
3765.00000 1337.00000
3762.00000 1329.00000
3597.00000 1405.00000
3576.00000 1415.00000
3567.00000 1429.00000
3298.00000 1478.00000
3296.00000 1477.00000
3452.00000 1251.00000
IMAGE=MeI2317-01_MIR.jpg
ID=MeI2317-01_MIR.jpg 
SCALE=0.001389
LM=12
2142.00000 2901.00000
2190.00000 2941.00000
2236.00000 2932.00000
2295.00000 2873.00000
2407.00000 2875.00000
2413.00000 2826.00000
2218.00000 2807.00000
2184.00000 2784.00000
2149.00000 2790.00000
1886.00000 2635.00000
1872.00000 2632.00000
2187.00000 2573.00000
IMAGE=MeI2360-01_MIR.jpg
ID=MeI2360-01_MIR.jpg 
SCALE=0.001210
LM=12
3423.00000 1569.00000
3471.00000 1551.00000
3493.00000 1506.00000
3487.00000 1417.00000
3554.00000 1317.00000
3542.00000 1306.00000
3359.00000 1465.00000
3315.00000 1509.00000
3313.00000 1515.00000
3016.00000 1691.00000
3024.00000 1677.00000
3131.00000 1412.00000
IMAGE=MeI2495-01_MIR.jpg
ID=MeI2495-01_MIR.jpg 
SCALE=0.002307
LM=12
3474.00000 2005.00000
3515.00000 2012.00000
3555.00000 1972.00000
3565.00000 1906.00000
3646.00000 1843.00000
3645.00000 1826.00000
3410.00000 1896.00000
3377.00000 1903.00000
3399.00000 1907.00000
3036.00000 1964.00000
3046.00000 1944.00000
3223.00000 1729.00000
IMAGE=MeI291-01_MIR.jpg
ID=MeI291-01_MIR.jpg 
SCALE=0.002414
LM=12
1517.00000 3356.00000
1536.00000 3392.00000
1577.00000 3397.00000
1626.00000 3344.00000
1731.00000 3375.00000
1750.00000 3363.00000
1605.00000 3245.00000
1527.00000 3188.00000
1517.00000 3194.00000
1282.00000 2927.00000
1332.00000 2931.00000
1621.00000 2973.00000
IMAGE=MeI292-01_MIR.jpg
ID=MeI292-01_MIR.jpg 
SCALE=0.002317
LM=12
3345.00000 1520.00000
3393.00000 1503.00000
3411.00000 1458.00000
3388.00000 1400.00000
3458.00000 1307.00000
3448.00000 1292.00000
3268.00000 1407.00000
3234.00000 1445.00000
3235.00000 1456.00000
2938.00000 1595.00000
2946.00000 1573.00000
3067.00000 1337.00000
IMAGE=MeI294-01_MIR.jpg
ID=MeI294-01_MIR.jpg 
SCALE=0.002444
LM=12
3372.00000 1313.00000
3433.00000 1296.00000
3444.00000 1228.00000
3402.00000 1187.00000
3475.00000 1052.00000
3457.00000 1030.00000
3266.00000 1218.00000
3266.00000 1207.00000
3258.00000 1231.00000
2959.00000 1346.00000
2954.00000 1346.00000
3042.00000 1049.00000
IMAGE=MeI3258-01_MIR.jpg
ID=MeI3258-01_MIR.jpg 
SCALE=0.001073
LM=12
2804.00000 2094.00000
2857.00000 2101.00000
2916.00000 2054.00000
2906.00000 1985.00000
3004.00000 1924.00000
3002.00000 1916.00000
2750.00000 1961.00000
2698.00000 1976.00000
2715.00000 1984.00000
2258.00000 2011.00000
2273.00000 1994.00000
2529.00000 1793.00000
IMAGE=MeI336-01_MIR.jpg
ID=MeI336-01_MIR.jpg 
SCALE=0.002096
LM=12
1537.00000 3479.00000
1560.00000 3525.00000
1631.00000 3551.00000
1662.00000 3522.00000
1772.00000 3567.00000
1796.00000 3552.00000
1629.00000 3414.00000
1616.00000 3397.00000
1596.00000 3394.00000
1470.00000 3170.00000
1450.00000 3150.00000
1730.00000 3256.00000
IMAGE=MeI3362-01_MIR.jpg
ID=MeI3362-01_MIR.jpg 
SCALE=0.001353
LM=12
1951.00000 3766.00000
1994.00000 3865.00000
2061.00000 3913.00000
2170.00000 3913.00000
2261.00000 3978.00000
2317.00000 3952.00000
2095.00000 3743.00000
2073.00000 3713.00000
2015.00000 3682.00000
1895.00000 3422.00000
1899.00000 3414.00000
2138.00000 3569.00000
IMAGE=MeI3477-01_MIR.jpg
ID=MeI3477-01_MIR.jpg 
SCALE=0.001283
LM=12
1258.00000 3189.00000
1293.00000 3239.00000
1366.00000 3242.00000
1463.00000 3242.00000
1547.00000 3305.00000
1576.00000 3276.00000
1341.00000 3051.00000
1288.00000 2996.00000
1272.00000 2999.00000
1049.00000 2624.00000
1050.00000 2623.00000
1379.00000 2739.00000
IMAGE=MeI406-01_MIR.jpg
ID=MeI406-01_MIR.jpg 
SCALE=0.002163
LM=12
2904.00000 2121.00000
2946.00000 2140.00000
2982.00000 2102.00000
3002.00000 2016.00000
3163.00000 1968.00000
3163.00000 1935.00000
2823.00000 1955.00000
2751.00000 1941.00000
2784.00000 1958.00000
2317.00000 1850.00000
2329.00000 1829.00000
2630.00000 1666.00000
IMAGE=MeI409-01_MIR.jpg
ID=MeI409-01_MIR.jpg 
SCALE=0.002092
LM=12
1546.00000 3567.00000
1599.00000 3636.00000
1664.00000 3647.00000
1723.00000 3626.00000
1871.00000 3714.00000
1917.00000 3682.00000
1640.00000 3485.00000
1649.00000 3485.00000
1584.00000 3464.00000
1449.00000 3231.00000
1453.00000 3221.00000
1708.00000 3349.00000
IMAGE=MeI411-01_MIR.jpg
ID=MeI411-01_MIR.jpg 
SCALE=0.001675
LM=12
2562.00000 2227.00000
2624.00000 2240.00000
2684.00000 2193.00000
2728.00000 2103.00000
2815.00000 2048.00000
2815.00000 2026.00000
2526.00000 2062.00000
2459.00000 2063.00000
2465.00000 2075.00000
2001.00000 2036.00000
1993.00000 2024.00000
2301.00000 1843.00000
IMAGE=MeI45-01_MIR.jpg
ID=MeI45-01_MIR.jpg 
SCALE=0.002076
LM=12
3269.00000 1425.00000
3314.00000 1406.00000
3327.00000 1367.00000
3314.00000 1285.00000
3394.00000 1202.00000
3377.00000 1179.00000
3184.00000 1343.00000
3139.00000 1370.00000
3142.00000 1375.00000
2827.00000 1530.00000
2821.00000 1523.00000
2960.00000 1243.00000
IMAGE=MeI6576-01_MIR.jpg
ID=MeI6576-01_MIR.jpg 
SCALE=0.002404
LM=12
3122.00000 1408.00000
3185.00000 1404.00000
3197.00000 1356.00000
3170.00000 1277.00000
3256.00000 1183.00000
3249.00000 1166.00000
3016.00000 1331.00000
2963.00000 1356.00000
2968.00000 1359.00000
2651.00000 1498.00000
2655.00000 1493.00000
2793.00000 1254.00000
IMAGE=MeI6577-01_MIR.jpg
ID=MeI6577-01_MIR.jpg 
SCALE=0.002551
LM=12
2236.00000 1930.00000
2247.00000 1999.00000
2300.00000 2027.00000
2366.00000 1993.00000
2472.00000 2091.00000
2502.00000 2074.00000
2347.00000 1854.00000
2306.00000 1767.00000
2308.00000 1793.00000
2179.00000 1442.00000
2181.00000 1429.00000
2433.00000 1589.00000
IMAGE=MeI7016-01_MIR.jpg
ID=MeI7016-01_MIR.jpg 
SCALE=0.002555
LM=12
1422.00000 3542.00000
1460.00000 3598.00000
1521.00000 3608.00000
1551.00000 3579.00000
1681.00000 3626.00000
1708.00000 3588.00000
1471.00000 3462.00000
1482.00000 3462.00000
1443.00000 3455.00000
1314.00000 3276.00000
1287.00000 3249.00000
1527.00000 3344.00000
IMAGE=MeI7019-01_MIR.jpg
ID=MeI7019-01_MIR.jpg 
SCALE=0.002169
LM=12
3266.00000 663.00000
3317.00000 658.00000
3342.00000 612.00000
3334.00000 551.00000
3397.00000 485.00000
3391.00000 468.00000
3206.00000 549.00000
3128.00000 596.00000
3135.00000 598.00000
2809.00000 676.00000
2815.00000 658.00000
2970.00000 443.00000
IMAGE=MeI7144-01_MIR.jpg
ID=MeI7144-01_MIR.jpg 
SCALE=0.002528
LM=12
3383.00000 1560.00000
3433.00000 1548.00000
3442.00000 1504.00000
3458.00000 1432.00000
3501.00000 1375.00000
3487.00000 1348.00000
3280.00000 1492.00000
3239.00000 1527.00000
3249.00000 1529.00000
2940.00000 1667.00000
2947.00000 1647.00000
3072.00000 1379.00000
IMAGE=MeI7520-01_MIR.jpg
ID=MeI7520-01_MIR.jpg 
SCALE=0.002537
LM=12
2908.00000 1724.00000
2963.00000 1729.00000
2998.00000 1693.00000
3005.00000 1636.00000
3107.00000 1594.00000
3107.00000 1586.00000
2881.00000 1626.00000
2829.00000 1636.00000
2833.00000 1642.00000
2470.00000 1649.00000
2489.00000 1624.00000
2717.00000 1453.00000
IMAGE=MeI8467-01_MIR.jpg
ID=MeI8467-01_MIR.jpg 
SCALE=0.002439
LM=12
1772.00000 3330.00000
1803.00000 3351.00000
1839.00000 3330.00000
1861.00000 3292.00000
1957.00000 3283.00000
1962.00000 3256.00000
1782.00000 3213.00000
1769.00000 3215.00000
1758.00000 3220.00000
1572.00000 3077.00000
1571.00000 3074.00000
1772.00000 3017.00000
IMAGE=MeI8896-01_MIR.jpg
ID=MeI8896-01_MIR.jpg 
SCALE=0.001417
LM=12
2608.00000 1124.00000
2648.00000 1112.00000
2657.00000 1069.00000
2641.00000 1039.00000
2682.00000 963.00000
2669.00000 947.00000
2552.00000 1051.00000
2539.00000 1064.00000
2531.00000 1084.00000
2336.00000 1176.00000
2328.00000 1180.00000
2405.00000 991.00000
IMAGE=HLMD-Me-13500.jpg
ID=HLMD-Me-13500.jpg 
LM=12
3097.00000 2293.00000
3137.00000 2333.00000
3196.00000 2320.00000
3242.00000 2270.00000
3399.00000 2279.00000
3430.00000 2221.00000
3136.00000 2195.00000
3151.00000 2185.00000
3084.00000 2208.00000
2907.00000 2057.00000
2875.00000 2054.00000
3169.00000 2050.00000
IMAGE=MeI1006-01-Holotypus-Formicium-simillimum.jpg
ID=MeI1006-01-Holotypus-Formicium-simillimum.jpg 
SCALE=0.001897
LM=12
2292.00000 2296.00000
2361.00000 2331.00000
2474.00000 2293.00000
2521.00000 2223.00000
2690.00000 2198.00000
2712.00000 2138.00000
2334.00000 2172.00000
2306.00000 2171.00000
2260.00000 2189.00000
1894.00000 2096.00000
1840.00000 2091.00000
2263.00000 1992.00000
IMAGE=MeI1008-01.jpg
ID=MeI1008-01.jpg 
SCALE=0.001401
LM=12
2840.00000 2000.00000
2875.00000 1997.00000
2909.00000 1952.00000
2919.00000 1871.00000
3031.00000 1807.00000
3020.00000 1778.00000
2808.00000 1865.00000
2729.00000 1905.00000
2714.00000 1920.00000
2402.00000 1995.00000
2386.00000 2003.00000
2601.00000 1748.00000
IMAGE=MeI12090-01.jpg
ID=MeI12090-01.jpg 
SCALE=0.002347
LM=12
3074.00000 1668.00000
3122.00000 1653.00000
3142.00000 1621.00000
3132.00000 1552.00000
3194.00000 1493.00000
3185.00000 1472.00000
3033.00000 1563.00000
2986.00000 1589.00000
2980.00000 1602.00000
2713.00000 1699.00000
2696.00000 1710.00000
2815.00000 1468.00000
IMAGE=MeI12091-01.jpg
ID=MeI12091-01.jpg 
SCALE=0.002506
LM=12
3557.00000 1646.00000
3604.00000 1655.00000
3659.00000 1601.00000
3652.00000 1564.00000
3754.00000 1510.00000
3753.00000 1491.00000
3516.00000 1537.00000
3514.00000 1533.00000
3505.00000 1549.00000
3212.00000 1513.00000
3219.00000 1510.00000
3415.00000 1355.00000
IMAGE=MeI12104-01.jpg
ID=MeI12104-01.jpg 
SCALE=0.001162
LM=12
3287.00000 1964.00000
3330.00000 1950.00000
3376.00000 1836.00000
3351.00000 1761.00000
3423.00000 1616.00000
3392.00000 1578.00000
3210.00000 1850.00000
3186.00000 1876.00000
3172.00000 1927.00000
2932.00000 2072.00000
2885.00000 2125.00000
3041.00000 1814.00000
IMAGE=MeI12110-01.jpg
ID=MeI12110-01.jpg 
SCALE=0.001559
LM=12
3076.00000 1304.00000
3141.00000 1293.00000
3179.00000 1229.00000
3173.00000 1183.00000
3275.00000 1063.00000
3268.00000 1045.00000
3047.00000 1215.00000
2976.00000 1270.00000
2983.00000 1272.00000
2619.00000 1464.00000
2620.00000 1455.00000
2795.00000 1148.00000
IMAGE=MeI1230-01.jpg
ID=MeI1230-01.jpg 
SCALE=0.002128
LM=12
3262.00000 1559.00000
3318.00000 1547.00000
3331.00000 1503.00000
3308.00000 1429.00000
3384.00000 1331.00000
3353.00000 1295.00000
3185.00000 1457.00000
3128.00000 1511.00000
3125.00000 1530.00000
2756.00000 1662.00000
2768.00000 1636.00000
2942.00000 1253.00000
IMAGE=MeI1234-01.jpg
ID=MeI1234-01.jpg 
SCALE=0.002257
LM=12
2232.00000 2492.00000
2315.00000 2519.00000
2392.00000 2475.00000
2396.00000 2416.00000
2549.00000 2349.00000
2548.00000 2335.00000
2229.00000 2356.00000
2205.00000 2356.00000
2178.00000 2370.00000
1820.00000 2279.00000
1806.00000 2279.00000
2135.00000 2103.00000
IMAGE=MeI1238-01.jpg
ID=MeI1238-01.jpg 
SCALE=0.000935
LM=12
3226.00000 1286.00000
3275.00000 1268.00000
3298.00000 1200.00000
3285.00000 1143.00000
3353.00000 1032.00000
3321.00000 992.00000
3161.00000 1205.00000
3161.00000 1205.00000
3155.00000 1248.00000
2927.00000 1354.00000
2918.00000 1369.00000
3034.00000 1134.00000
IMAGE=MeI12878-01.jpg
ID=MeI12878-01.jpg 
SCALE=0.001775
LM=12
3104.00000 1606.00000
3179.00000 1592.00000
3190.00000 1542.00000
3179.00000 1464.00000
3296.00000 1370.00000
3290.00000 1357.00000
3059.00000 1497.00000
2994.00000 1529.00000
2997.00000 1531.00000
2694.00000 1633.00000
2691.00000 1629.00000
2852.00000 1389.00000
IMAGE=MeI13193-01.jpg
ID=MeI13193-01.jpg 
SCALE=0.002392
LM=12
3039.00000 2197.00000
3085.00000 2234.00000
3146.00000 2203.00000
3174.00000 2150.00000
3274.00000 2136.00000
3280.00000 2116.00000
3038.00000 2078.00000
3015.00000 2077.00000
2987.00000 2088.00000
2677.00000 1982.00000
2720.00000 1971.00000
2959.00000 1892.00000
IMAGE=MeI13275-01.jpg
ID=MeI13275-01.jpg 
SCALE=0.002451
LM=12
2264.00000 1165.00000
2294.00000 1160.00000
2305.00000 1126.00000
2306.00000 1071.00000
2374.00000 1017.00000
2366.00000 1000.00000
2217.00000 1088.00000
2179.00000 1112.00000
2182.00000 1118.00000
1945.00000 1199.00000
1946.00000 1183.00000
2071.00000 1008.00000
IMAGE=MeI13628-86.jpg
ID=MeI13628-86.jpg 
LM=12
2381.00000 1507.00000
2426.00000 1514.00000
2452.00000 1453.00000
2452.00000 1418.00000
2525.00000 1374.00000
2522.00000 1366.00000
2355.00000 1426.00000
2323.00000 1441.00000
2322.00000 1444.00000
2077.00000 1494.00000
2080.00000 1491.00000
2208.00000 1323.00000
IMAGE=MeI14043-78.jpg
ID=MeI14043-78.jpg 
LM=12
2140.00000 1592.00000
2170.00000 1605.00000
2205.00000 1575.00000
2213.00000 1533.00000
2276.00000 1494.00000
2276.00000 1485.00000
2132.00000 1502.00000
2089.00000 1509.00000
2089.00000 1513.00000
1842.00000 1503.00000
1856.00000 1489.00000
2003.00000 1360.00000
IMAGE=MeI14045-76.jpg
ID=MeI14045-76.jpg 
LM=12
3833.00000 1293.00000
3911.81535 1248.11452
3943.26624 1165.93903
3919.53509 1085.13703
4024.84657 913.88074
4010.08196 885.64145
3759.61723 1157.73238
3692.00000 1221.00000
3687.00000 1243.00000
3368.00000 1416.00000
3372.00000 1413.00000
3472.00000 1110.00000
IMAGE=MeI15343-05.jpg
ID=MeI15343-05.jpg 
LM=12
3350.00000 1788.00000
3402.00000 1793.00000
3418.00000 1748.00000
3418.00000 1679.00000
3488.00000 1592.00000
3478.00000 1572.00000
3296.00000 1682.00000
3245.00000 1720.00000
3238.00000 1730.00000
2929.00000 1838.00000
2937.00000 1833.00000
3087.00000 1611.00000
IMAGE=MeI15345-02.jpg
ID=MeI15345-02.jpg 
LM=12
3681.00000 1403.00000
3704.00000 1387.00000
3720.00000 1337.00000
3685.00000 1266.00000
3740.00000 1155.00000
3730.00000 1148.00000
3551.00000 1340.00000
3517.00000 1375.00000
3512.00000 1382.00000
3186.00000 1639.00000
3188.00000 1617.00000
3266.00000 1288.00000
IMAGE=MeI2044-01.jpg
ID=MeI2044-01.jpg 
SCALE=0.002222
LM=12
3120.00000 1290.00000
3197.00000 1256.00000
3210.00000 1189.00000
3201.00000 1168.00000
3271.00000 1079.00000
3268.00000 1073.00000
3103.00000 1183.00000
3070.00000 1208.00000
3053.00000 1233.00000
2794.00000 1306.00000
2792.00000 1305.00000
2945.00000 1119.00000
IMAGE=MeI2317-01.jpg
ID=MeI2317-01.jpg 
SCALE=0.001392
LM=12
3162.00000 992.00000
3185.00000 969.00000
3210.00000 888.00000
3178.00000 852.00000
3211.00000 713.00000
3194.00000 694.00000
3075.00000 903.00000
3061.00000 935.00000
3058.00000 950.00000
2824.00000 1158.00000
2815.00000 1177.00000
2865.00000 869.00000
IMAGE=MeI2360-01.jpg
ID=MeI2360-01.jpg 
SCALE=0.001237
LM=12
3152.00000 1492.00000
3170.00000 1483.00000
3205.00000 1433.00000
3192.00000 1352.00000
3281.00000 1251.00000
3273.00000 1233.00000
3048.00000 1422.00000
3025.00000 1449.00000
3027.00000 1450.00000
2706.00000 1638.00000
2713.00000 1625.00000
2824.00000 1361.00000
IMAGE=MeI2495-01.jpg
ID=MeI2495-01.jpg 
SCALE=0.002276
LM=12
3419.00000 1608.00000
3467.00000 1602.00000
3475.00000 1567.00000
3451.00000 1495.00000
3549.00000 1402.00000
3528.00000 1369.00000
3322.00000 1532.00000
3292.00000 1554.00000
3289.00000 1559.00000
2969.00000 1705.00000
2967.00000 1697.00000
3118.00000 1438.00000
IMAGE=MeI291-01.jpg
ID=MeI291-01.jpg 
SCALE=0.002329
LM=12
3264.00000 2251.00000
3315.00000 2262.00000
3437.00000 2192.00000
3437.00000 2156.00000
3526.00000 2118.00000
3525.00000 2087.00000
3269.00000 2119.00000
3150.00000 2130.00000
3144.00000 2141.00000
2761.00000 2146.00000
2776.00000 2136.00000
3074.00000 1968.00000
IMAGE=MeI292-01.jpg
ID=MeI292-01.jpg 
SCALE=0.002365
LM=12
3273.00000 1861.00000
3318.00000 1855.00000
3336.00000 1829.00000
3334.00000 1744.00000
3408.00000 1677.00000
3405.00000 1664.00000
3201.00000 1755.00000
3156.00000 1775.00000
3153.00000 1783.00000
2866.00000 1882.00000
2860.00000 1874.00000
3006.00000 1641.00000
IMAGE=MeI294-01.jpg
ID=MeI294-01.jpg 
SCALE=0.002493
LM=12
3692.00000 1659.00000
3760.00000 1665.00000
3811.00000 1602.00000
3791.00000 1544.00000
3893.00000 1475.00000
3883.00000 1453.00000
3661.00000 1530.00000
3642.00000 1537.00000
3629.00000 1554.00000
3275.00000 1595.00000
3275.00000 1596.00000
3466.00000 1428.00000
IMAGE=MeI3258-01.jpg
ID=MeI3258-01.jpg 
SCALE=0.001042
LM=12
3923.00000 950.00000
3975.00000 910.00000
3965.00000 847.00000
3927.00000 807.00000
3980.00000 688.00000
3964.00000 676.00000
3820.00000 894.00000
3788.00000 958.00000
3792.00000 957.00000
3518.00000 1234.00000
3518.00000 1231.00000
3537.00000 921.00000
IMAGE=MeI336-01.jpg
ID=MeI336-01.jpg 
SCALE=0.002146
LM=12
3172.00000 1912.00000
3222.00000 1930.00000
3271.00000 1892.00000
3264.00000 1835.00000
3348.00000 1786.00000
3344.00000 1752.00000
3163.00000 1789.00000
3138.00000 1788.00000
3123.00000 1802.00000
2873.00000 1744.00000
2860.00000 1749.00000
3077.00000 1597.00000
IMAGE=MeI3362-01.jpg
ID=MeI3362-01.jpg 
SCALE=0.001359
LM=12
3084.00000 981.00000
3137.00000 966.00000
3191.00000 887.00000
3204.00000 775.00000
3242.00000 730.00000
3208.00000 650.00000
3040.00000 826.00000
3009.00000 857.00000
2985.00000 906.00000
2735.00000 983.00000
2731.00000 985.00000
2864.00000 751.00000
IMAGE=MeI3477-01.jpg
ID=MeI3477-01.jpg 
SCALE=0.001288
LM=12
3276.00000 1531.00000
3326.00000 1521.00000
3362.00000 1463.00000
3362.00000 1382.00000
3495.00000 1288.00000
3493.00000 1235.00000
3243.00000 1403.00000
3251.00000 1396.00000
3211.00000 1438.00000
2951.00000 1478.00000
2927.00000 1494.00000
3159.00000 1266.00000
IMAGE=MeI348-01.jpg
ID=MeI348-01.jpg 
SCALE=0.001724
LM=12
3739.00000 1379.00000
3791.00000 1349.00000
3801.00000 1301.00000
3761.00000 1226.00000
3827.00000 1101.00000
3797.00000 1073.00000
3607.00000 1306.00000
3559.00000 1364.00000
3573.00000 1353.00000
3238.00000 1620.00000
3238.00000 1617.00000
3317.00000 1297.00000
IMAGE=MeI406-01.jpg
ID=MeI406-01.jpg 
SCALE=0.002114
LM=12
3224.00000 1705.00000
3261.00000 1690.00000
3287.00000 1633.00000
3280.00000 1567.00000
3436.00000 1427.00000
3414.00000 1370.00000
3182.00000 1572.00000
3173.00000 1576.00000
3140.00000 1614.00000
2877.00000 1666.00000
2816.00000 1708.00000
3056.00000 1458.00000
IMAGE=MeI411-01.jpg
ID=MeI411-01.jpg 
SCALE=0.001664
LM=12
3839.00000 424.00000
3882.00000 357.00000
3866.00000 281.00000
3791.00000 220.00000
3797.00000 34.00000
3768.00000 25.00000
3702.00000 372.00000
3682.00000 480.00000
3684.00000 493.00000
3548.00000 911.00000
3554.00000 925.00000
3425.00000 569.00000
IMAGE=MeI45-01.jpg
ID=MeI45-01.jpg 
SCALE=0.002078
LM=12
3481.00000 1619.00000
3526.00000 1612.00000
3541.00000 1560.00000
3520.00000 1497.00000
3600.00000 1420.00000
3601.00000 1406.00000
3403.00000 1514.00000
3345.00000 1549.00000
3341.00000 1558.00000
3023.00000 1687.00000
3028.00000 1673.00000
3179.00000 1416.00000
IMAGE=MeI6576-01.jpg
ID=MeI6576-01.jpg 
SCALE=0.002347
LM=12
3727.00000 1374.00000
3762.00000 1367.00000
3783.00000 1335.00000
3777.00000 1248.00000
3866.00000 1150.00000
3855.00000 1121.00000
3634.00000 1290.00000
3583.00000 1321.00000
3592.00000 1323.00000
3260.00000 1456.00000
3274.00000 1446.00000
3409.00000 1198.00000
IMAGE=MeI6577-01.jpg
ID=MeI6577-01.jpg 
SCALE=0.002519
LM=12
2730.00000 2308.00000
2772.00000 2334.00000
2843.00000 2298.00000
2876.00000 2242.00000
3013.00000 2217.00000
3015.00000 2169.00000
2727.00000 2216.00000
2759.00000 2203.00000
2710.00000 2226.00000
2504.00000 2162.00000
2467.00000 2164.00000
2709.00000 2090.00000
IMAGE=MeI7019-01.jpg
ID=MeI7019-01.jpg 
SCALE=0.002167
LM=12
3098.00000 2223.00000
3121.00000 2250.00000
3172.00000 2242.00000
3224.00000 2205.00000
3310.00000 2225.00000
3332.00000 2211.00000
3159.00000 2113.00000
3084.00000 2050.00000
3095.00000 2070.00000
2859.00000 1815.00000
2875.00000 1812.00000
3146.00000 1836.00000
IMAGE=MeI7144-01.jpg
ID=MeI7144-01.jpg 
SCALE=0.002521
LM=12
3295.00000 1421.00000
3348.00000 1411.00000
3347.00000 1352.00000
3329.00000 1294.00000
3404.00000 1205.00000
3384.00000 1180.00000
3192.00000 1352.00000
3149.00000 1381.00000
3165.00000 1382.00000
2857.00000 1544.00000
2863.00000 1537.00000
2971.00000 1257.00000
IMAGE=MeI7520-01.jpg
ID=MeI7520-01.jpg 
SCALE=0.002531
LM=12
3919.00000 1253.00000
3979.00000 1244.00000
3992.00000 1197.00000
3980.00000 1146.00000
4087.00000 1058.00000
4079.00000 1047.00000
3856.00000 1172.00000
3822.00000 1201.00000
3828.00000 1201.00000
3496.00000 1333.00000
3501.00000 1311.00000
3661.00000 1066.00000
IMAGE=MeI8467-01.jpg
ID=MeI8467-01.jpg 
SCALE=0.002500
LM=12
2718.00000 2342.00000
2764.00000 2356.00000
2819.00000 2327.00000
2823.00000 2278.00000
2913.00000 2254.00000
2914.00000 2227.00000
2716.00000 2231.00000
2703.00000 2234.00000
2683.00000 2242.00000
2424.00000 2177.00000
2431.00000 2174.00000
2646.00000 2051.00000
IMAGE=MeI8896-01.jpg
ID=MeI8896-01.jpg 
SCALE=0.001443
LM=12
2851.00000 1978.00000
2900.00000 1974.00000
2965.00000 1929.00000
2989.00000 1851.00000
3107.00000 1796.00000
3107.00000 1749.00000
2838.00000 1876.00000
2845.00000 1855.00000
2794.00000 1904.00000
2597.00000 1897.00000
2543.00000 1912.00000
2760.00000 1766.00000
IMAGE=MeI1004-01_MIR.jpg
ID=MeI1004-01_MIR.jpg 
SCALE=0.001939
LM=12
2865.00000 1279.00000
2905.00000 1247.00000
2921.00000 1168.00000
2871.00000 1143.00000
2913.00000 1014.00000
2901.00000 993.00000
2765.00000 1189.00000
2709.00000 1258.00000
2719.00000 1260.00000
2432.00000 1470.00000
2430.00000 1493.00000
2482.00000 1197.00000
IMAGE=MeI1005-01_MIR.jpg
ID=MeI1005-01_MIR.jpg 
SCALE=0.002318
LM=12
1960.00000 1833.00000
2039.00000 1868.00000
2158.00000 1839.00000
2182.00000 1770.00000
2383.00000 1708.00000
2392.00000 1639.00000
2034.00000 1680.00000
2049.00000 1656.00000
1951.00000 1713.00000
1724.00000 1582.00000
1591.00000 1568.00000
1991.00000 1465.00000
IMAGE=MeI10138-01_MIR.jpg
ID=MeI10138-01_MIR.jpg 
SCALE=0.000622
LM=12
3034.00000 1344.00000
3096.00000 1308.00000
3124.00000 1243.00000
3089.00000 1168.00000
3165.00000 1043.00000
3155.00000 1026.00000
2926.00000 1222.00000
2795.00000 1307.00000
2821.00000 1310.00000
2387.00000 1536.00000
2382.00000 1549.00000
2468.00000 1181.00000
IMAGE=MeI104a-01_MIR.jpg
ID=MeI104a-01_MIR.jpg 
SCALE=0.001808
LM=12
2324.00000 2402.00000
2358.00000 2429.00000
2398.00000 2405.00000
2465.00000 2367.00000
2676.00000 2445.00000
2725.00000 2385.00000
2408.00000 2291.00000
2395.00000 2288.00000
2327.00000 2283.00000
2141.00000 2081.00000
2079.00000 2046.00000
2428.00000 2126.00000
IMAGE=MeI105-01_MIR.jpg
ID=MeI105-01_MIR.jpg 
SCALE=0.001478
LM=12
1107.00000 2410.00000
1105.00000 2474.00000
1153.00000 2513.00000
1245.00000 2504.00000
1323.00000 2621.00000
1346.00000 2618.00000
1266.00000 2369.00000
1229.00000 2272.00000
1224.00000 2275.00000
1188.00000 1864.00000
1203.00000 1883.00000
1410.00000 2137.00000
IMAGE=MeI10913-01_MIR.jpg
ID=MeI10913-01_MIR.jpg 
SCALE=0.001938
LM=12
3265.00000 1254.00000
3330.00000 1270.00000
3434.00000 1256.00000
3444.00000 1204.00000
3594.00000 1147.00000
3605.00000 1085.00000
3328.00000 1122.00000
3326.00000 1120.00000
3253.00000 1154.00000
3084.00000 1039.00000
2992.00000 1033.00000
3292.00000 939.00000
IMAGE=MeI11034-01_MIR.jpg
ID=MeI11034-01_MIR.jpg 
SCALE=0.000707
LM=12
1895.00000 3145.00000
1940.00000 3198.00000
2003.00000 3192.00000
2064.00000 3133.00000
2205.00000 3138.00000
2245.00000 3106.00000
1981.00000 3043.00000
1897.00000 3002.00000
1897.00000 3004.00000
1578.00000 2805.00000
1566.00000 2799.00000
1906.00000 2728.00000
IMAGE=MeI11128-01_MIR.jpg
ID=MeI11128-01_MIR.jpg 
SCALE=0.002192
LM=12
2879.00000 1169.00000
2909.00000 1160.00000
2946.00000 1110.00000
2931.00000 1062.00000
2983.00000 985.00000
2971.00000 971.00000
2809.00000 1071.00000
2788.00000 1088.00000
2785.00000 1096.00000
2487.00000 1179.00000
2470.00000 1191.00000
2611.00000 943.00000
IMAGE=MeI11487-01_MIR.jpg
ID=MeI11487-01_MIR.jpg 
SCALE=0.001228
LM=12
3215.00000 2416.00000
3286.00000 2445.00000
3358.00000 2406.00000
3398.00000 2330.00000
3580.00000 2297.00000
3585.00000 2271.00000
3269.00000 2241.00000
3099.00000 2228.00000
3103.00000 2243.00000
2595.00000 2103.00000
2590.00000 2103.00000
3019.00000 1914.00000
IMAGE=MeI11659-01_MIR.jpg
ID=MeI11659-01_MIR.jpg 
SCALE=0.001697
LM=12
2135.00000 2304.00000
2168.00000 2337.00000
2223.00000 2331.00000
2248.00000 2273.00000
2417.00000 2318.00000
2438.00000 2284.00000
2184.00000 2198.00000
2090.00000 2174.00000
2093.00000 2182.00000
1759.00000 1975.00000
1773.00000 1972.00000
2114.00000 1924.00000
IMAGE=MeI11806-01_MIR.jpg
ID=MeI11806-01_MIR.jpg 
SCALE=0.002475
LM=12
3010.00000 1248.00000
3058.00000 1229.00000
3093.00000 1177.00000
3077.00000 1124.00000
3110.00000 1047.00000
3100.00000 1033.00000
2960.00000 1160.00000
2948.00000 1181.00000
2952.00000 1183.00000
2674.00000 1312.00000
2666.00000 1315.00000
2742.00000 1057.00000
IMAGE=MeI11838-01_MIR.jpg
ID=MeI11838-01_MIR.jpg 
SCALE=0.001255
LM=12
2552.00000 2129.00000
2610.00000 2137.00000
2660.00000 2090.00000
2672.00000 2026.00000
2799.00000 1958.00000
2793.00000 1941.00000
2549.00000 1999.00000
2483.00000 2018.00000
2486.00000 2024.00000
2117.00000 2037.00000
2125.00000 2029.00000
2342.00000 1811.00000
IMAGE=MeI12092-01_MIR.jpg
ID=MeI12092-01_MIR.jpg 
SCALE=0.002294
LM=12
2392.00000 1728.00000
2455.00000 1758.00000
2533.00000 1745.00000
2582.00000 1675.00000
2725.00000 1679.00000
2737.00000 1655.00000
2458.00000 1582.00000
2375.00000 1563.00000
2375.00000 1568.00000
1970.00000 1406.00000
2011.00000 1393.00000
2353.00000 1282.00000
IMAGE=MeI12097-01_MIR.jpg
ID=MeI12097-01_MIR.jpg 
SCALE=0.001897
LM=12
2454.00000 2309.00000
2551.00000 2374.00000
2674.00000 2390.00000
2749.00000 2359.00000
2924.00000 2400.00000
2965.00000 2360.00000
2544.00000 2207.00000
2513.00000 2185.00000
2451.00000 2192.00000
2241.00000 1980.00000
2218.00000 1971.00000
2538.00000 2014.00000
IMAGE=MeI12101-01_MIR.jpg
ID=MeI12101-01_MIR.jpg 
SCALE=0.001400
LM=12
1497.00000 3203.00000
1512.00000 3234.00000
1543.00000 3233.00000
1616.00000 3199.00000
1706.00000 3244.00000
1733.00000 3216.00000
1559.00000 3098.00000
1519.00000 3069.00000
1512.00000 3072.00000
1282.00000 2842.00000
1299.00000 2843.00000
1573.00000 2877.00000
IMAGE=MeI12258-01_MIR.jpg
ID=MeI12258-01_MIR.jpg 
SCALE=0.002487
LM=12
2601.00000 2130.00000
2648.00000 2157.00000
2685.00000 2127.00000
2724.00000 2033.00000
2822.00000 2009.00000
2826.00000 1989.00000
2576.00000 1976.00000
2514.00000 1973.00000
2520.00000 1982.00000
2138.00000 1888.00000
2158.00000 1873.00000
2448.00000 1717.00000
IMAGE=MeI12261-01_MIR.jpg
ID=MeI12261-01_MIR.jpg 
SCALE=0.002074
LM=12
2580.00000 3303.00000
2642.00000 3321.00000
2701.00000 3283.00000
2734.00000 3210.00000
2838.00000 3169.00000
2838.00000 3140.00000
2599.00000 3162.00000
2510.00000 3176.00000
2513.00000 3181.00000
2119.00000 3126.00000
2144.00000 3120.00000
2435.00000 2929.00000
IMAGE=MeI12262-01_MIR.jpg
ID=MeI12262-01_MIR.jpg 
SCALE=0.002049
LM=12
1907.00000 1938.00000
1949.00000 1976.00000
2035.00000 1952.00000
2120.00000 1860.00000
2344.00000 1866.00000
2356.00000 1805.00000
1974.00000 1736.00000
1832.00000 1702.00000
1838.00000 1717.00000
1300.00000 1443.00000
1298.00000 1437.00000
1782.00000 1285.00000
IMAGE=MeI1235-01_MIR.jpg
ID=MeI1235-01_MIR.jpg 
SCALE=0.001507
LM=12
2416.00000 1844.00000
2452.00000 1904.00000
2519.00000 1882.00000
2614.00000 1804.00000
2802.00000 1837.00000
2836.00000 1794.00000
2530.00000 1689.00000
2432.00000 1651.00000
2432.00000 1661.00000
2063.00000 1394.00000
2075.00000 1394.00000
2466.00000 1350.00000
IMAGE=MeI1249-01_MIR.jpg
ID=MeI1249-01_MIR.jpg 
SCALE=0.001669
LM=12
1257.00000 3160.00000
1282.00000 3212.00000
1371.00000 3242.00000
1472.00000 3218.00000
1605.00000 3268.00000
1656.00000 3227.00000
1328.00000 3064.00000
1345.00000 3064.00000
1259.00000 3044.00000
1083.00000 2793.00000
1068.00000 2780.00000
1384.00000 2876.00000
IMAGE=MeI12668-01_MIR.jpg
ID=MeI12668-01_MIR.jpg 
SCALE=0.001389
LM=12
2117.00000 2227.00000
2120.00000 2314.00000
2184.00000 2360.00000
2276.00000 2318.00000
2382.00000 2436.00000
2402.00000 2424.00000
2261.00000 2189.00000
2215.00000 2112.00000
2213.00000 2116.00000
2113.00000 1660.00000
2123.00000 1661.00000
2448.00000 1889.00000
IMAGE=MeI12879-01_MIR.jpg
ID=MeI12879-01_MIR.jpg 
SCALE=0.001799
LM=12
2162.00000 2331.00000
2220.00000 2382.00000
2282.00000 2357.00000
2342.00000 2298.00000
2491.00000 2305.00000
2498.00000 2276.00000
2250.00000 2203.00000
2125.00000 2168.00000
2122.00000 2172.00000
1721.00000 1990.00000
1741.00000 1983.00000
2091.00000 1893.00000
IMAGE=MeI12882-01_MIR.jpg
ID=MeI12882-01_MIR.jpg 
SCALE=0.001871
LM=12
1356.00000 3218.00000
1385.00000 3260.00000
1421.00000 3270.00000
1472.00000 3256.00000
1560.00000 3290.00000
1573.00000 3272.00000
1401.00000 3149.00000
1349.00000 3102.00000
1341.00000 3106.00000
1116.00000 2870.00000
1118.00000 2866.00000
1418.00000 2896.00000
IMAGE=MeI13192-01_MIR.jpg
ID=MeI13192-01_MIR.jpg 
SCALE=0.002363
LM=12
1305.00000 2168.00000
1330.00000 2192.00000
1364.00000 2199.00000
1400.00000 2173.00000
1468.00000 2193.00000
1499.00000 2169.00000
1327.00000 2116.00000
1340.00000 2105.00000
1311.00000 2116.00000
1233.00000 2017.00000
1190.00000 1995.00000
1357.00000 2025.00000
IMAGE=MeI13441-98_MIR.jpg
ID=MeI13441-98_MIR.jpg 
LM=12
2336.00000 991.00000
2379.00000 979.00000
2390.00000 937.00000
2379.00000 901.00000
2408.00000 851.00000
2396.00000 831.00000
2313.00000 907.00000
2259.00000 952.00000
2267.00000 951.00000
2042.00000 1071.00000
2044.00000 1063.00000
2132.00000 870.00000
IMAGE=MeI13442-95_MIR.jpg
ID=MeI13442-95_MIR.jpg 
LM=12
1082.00000 2229.00000
1097.00000 2252.00000
1130.00000 2256.00000
1160.00000 2227.00000
1232.00000 2252.00000
1243.00000 2242.00000
1116.00000 2159.00000
1083.00000 2133.00000
1082.00000 2134.00000
927.59912 1977.80351
936.45254 1978.10551
1114.00000 2001.00000
IMAGE=MeI13444-94_MIR.jpg
ID=MeI13444-94_MIR.jpg 
LM=12
2479.00000 1119.00000
2527.00000 1115.00000
2546.00000 1073.00000
2542.00000 1019.00000
2604.00000 969.00000
2590.00000 944.00000
2434.00000 1052.00000
2405.00000 1070.00000
2415.00000 1075.00000
2186.00000 1173.00000
2189.00000 1160.00000
2280.00000 982.00000
IMAGE=MeI13554-92_MIR.jpg
ID=MeI13554-92_MIR.jpg 
LM=12
1953.00000 1649.00000
1992.00000 1663.00000
2024.00000 1653.00000
2033.00000 1603.00000
2135.00000 1596.00000
2139.00000 1571.00000
1959.00000 1562.00000
1903.00000 1547.00000
1903.00000 1554.00000
1633.00000 1485.00000
1642.00000 1486.00000
1873.00000 1402.00000
IMAGE=MeI13622-90_MIR.jpg
ID=MeI13622-90_MIR.jpg 
LM=12
2010.00000 1123.00000
2050.00000 1128.00000
2075.00000 1089.00000
2068.00000 1054.00000
2119.00000 997.00000
2104.00000 967.00000
1992.00000 1046.00000
1920.00000 1062.00000
1922.00000 1067.00000
1691.64370 1147.49596
1693.24791 1144.06116
1819.00000 964.00000
IMAGE=MeI13623-89_MIR.jpg
ID=MeI13623-89_MIR.jpg 
LM=12
2401.00000 1345.00000
2445.00000 1355.00000
2473.00000 1330.00000
2483.00000 1280.00000
2566.00000 1248.00000
2566.00000 1230.00000
2389.00000 1267.00000
2350.00000 1274.00000
2347.00000 1279.00000
2077.00000 1268.00000
2090.00000 1260.00000
2273.00000 1122.00000
IMAGE=MeI13626-88_MIR.jpg
ID=MeI13626-88_MIR.jpg 
LM=12
1863.00000 1454.00000
1899.00000 1471.00000
1953.00000 1443.00000
1986.00000 1401.00000
2056.00000 1383.00000
2066.00000 1361.00000
1883.00000 1368.00000
1837.00000 1368.00000
1836.00000 1372.00000
1572.86387 1323.98907
1589.15330 1316.60159
1794.00000 1218.00000
IMAGE=MeI14042-79_MIR.jpg
ID=MeI14042-79_MIR.jpg 
LM=12
2423.00000 1242.00000
2468.00000 1234.00000
2473.00000 1195.00000
2467.00000 1148.00000
2521.00000 1095.00000
2510.00000 1073.00000
2380.00000 1168.00000
2337.00000 1195.00000
2339.00000 1201.00000
2082.00000 1306.00000
2101.00000 1274.00000
2209.00000 1100.00000
IMAGE=MeI14046-75_MIR.jpg
ID=MeI14046-75_MIR.jpg 
LM=12
2524.00000 1341.00000
2557.00000 1327.00000
2565.00000 1300.00000
2561.00000 1263.00000
2608.00000 1194.00000
2600.00000 1177.00000
2484.00000 1273.00000
2451.00000 1310.00000
2458.00000 1312.00000
2259.00000 1424.00000
2247.00000 1430.00000
2303.00000 1243.00000
IMAGE=MeI14048-73_MIR.jpg
ID=MeI14048-73_MIR.jpg 
LM=12
1713.00000 1511.00000
1735.00000 1471.00000
1713.00000 1426.00000
1667.00000 1421.00000
1659.00000 1353.00000
1637.00000 1347.00000
1628.00000 1477.00000
1628.00000 1537.00000
1637.00000 1537.00000
1599.00000 1811.00000
1583.00000 1770.00000
1480.00000 1597.00000
IMAGE=MeI14184-70_MIR.jpg
ID=MeI14184-70_MIR.jpg 
LM=12
2177.00000 1509.00000
2242.00000 1497.00000
2267.00000 1477.00000
2253.00000 1430.00000
2339.00000 1395.00000
2341.00000 1378.00000
2180.00000 1416.00000
2131.00000 1433.00000
2138.00000 1442.00000
1871.00000 1475.00000
1885.00000 1463.00000
2031.00000 1300.00000
IMAGE=MeI14185-69_MIR.jpg
ID=MeI14185-69_MIR.jpg 
LM=12
1630.00000 1154.00000
1659.00000 1170.00000
1704.00000 1142.00000
1725.00000 1102.00000
1814.00000 1084.00000
1819.00000 1067.00000
1638.00000 1065.00000
1609.00000 1068.00000
1609.00000 1076.00000
1363.00000 1020.00000
1375.00000 1015.00000
1556.00000 921.00000
IMAGE=MeI14189-68_MIR.jpg
ID=MeI14189-68_MIR.jpg 
LM=12
1866.00000 1057.00000
1893.00000 1073.00000
1936.00000 1058.00000
1976.00000 1010.00000
2072.00000 993.00000
2080.00000 971.00000
1876.00000 974.00000
1829.00000 972.00000
1837.00000 978.00000
1548.00000 924.00000
1565.00000 909.00000
1770.00000 829.00000
IMAGE=MeI14295-65_MIR.jpg
ID=MeI14295-65_MIR.jpg 
LM=12
2935.00000 1595.00000
2974.00000 1580.00000
2985.00000 1536.00000
2992.00000 1467.00000
3034.00000 1389.00000
3017.00000 1367.00000
2859.00000 1514.00000
2821.00000 1562.00000
2827.00000 1566.00000
2547.00000 1742.00000
2546.00000 1731.00000
2638.00000 1458.00000
IMAGE=MeI14308-50_MIR.jpg
ID=MeI14308-50_MIR.jpg 
LM=12
1470.00000 2775.00000
1504.00000 2814.00000
1543.00000 2806.00000
1586.00000 2767.00000
1691.00000 2786.00000
1706.00000 2767.00000
1510.00000 2660.00000
1476.00000 2647.00000
1469.00000 2653.00000
1218.00000 2445.00000
1239.92481 2443.18844
1497.00000 2444.00000
IMAGE=MeI14310-53_MIR.jpg
ID=MeI14310-53_MIR.jpg 
LM=12
2048.00000 1364.00000
2081.00000 1382.00000
2121.00000 1372.00000
2167.00000 1334.00000
2242.00000 1342.00000
2248.00000 1318.00000
2100.00000 1279.00000
2039.00000 1263.00000
2041.00000 1268.00000
1810.00000 1161.00000
1830.00000 1160.00000
2040.00000 1115.00000
IMAGE=MeI14313-56_MIR.jpg
ID=MeI14313-56_MIR.jpg 
LM=12
2137.00000 1468.00000
2177.00000 1445.00000
2188.00000 1403.00000
2164.00000 1367.00000
2197.00000 1302.00000
2184.00000 1282.00000
2091.00000 1397.00000
2055.00000 1439.00000
2060.00000 1441.00000
1859.00000 1595.00000
1865.00000 1584.00000
1919.00000 1383.00000
IMAGE=MeI14316-59_MIR.jpg
ID=MeI14316-59_MIR.jpg 
LM=12
2309.00000 1322.00000
2348.00000 1353.00000
2383.00000 1330.00000
2400.00000 1292.00000
2479.00000 1293.00000
2484.00000 1283.00000
2321.00000 1254.00000
2273.00000 1245.00000
2272.00000 1249.00000
2062.00000 1162.00000
2070.41511 1159.27375
2249.00000 1100.00000
IMAGE=MeI14317-60_MIR.jpg
ID=MeI14317-60_MIR.jpg 
LM=12
1485.00000 1490.00000
1503.00000 1514.00000
1529.00000 1512.00000
1562.00000 1495.00000
1638.00000 1517.00000
1645.00000 1499.00000
1518.00000 1451.00000
1498.00000 1441.00000
1496.00000 1443.00000
1395.00000 1346.00000
1375.59699 1335.08832
1526.00000 1371.00000
IMAGE=MeI14318-61_MIR.jpg
ID=MeI14318-61_MIR.jpg 
LM=12
1631.00000 1740.00000
1702.00000 1758.00000
1791.00000 1739.00000
1812.00000 1679.00000
1923.00000 1656.00000
1936.00000 1592.00000
1707.00000 1617.00000
1621.00000 1638.00000
1623.00000 1641.00000
1463.00000 1547.00000
1354.00000 1540.00000
1627.00000 1476.00000
IMAGE=MeI14404-49_MIR.jpg
ID=MeI14404-49_MIR.jpg 
LM=12
2037.00000 1672.00000
2078.00000 1691.00000
2156.00000 1666.00000
2182.00000 1558.00000
2380.00000 1520.00000
2386.00000 1492.00000
2035.00000 1461.00000
2032.00000 1458.00000
2015.00000 1462.00000
1577.00000 1273.00000
1555.00000 1276.00000
1988.00000 1098.00000
IMAGE=MeI14422-47_MIR.jpg
ID=MeI14422-47_MIR.jpg 
LM=12
3278.00000 864.00000
3334.00000 848.00000
3371.00000 784.00000
3379.00000 707.00000
3438.00000 599.00000
3433.00000 589.00000
3212.00000 739.00000
3157.00000 793.00000
3162.00000 800.00000
2794.00000 1016.00000
2815.00000 958.00000
2955.00000 638.00000
IMAGE=MeI14523-45_MIR.jpg
ID=MeI14523-45_MIR.jpg 
LM=12
3683.00000 735.00000
3737.00000 713.00000
3749.00000 656.00000
3692.00000 618.00000
3747.42910 490.17995
3716.73123 451.93949
3592.00000 637.00000
3599.00000 623.00000
3575.00000 699.00000
3313.00000 793.00000
3268.00000 842.00000
3449.00000 542.00000
IMAGE=MeI14527-39_MIR.jpg
ID=MeI14527-39_MIR.jpg 
LM=12
2559.00000 1992.00000
2597.00000 2014.00000
2668.00000 1968.00000
2692.00000 1914.00000
2809.00000 1883.00000
2810.00000 1863.00000
2580.00000 1868.00000
2492.00000 1871.00000
2506.00000 1882.00000
2120.00000 1837.00000
2140.11996 1820.18997
2406.00000 1672.00000
IMAGE=MeI14769-23_MIR.jpg
ID=MeI14769-23_MIR.jpg 
LM=12
2824.00000 1331.00000
2870.00000 1303.00000
2892.00000 1245.00000
2862.00000 1182.00000
2931.00000 1105.00000
2910.00000 1069.00000
2722.00000 1229.00000
2665.00000 1284.00000
2674.00000 1292.00000
2333.00000 1479.00000
2353.00000 1445.00000
2472.00000 1154.00000
IMAGE=MeI14770-25_MIR.jpg
ID=MeI14770-25_MIR.jpg 
LM=12
2950.00000 1112.00000
2983.00000 1097.00000
2996.00000 1060.00000
3003.00000 1005.00000
3055.00000 922.00000
3032.00000 902.00000
2908.00000 1040.00000
2904.00000 1036.00000
2893.00000 1071.00000
2748.00000 1113.00000
2722.00000 1140.00000
2821.00000 969.00000
IMAGE=MeI14775-31_MIR.jpg
ID=MeI14775-31_MIR.jpg 
LM=12
2632.00000 1765.00000
2671.00000 1773.00000
2724.00000 1745.00000
2744.00000 1686.00000
2841.00000 1649.00000
2844.00000 1631.00000
2624.00000 1661.00000
2585.00000 1664.00000
2586.00000 1668.00000
2247.00000 1664.00000
2269.00000 1645.00000
2488.00000 1481.00000
IMAGE=MeI14776-32_MIR.jpg
ID=MeI14776-32_MIR.jpg 
LM=12
3406.00000 1702.00000
3460.68933 1673.72777
3482.17061 1622.70908
3477.45445 1564.00657
3533.94675 1454.86497
3514.53581 1433.79923
3340.19101 1620.71523
3336.00000 1602.00000
3323.00000 1655.00000
3118.00000 1780.00000
3093.00000 1797.00000
3198.00000 1553.00000
IMAGE=MeI14787-34_MIR.jpg
ID=MeI14787-34_MIR.jpg 
LM=12
1963.00000 2243.00000
2040.00000 2280.00000
2072.00000 2243.00000
2139.00000 2140.00000
2358.00000 2103.00000
2367.00000 2065.00000
1980.00000 2058.00000
1867.00000 2059.00000
1859.00000 2069.00000
1261.00000 1947.00000
1287.00000 1938.00000
1736.00000 1711.00000
IMAGE=MeI14792-20_MIR.jpg
ID=MeI14792-20_MIR.jpg 
LM=12
1775.00000 1489.00000
1851.00000 1526.00000
1970.00000 1486.00000
2079.00000 1367.00000
2295.00000 1343.00000
2317.00000 1249.00000
1846.00000 1273.00000
1818.00000 1270.00000
1743.00000 1298.00000
1345.00000 1094.00000
1239.00000 1082.00000
1727.00000 1007.00000
IMAGE=MeI14901-19_MIR.jpg
ID=MeI14901-19_MIR.jpg 
LM=12
3029.00000 1113.00000
3076.00000 1099.00000
3086.00000 1040.00000
3057.00000 969.00000
3089.00000 867.00000
3076.00000 844.00000
2956.00000 1005.00000
2938.00000 1030.00000
2942.00000 1032.00000
2621.00000 1173.00000
2625.00000 1166.00000
2683.00000 874.00000
IMAGE=MeI1508-01_MIR.jpg
ID=MeI1508-01_MIR.jpg 
SCALE=0.001058
LM=12
2970.00000 2302.00000
3048.00000 2296.00000
3093.00000 2238.00000
3086.00000 2141.00000
3218.00000 2037.00000
3209.00000 2014.00000
2961.00000 2137.00000
2870.00000 2179.00000
2870.00000 2188.00000
2483.00000 2293.00000
2463.00000 2308.00000
2671.00000 1993.00000
IMAGE=MeI15187-15_MIR.jpg
ID=MeI15187-15_MIR.jpg 
LM=12
2757.00000 1755.00000
2812.00000 1789.00000
2887.00000 1752.00000
2940.00000 1645.00000
3076.00000 1616.00000
3084.00000 1586.00000
2794.00000 1591.00000
2682.00000 1609.00000
2691.00000 1622.00000
2200.00000 1561.00000
2231.00000 1533.00000
2560.00000 1337.00000
IMAGE=MeI15188-16_MIR.jpg
ID=MeI15188-16_MIR.jpg 
LM=12
1924.00000 1771.00000
2017.00000 1816.00000
2135.00000 1782.00000
2154.00000 1730.00000
2292.00000 1673.00000
2318.00000 1591.00000
1974.00000 1642.00000
2003.00000 1596.00000
1912.00000 1677.00000
1674.00000 1505.00000
1569.00000 1480.00000
1962.00000 1412.00000
IMAGE=MeI15277-01_MIR.jpg
ID=MeI15277-01_MIR.jpg 
LM=12
1644.00000 1614.00000
1729.00000 1599.00000
1787.00000 1512.00000
1761.00000 1449.00000
1903.00000 1311.00000
1897.00000 1286.00000
1547.00000 1436.00000
1539.00000 1436.00000
1516.00000 1472.00000
1093.00000 1477.00000
1040.00000 1490.00000
1351.00000 1191.00000
IMAGE=MeI15300-01_MIR.jpg
ID=MeI15300-01_MIR.jpg 
SCALE=0.0007309
LM=12
3065.00000 1979.00000
3106.00000 1980.00000
3170.00000 1930.00000
3178.00000 1874.00000
3269.00000 1814.00000
3256.00000 1780.00000
3054.00000 1896.00000
3062.00000 1888.00000
3031.00000 1918.00000
2848.00000 1918.00000
2788.00000 1938.00000
2976.00000 1802.00000
IMAGE=MeI15340-08_MIR.jpg
ID=MeI15340-08_MIR.jpg 
LM=12
3195.00000 1271.00000
3258.00000 1277.00000
3336.00000 1240.00000
3352.00000 1190.00000
3446.00000 1163.00000
3443.00000 1143.00000
3244.00000 1129.00000
3153.00000 1143.00000
3153.00000 1154.00000
2801.00000 1080.00000
2812.00000 1074.00000
3090.00000 925.00000
IMAGE=MeI15342-06_MIR.jpg
ID=MeI15342-06_MIR.jpg 
LM=12
1873.00000 2073.00000
1909.00000 2117.00000
1971.00000 2135.00000
2060.00000 2113.00000
2161.00000 2154.00000
2201.00000 2118.00000
1952.00000 1985.00000
1968.00000 1990.00000
1891.00000 1962.00000
1755.00000 1761.00000
1718.00000 1735.00000
2013.00000 1832.00000
IMAGE=MeI1539-01_MIR.jpg
ID=MeI1539-01_MIR.jpg 
SCALE=0.001669
LM=12
2400.00000 1913.00000
2439.00000 1937.00000
2499.00000 1911.00000
2541.00000 1844.00000
2762.00000 1829.00000
2773.00000 1780.00000
2416.00000 1761.00000
2331.00000 1741.00000
2330.00000 1749.00000
1910.00000 1592.00000
1918.00000 1586.00000
2281.00000 1470.00000
IMAGE=MeI1544-01_MIR.jpg
ID=MeI1544-01_MIR.jpg 
SCALE=0.002041
LM=12
2020.00000 2244.00000
2129.00000 2275.00000
2233.00000 2211.00000
2296.00000 2108.00000
2535.00000 2046.00000
2545.00000 1944.00000
2030.00000 2028.00000
2045.00000 1991.00000
1963.00000 2056.00000
1590.00000 1876.00000
1470.00000 1866.00000
1964.00000 1745.00000
IMAGE=MeI1804-01_MIR.jpg
ID=MeI1804-01_MIR.jpg 
SCALE=0.000953
LM=12
2035.00000 1819.00000
2119.00000 1867.00000
2258.00000 1829.00000
2373.00000 1722.00000
2583.00000 1707.00000
2623.00000 1620.00000
2103.00000 1638.00000
2130.00000 1616.00000
2013.00000 1650.00000
1663.00000 1448.00000
1594.00000 1435.00000
2122.00000 1355.00000
IMAGE=MeI2024-01_MIR.jpg
ID=MeI2024-01_MIR.jpg 
SCALE=0.001023
LM=12
3399.00000 1432.00000
3461.00000 1372.00000
3478.00000 1314.00000
3450.00000 1254.00000
3519.00000 1123.00000
3484.00000 1093.00000
3343.00000 1338.00000
3337.00000 1319.00000
3320.00000 1378.00000
3087.00000 1473.00000
3046.00000 1514.00000
3214.00000 1218.00000
IMAGE=MeI2047-01_MIR.jpg
ID=MeI2047-01_MIR.jpg 
SCALE=0.001738
LM=12
1915.00000 2604.00000
1957.00000 2633.00000
2041.00000 2628.00000
2102.00000 2574.00000
2251.00000 2584.00000
2279.00000 2528.00000
1969.00000 2484.00000
1978.00000 2479.00000
1932.00000 2497.00000
1713.00000 2332.00000
1656.00000 2315.00000
1976.00000 2322.00000
IMAGE=MeI2049-01_MIR.jpg
ID=MeI2049-01_MIR.jpg 
SCALE=0.001518
LM=12
3122.00000 1499.00000
3177.00000 1481.00000
3199.00000 1444.00000
3229.00000 1339.00000
3337.00000 1231.00000
3309.00000 1183.00000
3068.00000 1379.00000
3067.00000 1368.00000
3061.00000 1419.00000
2774.00000 1501.00000
2757.00000 1513.00000
2939.00000 1281.00000
IMAGE=MeI2050-01_MIR.jpg
ID=MeI2050-01_MIR.jpg 
SCALE=0.001595
LM=12
1408.00000 3051.00000
1470.00000 3104.00000
1526.00000 3100.00000
1599.00000 3065.00000
1716.00000 3086.00000
1764.00000 3040.00000
1473.00000 2964.00000
1490.00000 2948.00000
1413.00000 2943.00000
1205.00000 2771.00000
1158.00000 2748.00000
1507.00000 2790.00000
IMAGE=MeI2055-01_MIR.jpg
ID=MeI2055-01_MIR.jpg 
SCALE=0.001794
LM=12
1981.00000 1741.00000
2063.00000 1763.00000
2129.00000 1731.00000
2200.00000 1614.00000
2389.00000 1570.00000
2395.00000 1526.00000
1999.00000 1514.00000
1877.00000 1508.00000
1873.00000 1515.00000
1307.00000 1370.00000
1293.00000 1367.00000
1788.00000 1101.00000
IMAGE=MeI2058-01_MIR.jpg
ID=MeI2058-01_MIR.jpg 
SCALE=0.001447
LM=12
1444.00000 3553.00000
1497.00000 3632.00000
1562.00000 3640.00000
1628.00000 3598.00000
1733.00000 3624.00000
1756.00000 3560.00000
1511.00000 3470.00000
1511.00000 3462.00000
1464.00000 3458.00000
1320.00000 3241.00000
1249.00000 3203.00000
1579.00000 3335.00000
IMAGE=MeI2059-01_MIR.jpg
ID=MeI2059-01_MIR.jpg 
SCALE=0.001557
LM=12
1776.00000 1446.00000
1820.00000 1541.00000
1901.00000 1591.00000
1974.00000 1556.00000
2110.00000 1694.00000
2166.00000 1647.00000
1915.00000 1370.00000
1920.00000 1365.00000
1877.00000 1317.00000
1760.00000 1019.00000
1693.00000 928.00000
2024.00000 1193.00000
IMAGE=MeI2098-01_MIR.jpg
ID=MeI2098-01_MIR.jpg 
SCALE=0.001333
LM=12
3054.00000 1675.00000
3104.00000 1669.00000
3117.00000 1628.00000
3109.00000 1575.00000
3192.00000 1500.00000
3183.00000 1481.00000
2976.00000 1587.00000
2926.00000 1606.00000
2940.00000 1611.00000
2575.00000 1686.00000
2588.00000 1664.00000
2760.00000 1440.00000
IMAGE=MeI2123-01_MIR.jpg
ID=MeI2123-01_MIR.jpg 
SCALE=0.002347
LM=12
2568.00000 2404.00000
2638.00000 2445.00000
2673.00000 2423.00000
2707.00000 2349.00000
2862.00000 2368.00000
2875.00000 2334.00000
2633.00000 2263.00000
2507.00000 2203.00000
2526.00000 2221.00000
2202.00000 2021.00000
2200.00000 2017.00000
2495.00000 1989.00000
IMAGE=MeI2455-01_MIR.jpg
ID=MeI2455-01_MIR.jpg 
SCALE=0.002303
LM=12
2410.00000 1918.00000
2498.00000 1981.00000
2643.00000 1938.00000
2883.00000 1855.00000
3088.00000 1859.00000
3118.00000 1770.00000
2620.00000 1677.00000
2419.00000 1628.00000
2425.00000 1645.00000
1785.00000 1302.00000
1749.00000 1296.00000
2421.00000 1111.00000
IMAGE=MeI2597-01_MIR.jpg
ID=MeI2597-01_MIR.jpg 
SCALE=0.001105
LM=12
2237.00000 2242.00000
2284.00000 2264.00000
2320.00000 2239.00000
2348.00000 2162.00000
2477.00000 2135.00000
2481.00000 2118.00000
2215.00000 2115.00000
2159.00000 2109.00000
2168.00000 2123.00000
1699.00000 1987.00000
1760.00000 1963.00000
2104.00000 1865.00000
IMAGE=MeI293-01_MIR.jpg
ID=MeI293-01_MIR.jpg 
SCALE=0.001946
LM=12
2220.00000 2917.00000
2273.00000 2937.00000
2333.00000 2911.00000
2377.00000 2806.00000
2510.00000 2793.00000
2506.00000 2761.00000
2232.00000 2780.00000
2131.00000 2780.00000
2138.00000 2788.00000
1727.00000 2709.00000
1721.00000 2707.00000
2054.00000 2573.00000
IMAGE=MeI3012-01_MIR.jpg
ID=MeI3012-01_MIR.jpg 
SCALE=0.002199
LM=12
1914.00000 1758.00000
1998.00000 1812.00000
2078.00000 1779.00000
2119.00000 1688.00000
2308.00000 1657.00000
2317.00000 1623.00000
1943.00000 1553.00000
1933.00000 1547.00000
1900.00000 1555.00000
1455.00000 1333.00000
1462.00000 1332.00000
1909.00000 1161.00000
IMAGE=MeI315-01_MIR.jpg
ID=MeI315-01_MIR.jpg 
SCALE=0.000776
LM=12
2368.00000 1589.00000
2457.00000 1628.00000
2540.00000 1567.00000
2562.00000 1491.00000
2735.00000 1427.00000
2743.00000 1370.00000
2368.00000 1355.00000
2368.00000 1348.00000
2311.00000 1382.00000
1891.00000 1162.00000
1888.00000 1158.00000
2299.00000 985.00000
IMAGE=MeI3268-01_MIR.jpg
ID=MeI3268-01_MIR.jpg 
SCALE=0.000738
LM=12
2365.00000 1644.00000
2438.00000 1684.00000
2518.00000 1651.00000
2563.00000 1560.00000
2754.00000 1520.00000
2770.00000 1477.00000
2442.00000 1423.00000
2408.00000 1412.00000
2346.00000 1439.00000
1960.00000 1183.00000
1923.00000 1173.00000
2410.00000 1022.00000
IMAGE=MeI3275-01_MIR.jpg
ID=MeI3275-01_MIR.jpg 
SCALE=0.000760
LM=12
2766.00000 2512.00000
2821.00000 2524.00000
2849.00000 2503.00000
2893.00000 2427.00000
3035.00000 2393.00000
3029.00000 2346.00000
2713.00000 2340.00000
2648.00000 2340.00000
2656.00000 2349.00000
2175.00000 2260.00000
2180.00000 2251.00000
2529.00000 2092.00000
IMAGE=MeI3282-01_MIR.jpg
ID=MeI3282-01_MIR.jpg 
SCALE=0.002256
LM=12
1843.00000 1672.00000
1913.00000 1711.00000
2013.00000 1706.00000
2151.00000 1639.00000
2359.00000 1661.00000
2394.00000 1602.00000
1918.00000 1514.00000
1866.00000 1506.00000
1865.00000 1517.00000
1442.00000 1270.00000
1365.00000 1242.00000
1882.00000 1281.00000
IMAGE=MeI330-01_MIR.jpg
ID=MeI330-01_MIR.jpg 
SCALE=0.001070
LM=12
2506.00000 2026.00000
2550.00000 2093.00000
2607.00000 2088.00000
2673.00000 2029.00000
2866.00000 2076.00000
2892.00000 2034.00000
2582.00000 1886.00000
2516.00000 1849.00000
2511.00000 1856.00000
2185.00000 1585.00000
2196.00000 1582.00000
2597.00000 1565.00000
IMAGE=MeI332-01_MIR.jpg
ID=MeI332-01_MIR.jpg 
SCALE=0.001763
LM=12
2216.00000 1537.00000
2303.00000 1551.00000
2366.00000 1494.00000
2342.00000 1386.00000
2552.00000 1303.00000
2547.00000 1231.00000
2148.00000 1312.00000
2117.00000 1313.00000
2118.00000 1324.00000
1514.00000 1210.00000
1514.00000 1205.00000
1960.00000 943.00000
IMAGE=MeI3320-02_MIR.jpg
ID=MeI3320-02_MIR.jpg 
SCALE=0.000696
LM=12
2381.00000 2583.00000
2434.00000 2624.00000
2498.00000 2611.00000
2565.00000 2563.00000
2708.00000 2564.00000
2738.00000 2507.00000
2385.00000 2472.00000
2388.00000 2466.00000
2341.00000 2483.00000
2071.00000 2317.00000
2007.00000 2307.00000
2355.00000 2305.00000
IMAGE=MeI3381-01_MIR.jpg
ID=MeI3381-01_MIR.jpg 
SCALE=0.001618
LM=12
2035.00000 1782.00000
2119.00000 1822.00000
2210.00000 1788.00000
2240.00000 1710.00000
2435.00000 1665.00000
2442.00000 1643.00000
2081.00000 1597.00000
2051.00000 1593.00000
1998.00000 1619.00000
1570.00000 1418.00000
1579.00000 1403.00000
1975.00000 1276.00000
IMAGE=MeI3405-01_MIR.jpg
ID=MeI3405-01_MIR.jpg 
SCALE=0.000804
LM=12
2039.00000 2071.00000
2146.00000 2112.00000
2227.00000 2054.00000
2285.00000 1918.00000
2535.00000 1859.00000
2545.00000 1835.00000
2146.00000 1820.00000
1968.00000 1795.00000
1968.00000 1811.00000
1268.00000 1620.00000
1302.00000 1606.00000
1848.00000 1393.00000
IMAGE=MeI341-01_MIR.jpg
ID=MeI341-01_MIR.jpg 
SCALE=0.001243
LM=12
1552.00000 1550.00000
1621.00000 1599.00000
1715.00000 1585.00000
1774.00000 1484.00000
2031.00000 1518.00000
2063.00000 1491.00000
1575.00000 1349.00000
1495.00000 1328.00000
1499.00000 1344.00000
938.00000 1003.00000
961.00000 1005.00000
1451.00000 945.00000
IMAGE=MeI344-01_MIR.jpg
ID=MeI344-01_MIR.jpg 
SCALE=0.001397
LM=12
1520.00000 2190.00000
1588.00000 2247.00000
1681.00000 2187.00000
1718.00000 2066.00000
1936.00000 2015.00000
1940.00000 1955.00000
1490.00000 1972.00000
1316.00000 1942.00000
1339.00000 1958.00000
618.00000 1844.00000
554.00000 1858.00000
1094.00000 1539.00000
IMAGE=MeI350-01_MIR.jpg
ID=MeI350-01_MIR.jpg 
SCALE=0.001206
LM=12
1552.00000 1746.00000
1640.00000 1799.00000
1746.00000 1768.00000
1814.00000 1647.00000
2030.00000 1622.00000
2034.00000 1608.00000
1657.00000 1527.00000
1514.00000 1501.00000
1533.00000 1515.00000
910.00000 1269.00000
968.00000 1250.00000
1471.00000 1124.00000
IMAGE=MeI3672-01_MIR.jpg
ID=MeI3672-01_MIR.jpg 
SCALE=0.001300
LM=12
1948.00000 1890.00000
2081.00000 1947.00000
2173.00000 1922.00000
2231.00000 1789.00000
2470.00000 1789.00000
2497.00000 1730.00000
1999.00000 1628.00000
1896.00000 1584.00000
1898.00000 1594.00000
1131.00000 1268.00000
1179.00000 1243.00000
1873.00000 1141.00000
IMAGE=MeI3714-01_MIR.jpg
ID=MeI3714-01_MIR.jpg 
SCALE=0.001057
LM=12
1801.00000 1801.00000
1919.00000 1847.00000
2025.00000 1818.00000
2108.00000 1727.00000
2304.00000 1711.00000
2370.00000 1616.00000
1858.00000 1615.00000
1881.00000 1603.00000
1803.00000 1634.00000
1411.00000 1434.00000
1337.00000 1420.00000
1867.00000 1363.00000
IMAGE=MeI3730-01_MIR.jpg
ID=MeI3730-01_MIR.jpg 
SCALE=0.001037
LM=12
2030.00000 1597.00000
2128.00000 1629.00000
2227.00000 1590.00000
2318.00000 1496.00000
2539.00000 1432.00000
2543.00000 1358.00000
2085.00000 1410.00000
2062.00000 1406.00000
1991.00000 1446.00000
1576.00000 1311.00000
1475.00000 1296.00000
1956.00000 1160.00000
IMAGE=MeI3736-01_MIR.jpg
ID=MeI3736-01_MIR.jpg 
SCALE=0.001051
LM=12
2002.00000 1550.00000
2137.00000 1581.00000
2193.00000 1553.00000
2269.00000 1429.00000
2467.00000 1367.00000
2472.00000 1306.00000
2006.00000 1376.00000
2007.00000 1367.00000
1940.00000 1398.00000
1516.00000 1290.00000
1453.00000 1295.00000
1888.00000 1113.00000
IMAGE=MeI3739-01_MIR.jpg
ID=MeI3739-01_MIR.jpg 
SCALE=0.001031
LM=12
1162.00000 1622.00000
1206.00000 1681.00000
1260.00000 1668.00000
1295.00000 1631.00000
1419.00000 1658.00000
1436.00000 1641.00000
1264.00000 1511.00000
1231.00000 1491.00000
1211.00000 1490.00000
1058.00000 1244.00000
1051.00000 1238.00000
1347.00000 1245.00000
IMAGE=MeI3817-01_MIR.jpg
ID=MeI3817-01_MIR.jpg 
SCALE=0.001166
LM=12
2466.00000 1882.00000
2590.00000 1950.00000
2740.00000 1935.00000
2783.00000 1830.00000
3069.00000 1837.00000
3093.00000 1763.00000
2549.00000 1711.00000
2552.00000 1697.00000
2457.00000 1715.00000
2013.00000 1444.00000
1955.00000 1427.00000
2532.00000 1418.00000
IMAGE=MeI3836-01_MIR.jpg
ID=MeI3836-01_MIR.jpg 
SCALE=0.000962
LM=12
2872.00000 1957.00000
2952.00000 1925.00000
2977.00000 1868.00000
2971.00000 1821.00000
3038.00000 1734.00000
3022.00000 1701.00000
2833.00000 1854.00000
2817.00000 1849.00000
2797.00000 1902.00000
2526.00000 1964.00000
2487.00000 1988.00000
2678.00000 1735.00000
IMAGE=MeI4060-01_MIR.jpg
ID=MeI4060-01_MIR.jpg 
SCALE=0.001591
LM=12
2959.00000 2012.00000
3076.00000 2091.00000
3176.00000 2062.00000
3363.00000 1916.00000
3684.00000 1941.00000
3784.00000 1885.00000
3069.00000 1687.00000
2934.00000 1639.00000
2934.00000 1656.00000
2215.00000 1200.00000
2251.00000 1191.00000
3023.00000 1095.00000
IMAGE=MeI4104-01_MIR.jpg
ID=MeI4104-01_MIR.jpg 
SCALE=0.000911
LM=12
1794.00000 1522.00000
1874.00000 1550.00000
1938.00000 1518.00000
1957.00000 1410.00000
2063.00000 1370.00000
2057.00000 1310.00000
1800.00000 1336.00000
1766.00000 1334.00000
1718.00000 1365.00000
1391.00000 1224.00000
1358.00000 1221.00000
1684.00000 1010.00000
IMAGE=MeI4124-01_MIR.jpg
ID=MeI4124-01_MIR.jpg 
SCALE=0.000826
LM=12
1407.00000 3605.00000
1489.00000 3663.00000
1529.00000 3635.00000
1561.00000 3586.00000
1708.00000 3576.00000
1716.00000 3561.00000
1479.00000 3461.00000
1467.00000 3454.00000
1419.00000 3461.00000
1178.00000 3220.00000
1170.00000 3220.00000
1506.00000 3185.00000
IMAGE=MeI4159-01_MIR.jpg
ID=MeI4159-01_MIR.jpg 
SCALE=0.001006
LM=12
2688.00000 2066.00000
2839.00000 2136.00000
3010.00000 2102.00000
3107.00000 1992.00000
3407.00000 1985.00000
3421.00000 1942.00000
2839.00000 1801.00000
2628.00000 1750.00000
2631.00000 1760.00000
1890.00000 1422.00000
1890.00000 1418.00000
2604.00000 1173.00000
IMAGE=MeI4635-01_MIR.jpg
ID=MeI4635-01_MIR.jpg 
SCALE=0.001097
LM=12
2278.00000 1952.00000
2382.00000 1983.00000
2490.00000 1933.00000
2580.00000 1804.00000
2822.00000 1739.00000
2843.00000 1635.00000
2278.00000 1730.00000
2294.00000 1718.00000
2211.00000 1773.00000
1715.00000 1618.00000
1659.00000 1623.00000
2218.00000 1446.00000
IMAGE=MeI4646-01_MIR.jpg
ID=MeI4646-01_MIR.jpg 
SCALE=0.000969
LM=12
1941.00000 1604.00000
2035.00000 1625.00000
2092.00000 1588.00000
2124.00000 1480.00000
2299.00000 1403.00000
2293.00000 1373.00000
1968.00000 1426.00000
1802.00000 1442.00000
1756.00000 1435.00000
1184.00000 1383.00000
1204.00000 1376.00000
1623.00000 1117.00000
IMAGE=MeI4725-01_MIR.jpg
ID=MeI4725-01_MIR.jpg 
SCALE=0.001580
LM=12
2775.00000 1658.00000
2858.00000 1622.00000
2883.00000 1546.00000
2855.00000 1486.00000
2957.00000 1353.00000
2938.00000 1323.00000
2703.00000 1522.00000
2603.00000 1624.00000
2616.00000 1624.00000
2220.00000 1836.00000
2226.00000 1817.00000
2357.00000 1474.00000
IMAGE=MeI4838-01_MIR.jpg
ID=MeI4838-01_MIR.jpg 
SCALE=0.002057
LM=12
2584.00000 1963.00000
2658.00000 1976.00000
2720.00000 1942.00000
2715.00000 1866.00000
2866.00000 1827.00000
2868.00000 1812.00000
2582.00000 1802.00000
2578.00000 1802.00000
2538.00000 1819.00000
2177.00000 1711.00000
2150.00000 1711.00000
2466.00000 1552.00000
IMAGE=MeI52-01_MIR.jpg
ID=MeI52-01_MIR.jpg 
SCALE=0.000893
LM=12
2286.00000 1857.00000
2374.00000 1897.00000
2501.00000 1855.00000
2546.00000 1787.00000
2733.00000 1765.00000
2749.00000 1650.00000
2382.00000 1673.00000
2391.00000 1656.00000
2291.00000 1710.00000
2057.00000 1524.00000
1911.00000 1510.00000
2342.00000 1454.00000
IMAGE=MeI5358-01_MIR.jpg
ID=MeI5358-01_MIR.jpg 
SCALE=0.000582
LM=12
2031.00000 1899.00000
2157.00000 1940.00000
2292.00000 1899.00000
2351.00000 1813.00000
2559.00000 1764.00000
2563.00000 1723.00000
2146.00000 1726.00000
1985.00000 1711.00000
1987.00000 1717.00000
1317.00000 1582.00000
1336.00000 1573.00000
1838.00000 1329.00000
IMAGE=MeI541-01_MIR.jpg
ID=MeI541-01_MIR.jpg 
SCALE=0.001377
LM=12
1385.00000 1699.00000
1506.00000 1747.00000
1625.00000 1688.00000
1703.00000 1578.00000
1930.00000 1546.00000
1932.00000 1514.00000
1479.00000 1459.00000
1291.00000 1431.00000
1298.00000 1443.00000
546.00000 1234.00000
583.00000 1223.00000
1183.00000 989.00000
IMAGE=MeI5446-01_MIR.jpg
ID=MeI5446-01_MIR.jpg 
SCALE=0.001236
LM=12
2440.00000 1626.00000
2544.00000 1671.00000
2641.00000 1637.00000
2785.00000 1522.00000
3006.00000 1481.00000
3049.00000 1384.00000
2510.00000 1427.00000
2471.00000 1417.00000
2366.00000 1444.00000
1895.00000 1241.00000
1804.00000 1232.00000
2408.00000 1126.00000
IMAGE=MeI5747-01_MIR.jpg
ID=MeI5747-01_MIR.jpg 
SCALE=0.000899
LM=12
2275.00000 1982.00000
2316.00000 2025.00000
2397.00000 2022.00000
2531.00000 1985.00000
2653.00000 2035.00000
2669.00000 2015.00000
2390.00000 1863.00000
2297.00000 1813.00000
2293.00000 1823.00000
1907.00000 1509.00000
1916.00000 1503.00000
2354.00000 1511.00000
IMAGE=MeI5774-01_MIR.jpg
ID=MeI5774-01_MIR.jpg 
SCALE=0.001779
LM=12
2394.00000 1639.00000
2474.00000 1694.00000
2586.00000 1681.00000
2610.00000 1608.00000
2788.00000 1633.00000
2820.00000 1517.00000
2463.00000 1492.00000
2497.00000 1475.00000
2395.00000 1501.00000
2184.00000 1321.00000
2090.00000 1281.00000
2486.00000 1279.00000
IMAGE=MeI5789-01_MIR.jpg
ID=MeI5789-01_MIR.jpg 
SCALE=0.000523
LM=12
1996.00000 1614.00000
2104.00000 1663.00000
2198.00000 1641.00000
2275.00000 1548.00000
2441.00000 1525.00000
2472.00000 1436.00000
2023.00000 1454.00000
2027.00000 1442.00000
1970.00000 1470.00000
1599.00000 1271.00000
1549.00000 1267.00000
1982.00000 1207.00000
IMAGE=MeI5859-01_MIR.jpg
ID=MeI5859-01_MIR.jpg 
SCALE=0.001143
LM=12
2048.00000 1800.00000
2131.00000 1863.00000
2271.00000 1874.00000
2317.00000 1810.00000
2508.00000 1821.00000
2574.00000 1704.00000
2163.00000 1654.00000
2207.00000 1616.00000
2067.00000 1668.00000
1885.00000 1423.00000
1786.00000 1385.00000
2226.00000 1382.00000
IMAGE=MeI5862-01_MIR.jpg
ID=MeI5862-01_MIR.jpg 
SCALE=0.000540
LM=12
1997.00000 1734.00000
2150.00000 1782.00000
2207.00000 1766.00000
2214.00000 1697.00000
2453.00000 1667.00000
2457.00000 1651.00000
2026.00000 1566.00000
2038.00000 1560.00000
1994.00000 1573.00000
1589.00000 1362.00000
1529.00000 1356.00000
1981.00000 1246.00000
IMAGE=MeI591-01_MIR.jpg
ID=MeI591-01_MIR.jpg 
SCALE=0.000673
LM=12
3196.00000 1425.00000
3241.00000 1410.00000
3256.00000 1363.00000
3228.00000 1304.00000
3324.00000 1171.00000
3305.00000 1149.00000
3107.00000 1336.00000
3048.00000 1389.00000
3054.00000 1389.00000
2735.00000 1592.00000
2733.00000 1582.00000
2847.00000 1306.00000
IMAGE=MeI5945-01_MIR.jpg
ID=MeI5945-01_MIR.jpg 
SCALE=0.002500
LM=12
2134.00000 1854.00000
2222.00000 1935.00000
2316.00000 1928.00000
2386.00000 1858.00000
2517.00000 1858.00000
2554.00000 1767.00000
2208.00000 1707.00000
2232.00000 1677.00000
2151.00000 1710.00000
2000.00000 1509.00000
1853.00000 1458.00000
2218.00000 1482.00000
IMAGE=MeI600-01_MIR.jpg
ID=MeI600-01_MIR.jpg 
SCALE=0.000609
LM=12
1851.00000 1541.00000
1934.00000 1575.00000
2035.00000 1560.00000
2063.00000 1452.00000
2233.00000 1435.00000
2264.00000 1359.00000
1868.00000 1363.00000
1720.00000 1332.00000
1745.00000 1346.00000
1135.00000 1200.00000
1140.00000 1190.00000
1607.00000 980.00000
IMAGE=MeI6130-01_MIR.jpg
ID=MeI6130-01_MIR.jpg 
SCALE=0.001483
LM=12
1855.00000 1735.00000
1923.00000 1764.00000
2011.00000 1745.00000
2078.00000 1633.00000
2232.00000 1604.00000
2238.00000 1568.00000
1909.00000 1539.00000
1769.00000 1514.00000
1769.00000 1522.00000
1257.00000 1379.00000
1259.00000 1377.00000
1692.00000 1168.00000
IMAGE=MeI6217-01_MIR.jpg
ID=MeI6217-01_MIR.jpg 
SCALE=0.001440
LM=12
2513.00000 2112.00000
2588.00000 2133.00000
2635.00000 2107.00000
2662.00000 2011.00000
2805.00000 2004.00000
2810.00000 1969.00000
2521.00000 1945.00000
2442.00000 1933.00000
2451.00000 1945.00000
1967.00000 1789.00000
1956.00000 1787.00000
2352.00000 1623.00000
IMAGE=MeI6245-01_MIR.jpg
ID=MeI6245-01_MIR.jpg 
SCALE=0.001805
LM=12
708.00000 2831.00000
739.00000 2909.00000
778.00000 2922.00000
889.00000 2887.00000
984.00000 2981.00000
1019.00000 2965.00000
838.00000 2755.00000
778.00000 2652.00000
772.00000 2656.00000
558.00000 2276.00000
533.00000 2265.00000
943.00000 2409.00000
IMAGE=MeI6250-01_MIR.jpg
ID=MeI6250-01_MIR.jpg 
SCALE=0.001776
LM=12
1671.00000 3358.00000
1716.00000 3403.00000
1761.00000 3397.00000
1825.00000 3345.00000
1926.00000 3360.00000
1953.00000 3339.00000
1759.00000 3251.00000
1696.00000 3210.00000
1694.00000 3216.00000
1412.00000 3006.00000
1427.00000 3003.00000
1729.00000 3004.00000
IMAGE=MeI6267-01_MIR.jpg
ID=MeI6267-01_MIR.jpg 
SCALE=0.002178
LM=12
2295.00000 1713.00000
2369.00000 1734.00000
2413.00000 1707.00000
2527.00000 1579.00000
2705.00000 1532.00000
2715.00000 1505.00000
2292.00000 1505.00000
2151.00000 1512.00000
2158.00000 1519.00000
1444.00000 1416.00000
1472.00000 1397.00000
1970.00000 1128.00000
IMAGE=MeI6290-01_MIR.jpg
ID=MeI6290-01_MIR.jpg 
SCALE=0.001267
LM=12
1929.00000 1798.00000
2038.00000 1830.00000
2190.00000 1806.00000
2249.00000 1707.00000
2430.00000 1683.00000
2459.00000 1597.00000
2004.00000 1607.00000
1974.00000 1607.00000
1893.00000 1624.00000
1483.00000 1408.00000
1406.00000 1410.00000
1944.00000 1313.00000
IMAGE=MeI6606-01_MIR.jpg
ID=MeI6606-01_MIR.jpg 
SCALE=0.000969
LM=12
3559.00000 1248.00000
3649.00000 1230.00000
3711.00000 1177.00000
3699.00000 1071.00000
3823.00000 971.00000
3809.00000 939.00000
3543.00000 1092.00000
3440.00000 1138.00000
3452.00000 1145.00000
2938.00000 1301.00000
2952.00000 1287.00000
3220.00000 918.00000
IMAGE=MeI6713-01_MIR.jpg
ID=MeI6713-01_MIR.jpg 
SCALE=0.001632
LM=12
1073.00000 2836.00000
1153.00000 2863.00000
1221.00000 2822.00000
1248.00000 2752.00000
1410.00000 2706.00000
1410.00000 2681.00000
1128.00000 2703.00000
971.00000 2698.00000
978.00000 2705.00000
555.00000 2625.00000
579.00000 2615.00000
891.00000 2485.00000
IMAGE=MeI6714-01_MIR.jpg
ID=MeI6714-01_MIR.jpg 
SCALE=0.001973
LM=12
3023.00000 1343.00000
3104.00000 1331.00000
3156.00000 1260.00000
3120.00000 1155.00000
3256.00000 1049.00000
3244.00000 1008.00000
2932.00000 1184.00000
2871.00000 1215.00000
2873.00000 1218.00000
2351.00000 1381.00000
2359.00000 1357.00000
2622.00000 991.00000
IMAGE=MeI6717-01_MIR.jpg
ID=MeI6717-01_MIR.jpg 
SCALE=0.001562
LM=12
1929.00000 1868.00000
2012.00000 1902.00000
2067.00000 1868.00000
2151.00000 1742.00000
2321.00000 1734.00000
2340.00000 1680.00000
1970.00000 1654.00000
1848.00000 1647.00000
1822.00000 1659.00000
1247.00000 1529.00000
1268.00000 1527.00000
1703.00000 1288.00000
IMAGE=MeI7069-01_MIR.jpg
ID=MeI7069-01_MIR.jpg 
SCALE=0.001406
LM=12
1959.00000 3077.00000
2005.00000 3093.00000
2037.00000 3069.00000
2057.00000 3000.00000
2146.00000 2977.00000
2148.00000 2959.00000
1947.00000 2955.00000
1909.00000 2958.00000
1888.00000 2963.00000
1570.00000 2884.00000
1579.00000 2881.00000
1851.00000 2744.00000
IMAGE=MeI7075-01_MIR.jpg
ID=MeI7075-01_MIR.jpg 
SCALE=0.002481
LM=12
2660.00000 1368.00000
2738.00000 1359.00000
2799.00000 1306.00000
2802.00000 1238.00000
2953.00000 1141.00000
2940.00000 1088.00000
2636.00000 1262.00000
2652.00000 1223.00000
2593.00000 1292.00000
2315.00000 1292.00000
2251.00000 1317.00000
2535.00000 1098.00000
IMAGE=MeI7129-01_MIR.jpg
ID=MeI7129-01_MIR.jpg 
SCALE=0.001514
LM=12
2546.00000 2173.00000
2699.00000 2256.00000
2877.00000 2215.00000
2992.00000 2106.00000
3256.00000 2088.00000
3284.00000 1960.00000
2599.00000 1947.00000
2619.00000 1943.00000
2505.00000 1973.00000
1879.00000 1695.00000
1760.00000 1674.00000
2511.00000 1577.00000
IMAGE=MeI7335-01_MIR.jpg
ID=MeI7335-01_MIR.jpg 
SCALE=0.000773
LM=12
2354.00000 2119.00000
2392.00000 2169.00000
2468.00000 2185.00000
2556.00000 2157.00000
2695.00000 2210.00000
2728.00000 2185.00000
2454.00000 2012.00000
2375.00000 1957.00000
2373.00000 1964.00000
1977.00000 1634.00000
2032.00000 1625.00000
2420.00000 1673.00000
IMAGE=MeI7583-01_MIR.jpg
ID=MeI7583-01_MIR.jpg 
SCALE=0.001693
LM=12
2683.00000 1761.00000
2822.00000 1825.00000
2891.00000 1814.00000
2921.00000 1742.00000
3077.00000 1731.00000
3112.00000 1622.00000
2735.00000 1613.00000
2781.00000 1570.00000
2685.00000 1627.00000
2463.00000 1432.00000
2328.00000 1413.00000
2750.00000 1346.00000
IMAGE=MeI8100-01_MIR.jpg
ID=MeI8100-01_MIR.jpg 
SCALE=0.000559
LM=12
1871.00000 1719.00000
1951.00000 1758.00000
2026.00000 1747.00000
2063.00000 1630.00000
2259.00000 1620.00000
2273.00000 1584.00000
1946.00000 1536.00000
1790.00000 1495.00000
1791.00000 1505.00000
1235.00000 1278.00000
1225.00000 1276.00000
1700.00000 1109.00000
IMAGE=MeI8117-01_MIR.jpg
ID=MeI8117-01_MIR.jpg 
SCALE=0.001522
LM=12
3402.00000 1030.00000
3474.00000 990.00000
3480.00000 933.00000
3446.00000 860.00000
3546.00000 727.00000
3519.00000 687.00000
3302.00000 930.00000
3244.00000 982.00000
3236.00000 982.00000
2857.00000 1243.00000
2856.00000 1256.00000
2968.00000 903.00000
IMAGE=MeI8466-01_MIR.jpg
ID=MeI8466-01_MIR.jpg 
SCALE=0.002096
LM=12
2027.00000 1847.00000
2096.00000 1897.00000
2165.00000 1868.00000
2239.00000 1723.00000
2425.00000 1713.00000
2444.00000 1659.00000
2003.00000 1630.00000
1901.00000 1622.00000
1913.00000 1635.00000
1285.00000 1449.00000
1314.00000 1443.00000
1807.00000 1274.00000
IMAGE=MeI8509-01_MIR.jpg
ID=MeI8509-01_MIR.jpg 
SCALE=0.001395
LM=12
2898.00000 2384.00000
2994.00000 2412.00000
3059.00000 2378.00000
3050.00000 2288.00000
3185.00000 2283.00000
3181.00000 2223.00000
2928.00000 2195.00000
2842.00000 2181.00000
2851.00000 2190.00000
2393.00000 2004.00000
2396.00000 2001.00000
2799.00000 1877.00000
IMAGE=MeI8732-01_MIR.jpg
ID=MeI8732-01_MIR.jpg 
SCALE=0.001852
LM=12
2383.00000 1872.00000
2417.00000 1939.00000
2474.00000 1963.00000
2520.00000 1952.00000
2625.00000 2030.00000
2663.00000 2007.00000
2475.00000 1822.00000
2465.00000 1810.00000
2452.00000 1805.00000
2356.00000 1584.00000
2321.00000 1541.00000
2549.00000 1694.00000
IMAGE=MeI8897-01_MIR.jpg
ID=MeI8897-01_MIR.jpg 
SCALE=0.001727
LM=12
2563.00000 1960.00000
2616.00000 2005.00000
2671.00000 1998.00000
2765.00000 1927.00000
2888.00000 1952.00000
2918.00000 1922.00000
2647.00000 1799.00000
2586.00000 1767.00000
2583.00000 1775.00000
2253.00000 1484.00000
2264.00000 1484.00000
2699.00000 1454.00000
IMAGE=MeI8986-01_MIR.jpg
ID=MeI8986-01_MIR.jpg 
SCALE=0.001695
LM=12
1826.00000 2043.00000
1848.00000 2127.00000
1923.00000 2147.00000
1993.00000 2112.00000
2161.00000 2185.00000
2226.00000 2162.00000
1952.00000 1935.00000
1916.00000 1883.00000
1910.00000 1888.00000
1744.00000 1498.00000
1749.00000 1489.00000
2093.00000 1625.00000
IMAGE=MeI906-01_MIR.jpg
ID=MeI906-01_MIR.jpg 
SCALE=0.000844
LM=12
1835.00000 1848.00000
1897.00000 1877.00000
1947.00000 1864.00000
2026.00000 1761.00000
2201.00000 1761.00000
2207.00000 1748.00000
1850.00000 1641.00000
1761.00000 1606.00000
1765.00000 1619.00000
1323.00000 1359.00000
1373.00000 1339.00000
1808.00000 1256.00000
IMAGE=MeI985-01_MIR.jpg
ID=MeI985-01_MIR.jpg 
SCALE=0.001517
LM=12
2999.00000 2537.00000
3050.00000 2565.00000
3127.00000 2562.00000
3222.00000 2465.00000
3436.00000 2490.00000
3449.00000 2463.00000
3127.00000 2334.00000
2963.00000 2260.00000
2957.00000 2274.00000
2478.00000 1912.00000
2457.00000 1902.00000
3012.00000 1859.00000
IMAGE=MeI987-01_MIR.jpg
ID=MeI987-01_MIR.jpg 
SCALE=0.001225
LM=12
3285.00000 1285.00000
3347.00000 1243.00000
3368.00000 1187.00000
3343.00000 1133.00000
3438.00000 986.00000
3402.00000 937.00000
3222.00000 1202.00000
3218.00000 1187.00000
3203.00000 1253.00000
3012.00000 1353.00000
2953.00000 1406.00000
3108.00000 1137.00000
IMAGE=MeI989-01_MIR.jpg
ID=MeI989-01_MIR.jpg 
SCALE=0.001831
LM=12
1809.00000 1937.00000
1919.00000 1980.00000
2035.00000 1967.00000
2114.00000 1851.00000
2292.00000 1829.00000
2332.00000 1730.00000
1891.00000 1738.00000
1911.00000 1713.00000
1786.00000 1760.00000
1501.00000 1529.00000
1430.00000 1512.00000
1885.00000 1421.00000
IMAGE=MeI991-01_MIR.jpg
ID=MeI991-01_MIR.jpg 
SCALE=0.0008199
LM=12
1768.00000 1827.00000
1844.00000 1852.00000
1949.00000 1819.00000
1976.00000 1710.00000
2195.00000 1685.00000
2200.00000 1664.00000
1824.00000 1613.00000
1663.00000 1572.00000
1671.00000 1584.00000
1079.00000 1393.00000
1118.00000 1375.00000
1666.00000 1190.00000
IMAGE=MeI993-01_MIR.jpg
ID=MeI993-01_MIR.jpg 
SCALE=0.001351
LM=12
1855.00000 1818.00000
1927.00000 1854.00000
1979.00000 1822.00000
2018.00000 1678.00000
2269.00000 1653.00000
2279.00000 1606.00000
1877.00000 1591.00000
1700.00000 1551.00000
1730.00000 1572.00000
1106.00000 1329.00000
1091.00000 1318.00000
1608.00000 1137.00000
IMAGE=MeI994-01_MIR.jpg
ID=MeI994-01_MIR.jpg 
SCALE=0.001331
LM=12
1927.00000 1760.00000
2021.00000 1796.00000
2120.00000 1766.00000
2186.00000 1652.00000
2364.00000 1622.00000
2370.00000 1586.00000
1957.00000 1558.00000
1838.00000 1553.00000
1841.00000 1562.00000
1265.00000 1339.00000
1287.00000 1343.00000
1760.00000 1134.00000
IMAGE=MeI996-01_MIR.jpg
ID=MeI996-01_MIR.jpg 
SCALE=0.001373
LM=12
509.00000 521.00000
534.00000 530.00000
561.00000 519.00000
566.00000 496.00000
613.00000 478.00000
611.00000 448.00000
515.00000 486.00000
513.00000 464.00000
498.00000 491.00000
376.00000 465.00000
354.00000 465.00000
492.00000 423.00000
IMAGE=PE_1990_1042-LS_b_MIR.jpg
ID=PE_1990_1042-LS_b_MIR.jpg 
SCALE=0.002500
LM=12
888.00000 653.00000
934.00000 673.00000
988.00000 656.00000
1006.00000 628.00000
1112.00000 598.00000
1115.00000 581.00000
895.00000 576.00000
906.00000 551.00000
870.00000 591.00000
687.00000 505.00000
675.00000 505.00000
891.00000 475.00000
IMAGE=PE_1990_582-LS_a_MIR.jpg
ID=PE_1990_582-LS_a_MIR.jpg 
SCALE=0.001996
LM=12
831.00000 711.00000
850.00000 757.00000
909.00000 766.00000
933.00000 758.00000
1025.00000 782.00000
1042.00000 765.00000
879.00000 653.00000
906.00000 645.00000
856.00000 655.00000
746.00000 482.00000
729.00000 472.00000
933.00000 570.00000
IMAGE=PE_1992_258-LS_MIR.jpg
ID=PE_1992_258-LS_MIR.jpg 
SCALE=0.002004
LM=12
795.00000 764.00000
822.00000 801.00000
871.00000 812.00000
917.00000 797.00000
1016.00000 824.00000
1025.00000 816.00000
862.00000 689.00000
888.00000 682.00000
835.00000 684.00000
737.00000 505.00000
710.00000 491.00000
925.00000 569.00000
IMAGE=PE_1992_506-LS_MIR.jpg
ID=PE_1992_506-LS_MIR.jpg 
SCALE=0.001923
LM=12
635.00000 636.00000
664.00000 646.00000
698.00000 638.00000
702.00000 614.00000
762.00000 597.00000
763.00000 584.00000
645.00000 593.00000
658.00000 574.00000
632.00000 598.00000
520.00000 546.00000
505.00000 547.00000
639.00000 521.00000
IMAGE=PE_1994_173-LS_b_MIR.jpg
ID=PE_1994_173-LS_b_MIR.jpg 
SCALE=0.002564
LM=12
620.00000 540.00000
651.00000 578.00000
688.00000 588.00000
729.00000 571.00000
878.00000 628.00000
899.00000 604.00000
687.00000 446.00000
704.00000 440.00000
651.00000 442.00000
490.00000 233.00000
447.00000 205.00000
717.00000 345.00000
IMAGE=PE_1997_27-LS_a_MIR.jpg
ID=PE_1997_27-LS_a_MIR.jpg 
SCALE=0.001192
LM=12
581.00000 535.00000
593.00000 555.00000
626.00000 565.00000
678.00000 557.00000
754.00000 573.00000
763.00000 565.00000
620.00000 476.00000
637.00000 472.00000
594.00000 476.00000
519.00000 357.00000
494.00000 341.00000
659.00000 394.00000
IMAGE=PE_1997_56-LS_b_MIR.jpg
ID=PE_1997_56-LS_b_MIR.jpg 
SCALE=0.001996
LM=12
676.00000 526.00000
706.00000 535.00000
734.00000 520.00000
736.00000 502.00000
803.00000 478.00000
802.00000 463.00000
678.00000 477.00000
686.00000 461.00000
666.00000 483.00000
557.00000 442.00000
544.00000 440.00000
669.00000 407.00000
IMAGE=PE_1997_57-LS_a_MIR.jpg
ID=PE_1997_57-LS_a_MIR.jpg 
SCALE=0.002631
LM=12
866.00000 545.00000
918.00000 539.00000
958.00000 498.00000
947.00000 450.00000
1057.00000 359.00000
1037.00000 318.00000
828.00000 455.00000
833.00000 408.00000
819.00000 470.00000
608.00000 498.00000
550.00000 530.00000
763.00000 350.00000
IMAGE=PE_1997_58-LS_MIR.jpg
ID=PE_1997_58-LS_MIR.jpg 
SCALE=0.001302
LM=12
721.00000 650.00000
748.00000 634.00000
769.00000 600.00000
768.00000 561.00000
870.00000 467.00000
860.00000 450.00000
668.00000 549.00000
670.00000 533.00000
651.00000 585.00000
451.00000 586.00000
439.00000 592.00000
604.00000 456.00000
IMAGE=PE_1998_11-LS_a_MIR.jpg
ID=PE_1998_11-LS_a_MIR.jpg 
SCALE=0.001538
LM=12
876.00000 680.00000
913.00000 701.00000
959.00000 695.00000
1005.00000 670.00000
1101.00000 667.00000
1106.00000 652.00000
914.00000 604.00000
932.00000 590.00000
883.00000 606.00000
720.00000 480.00000
696.00000 475.00000
925.00000 499.00000
IMAGE=PE_1998_23-LS_a_MIR.jpg
ID=PE_1998_23-LS_a_MIR.jpg 
SCALE=0.001808
LM=12
762.00000 661.00000
806.00000 674.00000
836.00000 666.00000
848.00000 634.00000
920.00000 612.00000
922.00000 595.00000
780.00000 592.00000
788.00000 579.00000
747.00000 605.00000
600.00000 524.00000
592.00000 522.00000
766.00000 511.00000
IMAGE=PE_2000_15-LS_a_MIR.jpg
ID=PE_2000_15-LS_a_MIR.jpg 
SCALE=0.002825
LM=12
646.00000 579.00000
673.00000 598.00000
711.00000 587.00000
733.00000 575.00000
831.00000 564.00000
833.00000 555.00000
661.00000 527.00000
679.00000 504.00000
650.00000 529.00000
521.00000 444.00000
491.00000 434.00000
671.00000 437.00000
IMAGE=PE_2000_16-LS_MIR.jpg
ID=PE_2000_16-LS_MIR.jpg 
SCALE=0.002020
LM=12
553.00000 470.00000
570.00000 520.00000
611.00000 525.00000
632.00000 509.00000
726.00000 533.00000
733.00000 527.00000
598.00000 423.00000
613.00000 419.00000
578.00000 421.00000
498.00000 290.00000
480.00000 273.00000
641.00000 352.00000
IMAGE=PE_2000_17-LS_MIR.jpg
ID=PE_2000_17-LS_MIR.jpg 
SCALE=0.001992
LM=12
788.00000 698.00000
816.00000 733.00000
866.00000 732.00000
884.00000 714.00000
984.00000 742.00000
1001.00000 719.00000
826.00000 615.00000
834.00000 609.00000
796.00000 616.00000
669.00000 443.00000
662.00000 440.00000
866.00000 521.00000
IMAGE=PE_2000_18-LS_a_MIR.jpg
ID=PE_2000_18-LS_a_MIR.jpg 
SCALE=0.001980
LM=12
731.00000 630.00000
752.00000 658.00000
796.00000 675.00000
816.00000 655.00000
899.00000 682.00000
908.00000 675.00000
780.00000 575.00000
782.00000 573.00000
746.00000 577.00000
654.00000 460.00000
623.00000 439.00000
794.00000 509.00000
IMAGE=PE_2000_19-LS_a_MIR.jpg
ID=PE_2000_19-LS_a_MIR.jpg 
SCALE=0.002004
LM=12
580.00000 539.00000
588.00000 562.00000
626.00000 567.00000
640.00000 560.00000
698.00000 588.00000
710.00000 575.00000
614.00000 509.00000
627.00000 508.00000
593.00000 506.00000
538.00000 411.00000
522.00000 396.00000
642.00000 453.00000
IMAGE=PE_2000_20-LS_MIR.jpg
ID=PE_2000_20-LS_MIR.jpg 
SCALE=0.002688
LM=12
612.00000 612.00000
632.00000 662.00000
674.00000 670.00000
700.00000 650.00000
788.00000 684.00000
811.00000 660.00000
656.00000 562.00000
687.00000 548.00000
632.00000 558.00000
551.00000 396.00000
517.00000 366.00000
717.00000 470.00000
IMAGE=PE_2000_21-LS_a_MIR.jpg
ID=PE_2000_21-LS_a_MIR.jpg 
SCALE=0.001672
LM=12
869.00000 445.00000
910.00000 441.00000
943.00000 396.00000
936.00000 369.00000
999.00000 292.00000
990.00000 277.00000
824.00000 377.00000
823.00000 363.00000
811.00000 410.00000
628.00000 430.00000
608.00000 440.00000
763.00000 306.00000
IMAGE=PE_2000_25-LS_MIR.jpg
ID=PE_2000_25-LS_MIR.jpg 
SCALE=0.001656
LM=12
799.00000 688.00000
811.00000 727.00000
846.00000 741.00000
877.00000 723.00000
960.00000 755.00000
985.00000 733.00000
827.00000 618.00000
845.00000 617.00000
816.00000 618.00000
706.00000 468.00000
675.00000 444.00000
861.00000 526.00000
IMAGE=PE_2000_26-LS_a_MIR.jpg
ID=PE_2000_26-LS_a_MIR.jpg 
SCALE=0.001560
LM=12
496.00000 577.00000
521.00000 608.00000
554.00000 617.00000
573.00000 603.00000
617.00000 616.00000
637.00000 598.00000
538.00000 549.00000
552.00000 543.00000
521.00000 550.00000
470.00000 451.00000
443.00000 434.00000
568.00000 488.00000
IMAGE=PE_2000_3-LS_a_1_MIR.jpg
ID=PE_2000_3-LS_a_1_MIR.jpg 
SCALE=0.002907
LM=12
875.00000 473.00000
901.00000 466.00000
913.00000 439.00000
902.00000 410.00000
930.00000 356.00000
925.00000 349.00000
847.00000 428.00000
842.00000 420.00000
849.00000 444.00000
732.00000 497.00000
729.00000 499.00000
793.00000 393.00000
IMAGE=PE_2000_874-LS_MIR.jpg
ID=PE_2000_874-LS_MIR.jpg 
SCALE=0.002778
LM=12
1769.00000 2375.00000
1791.00000 2443.00000
1907.00000 2392.00000
1998.00000 2327.00000
2194.00000 2382.00000
2222.00000 2350.00000
1830.00000 2148.00000
1798.00000 2122.00000
1762.00000 2127.00000
1262.00000 1780.00000
1301.00000 1775.00000
1907.00000 1772.00000
IMAGE=MeI1010-01.jpg
ID=MeI1010-01.jpg 
SCALE=0.001332
LM=12
2207.00000 2122.00000
2235.00000 2173.00000
2327.00000 2187.00000
2393.00000 2159.00000
2538.00000 2211.00000
2587.00000 2173.00000
2286.00000 2024.00000
2305.00000 2018.00000
2244.00000 2011.00000
2098.00000 1779.00000
2042.00000 1749.00000
2370.00000 1871.00000
IMAGE=MeI1013-01.jpg
ID=MeI1013-01.jpg 
SCALE=0.001674
LM=12
2198.00000 1825.00000
2321.00000 1853.00000
2456.00000 1795.00000
2538.00000 1663.00000
2756.00000 1584.00000
2757.00000 1547.00000
2283.00000 1597.00000
2042.00000 1626.00000
2055.00000 1637.00000
1135.00000 1645.00000
1242.00000 1568.00000
1823.00000 1173.00000
IMAGE=MeI102-01.jpg
ID=MeI102-01.jpg 
SCALE=0.000995
LM=12
3792.00000 1131.00000
3876.00000 1146.00000
3929.00000 1092.00000
3926.00000 984.00000
4112.00000 887.00000
4101.00000 837.00000
3683.00000 941.00000
3553.00000 948.00000
3566.00000 955.00000
2962.00000 993.00000
2971.00000 974.00000
3314.00000 628.00000
IMAGE=MeI10403-01.jpg
ID=MeI10403-01.jpg 
SCALE=0.001506
LM=12
2909.00000 2219.00000
3014.00000 2248.00000
3028.00000 2194.00000
3032.00000 2106.00000
3190.00000 2068.00000
3191.00000 2033.00000
2887.00000 2059.00000
2738.00000 2058.00000
2773.00000 2074.00000
2254.00000 1986.00000
2257.00000 1982.00000
2580.00000 1815.00000
IMAGE=MeI104b-01.jpg
ID=MeI104b-01.jpg 
SCALE=0.001825
LM=12
2254.00000 1612.00000
2333.00000 1652.00000
2414.00000 1582.00000
2441.00000 1485.00000
2590.00000 1440.00000
2590.00000 1425.00000
2294.00000 1406.00000
2213.00000 1408.00000
2187.00000 1427.00000
1776.00000 1292.00000
1767.00000 1290.00000
2135.00000 1084.00000
IMAGE=MeI10793-01.jpg
ID=MeI10793-01.jpg 
SCALE=0.000834
LM=12
3208.00000 2081.00000
3282.00000 2058.00000
3284.00000 1995.00000
3239.00000 1919.00000
3319.00000 1820.00000
3300.00000 1792.00000
3113.00000 1979.00000
3030.00000 2051.00000
3042.00000 2051.00000
2713.00000 2272.00000
2721.00000 2246.00000
2816.00000 1931.00000
IMAGE=MeI10911-01.jpg
ID=MeI10911-01.jpg 
SCALE=0.002257
LM=12
1916.00000 1905.00000
2000.00000 1935.00000
2070.00000 1872.00000
2083.00000 1797.00000
2226.00000 1727.00000
2224.00000 1708.00000
1913.00000 1711.00000
1882.00000 1719.00000
1867.00000 1730.00000
1484.00000 1606.00000
1453.00000 1603.00000
1809.00000 1439.00000
IMAGE=MeI11239-01.jpg
ID=MeI11239-01.jpg 
SCALE=0.000872
LM=12
3197.00000 2312.00000
3254.00000 2347.00000
3310.00000 2308.00000
3333.00000 2227.00000
3496.00000 2198.00000
3496.00000 2170.00000
3134.00000 2162.00000
3141.00000 2158.00000
3106.00000 2164.00000
2658.00000 2091.00000
2704.00000 2082.00000
3048.00000 1935.00000
IMAGE=MeI12096-01.jpg
ID=MeI12096-01.jpg 
SCALE=0.001927
LM=12
2116.00000 3589.00000
2221.00000 3623.00000
2299.00000 3554.00000
2336.00000 3429.00000
2557.00000 3344.00000
2565.00000 3301.00000
2128.00000 3342.00000
1999.00000 3325.00000
2001.00000 3347.00000
1439.00000 3201.00000
1441.00000 3177.00000
1882.00000 2943.00000
IMAGE=MeI1219-01.jpg
ID=MeI1219-01.jpg 
SCALE=0.001264
LM=12
2809.00000 2526.00000
2868.00000 2583.00000
2951.00000 2595.00000
3077.00000 2564.00000
3165.00000 2564.00000
3187.00000 2530.00000
2964.00000 2477.00000
2869.00000 2458.00000
2842.00000 2441.00000
2495.00000 2272.00000
2522.00000 2264.00000
2833.00000 2175.00000
IMAGE=MeI1220-01.jpg
ID=MeI1220-01.jpg 
SCALE=0.002283
LM=12
2936.00000 1533.00000
3000.00000 1538.00000
3013.00000 1488.00000
3019.00000 1417.00000
3082.00000 1329.00000
3074.00000 1304.00000
2888.00000 1422.00000
2834.00000 1468.00000
2841.00000 1477.00000
2524.00000 1590.00000
2531.00000 1579.00000
2668.00000 1321.00000
IMAGE=MeI12260-01.jpg
ID=MeI12260-01.jpg 
SCALE=0.002267
LM=12
2347.00000 2174.00000
2435.00000 2209.00000
2487.00000 2168.00000
2547.00000 2077.00000
2708.00000 2069.00000
2727.00000 2020.00000
2412.00000 2012.00000
2346.00000 2018.00000
2328.00000 2034.00000
1811.00000 1843.00000
1831.00000 1822.00000
2314.00000 1683.00000
IMAGE=MeI1241-01.jpg
ID=MeI1241-01.jpg 
SCALE=0.001722
LM=12
1888.00000 1824.00000
1972.00000 1885.00000
2081.00000 1829.00000
2149.00000 1710.00000
2378.00000 1670.00000
2380.00000 1612.00000
1995.00000 1599.00000
1856.00000 1566.00000
1850.00000 1592.00000
1349.00000 1444.00000
1370.00000 1423.00000
1782.00000 1244.00000
IMAGE=MeI1243-01.jpg
ID=MeI1243-01.jpg 
SCALE=0.001555
LM=12
2318.00000 1961.00000
2408.00000 2074.00000
2524.00000 1999.00000
2647.00000 1855.00000
2970.00000 1859.00000
2984.00000 1822.00000
2430.00000 1686.00000
2301.00000 1649.00000
2293.00000 1672.00000
1581.00000 1328.00000
1601.00000 1317.00000
2274.00000 1182.00000
IMAGE=MeI1250-01.jpg
ID=MeI1250-01.jpg 
SCALE=0.001114
LM=12
2690.00000 1894.00000
2757.00000 1890.00000
2808.00000 1805.00000
2842.00000 1696.00000
2924.00000 1610.00000
2908.00000 1573.00000
2656.00000 1749.00000
2645.00000 1761.00000
2608.00000 1811.00000
2289.00000 1855.00000
2248.00000 1872.00000
2503.00000 1650.00000
IMAGE=MeI12666-01.jpg
ID=MeI12666-01.jpg 
SCALE=0.001375
LM=12
3070.00000 1768.00000
3127.00000 1743.00000
3153.00000 1676.00000
3151.00000 1616.00000
3224.00000 1548.00000
3211.00000 1531.00000
3019.00000 1645.00000
2951.00000 1694.00000
2958.00000 1697.00000
2586.00000 1852.00000
2588.00000 1827.00000
2758.00000 1550.00000
IMAGE=MeI12671-01.jpg
ID=MeI12671-01.jpg 
SCALE=0.002277
LM=12
1931.00000 2684.00000
1956.00000 2760.00000
2031.00000 2785.00000
2111.00000 2749.00000
2241.00000 2848.00000
2259.00000 2834.00000
2070.00000 2613.00000
1989.00000 2521.00000
1981.00000 2530.00000
1774.00000 2155.00000
1764.00000 2145.00000
2126.00000 2284.00000
IMAGE=MeI12881-01.jpg
ID=MeI12881-01.jpg 
SCALE=0.001879
LM=12
2807.00000 2547.00000
2880.00000 2582.00000
2916.00000 2517.00000
2919.00000 2465.00000
3077.00000 2455.00000
3082.00000 2426.00000
2811.00000 2404.00000
2758.00000 2401.00000
2765.00000 2410.00000
2326.00000 2310.00000
2364.00000 2287.00000
2673.00000 2168.00000
IMAGE=MeI13274-01.jpg
ID=MeI13274-01.jpg 
SCALE=0.002074
LM=12
1972.00000 1620.00000
2001.00000 1641.00000
2045.00000 1614.00000
2068.00000 1582.00000
2121.00000 1571.00000
2126.00000 1542.00000
1976.00000 1536.00000
1946.00000 1524.00000
1942.00000 1536.00000
1684.00000 1481.00000
1711.00000 1466.00000
1897.00000 1378.00000
IMAGE=MeI13555-91.jpg
ID=MeI13555-91.jpg 
LM=12
2370.00000 1229.00000
2399.00000 1237.00000
2413.00000 1212.00000
2414.00000 1166.00000
2480.00000 1110.00000
2479.00000 1097.00000
2334.00000 1147.00000
2284.00000 1171.00000
2288.00000 1172.00000
2039.00000 1208.00000
2056.00000 1186.00000
2185.00000 1056.00000
IMAGE=MeI13848-81.jpg
ID=MeI13848-81.jpg 
LM=12
1370.00000 1716.00000
1519.00000 1780.00000
1677.00000 1731.00000
1790.00000 1598.00000
1997.00000 1555.00000
2028.00000 1440.00000
1508.00000 1457.00000
1455.00000 1465.00000
1344.00000 1491.00000
856.00000 1319.00000
827.00000 1319.00000
1391.00000 1166.00000
IMAGE=MeI14017-01.jpg
ID=MeI14017-01.jpg 
SCALE=0.000663
LM=12
2115.00000 1075.00000
2151.00000 1066.00000
2162.00000 1011.00000
2165.00000 967.00000
2210.00000 906.00000
2202.00000 894.00000
2082.00000 1008.00000
2043.00000 1039.00000
2053.00000 1040.00000
1838.00000 1191.00000
1846.00000 1173.00000
1916.00000 989.00000
IMAGE=MeI14041-80.jpg
ID=MeI14041-80.jpg 
LM=12
1458.00000 1421.00000
1533.00000 1496.00000
1648.00000 1495.00000
1691.00000 1436.00000
1836.00000 1436.00000
1870.00000 1352.00000
1560.00000 1272.00000
1570.00000 1268.00000
1475.00000 1281.00000
1299.00000 1087.00000
1239.00000 1078.00000
1565.00000 1054.00000
IMAGE=MeI14092-01.jpg
ID=MeI14092-01.jpg 
SCALE=0.000484
LM=12
1269.00000 2057.00000
1291.00000 2082.00000
1348.00000 2079.00000
1366.00000 2056.00000
1450.00000 2068.00000
1461.00000 2044.00000
1315.00000 2005.00000
1325.00000 2001.00000
1287.00000 2005.00000
1180.00000 1913.00000
1173.00000 1904.00000
1323.00000 1916.00000
IMAGE=MeI14158-71.jpg
ID=MeI14158-71.jpg 
LM=12
1586.00000 1222.00000
1623.00000 1233.00000
1659.00000 1207.00000
1669.00000 1169.00000
1744.00000 1150.00000
1746.00000 1140.00000
1599.00000 1145.00000
1547.00000 1146.00000
1553.00000 1153.00000
1313.00000 1106.00000
1316.00000 1098.00000
1505.00000 999.00000
IMAGE=MeI14190-67.jpg
ID=MeI14190-67.jpg 
LM=12
2369.00000 912.00000
2409.00000 908.00000
2429.00000 878.00000
2415.00000 827.00000
2475.00000 775.00000
2466.00000 761.00000
2342.00000 830.00000
2298.00000 854.00000
2300.00000 854.00000
2077.00000 927.00000
2071.00000 927.00000
2181.00000 749.00000
IMAGE=MeI14311-54.jpg
ID=MeI14311-54.jpg 
LM=12
2137.00000 1798.00000
2174.00000 1825.00000
2210.00000 1797.00000
2238.00000 1762.00000
2310.00000 1755.00000
2313.00000 1732.00000
2151.00000 1709.00000
2130.00000 1703.00000
2130.00000 1711.00000
1870.00000 1618.00000
1903.00000 1602.00000
2105.00000 1525.00000
IMAGE=MeI14312-55.jpg
ID=MeI14312-55.jpg 
LM=12
1776.00000 1124.00000
1817.00000 1137.00000
1848.00000 1114.00000
1862.00000 1071.00000
1918.00000 1039.00000
1916.00000 1024.00000
1778.00000 1073.00000
1786.00000 1066.00000
1757.00000 1091.00000
1600.00000 1082.00000
1604.00000 1080.00000
1739.00000 997.00000
IMAGE=MeI14321-64.jpg
ID=MeI14321-64.jpg 
LM=12
1492.00000 1482.00000
1533.00000 1544.00000
1708.00000 1536.00000
1764.00000 1471.00000
1946.00000 1480.00000
1999.00000 1384.00000
1632.00000 1325.00000
1597.00000 1355.00000
1499.00000 1364.00000
1321.00000 1138.00000
1188.00000 1102.00000
1629.00000 1094.00000
IMAGE=MeI14402-01.jpg
ID=MeI14402-01.jpg 
SCALE=0.000597
LM=12
1862.00000 1491.00000
1938.00000 1534.00000
1995.00000 1478.00000
2074.00000 1342.00000
2263.00000 1296.00000
2274.00000 1255.00000
1892.00000 1273.00000
1772.00000 1276.00000
1759.00000 1283.00000
1181.00000 1176.00000
1204.00000 1158.00000
1631.00000 892.00000
IMAGE=MeI14528-40.jpg
ID=MeI14528-40.jpg 
LM=12
2458.00000 2090.00000
2491.00000 2130.00000
2607.00000 2115.00000
2655.00000 2045.00000
2876.00000 2030.00000
2895.00000 1984.00000
2499.00000 1965.00000
2520.00000 1959.00000
2455.00000 1978.00000
2210.00000 1817.00000
2180.00000 1799.00000
2528.00000 1788.00000
IMAGE=MeI14667-22.jpg
ID=MeI14667-22.jpg 
LM=12
3526.00000 1686.00000
3584.00000 1684.00000
3605.30325 1607.89294
3591.10880 1532.83539
3684.26693 1424.16066
3673.37865 1392.78678
3456.00000 1554.00000
3408.00000 1598.00000
3412.00000 1602.00000
3042.00000 1714.00000
3042.00000 1710.00000
3205.00000 1419.00000
IMAGE=MeI14771-26.jpg
ID=MeI14771-26.jpg 
LM=12
2593.00000 1836.00000
2614.00000 1874.00000
2660.00000 1865.00000
2716.00000 1832.00000
2816.00000 1869.00000
2828.00000 1857.00000
2670.00000 1742.00000
2607.00000 1694.00000
2603.00000 1699.00000
2386.08762 1475.93069
2393.76839 1474.70796
2670.00000 1509.00000
IMAGE=MeI14773-29.jpg
ID=MeI14773-29.jpg 
LM=12
2733.00000 1237.00000
2765.00000 1234.00000
2798.00000 1192.00000
2807.00000 1148.00000
2884.00000 1078.00000
2870.00000 1045.00000
2705.00000 1169.00000
2711.00000 1165.00000
2691.00000 1197.00000
2532.00000 1227.00000
2480.00000 1256.00000
2628.00000 1104.00000
IMAGE=MeI14774-30.jpg
ID=MeI14774-30.jpg 
LM=12
2380.00000 2315.00000
2453.00000 2332.00000
2526.00000 2276.00000
2547.00000 2194.00000
2682.00000 2136.00000
2685.00000 2074.00000
2393.00000 2172.00000
2393.00000 2170.00000
2322.00000 2215.00000
2064.00000 2167.00000
2026.00000 2176.00000
2312.00000 2019.00000
IMAGE=MeI1483-01.jpg
ID=MeI1483-01.jpg 
SCALE=0.001344
LM=12
2171.00000 1667.00000
2279.00000 1694.00000
2398.00000 1648.00000
2478.00000 1529.00000
2757.00000 1489.00000
2778.00000 1390.00000
2188.00000 1438.00000
2182.00000 1426.00000
2101.00000 1453.00000
1678.00000 1299.00000
1651.00000 1299.00000
2142.00000 1140.00000
IMAGE=MeI15036-17.jpg
ID=MeI15036-17.jpg 
LM=12
2786.00000 1696.00000
2852.00000 1716.00000
2901.00000 1652.00000
2906.00000 1552.00000
3029.00000 1486.00000
3031.00000 1465.00000
2770.00000 1537.00000
2683.00000 1578.00000
2678.00000 1583.00000
2207.00000 1634.00000
2238.00000 1606.00000
2522.00000 1327.00000
IMAGE=MeI15185-12.jpg
ID=MeI15185-12.jpg 
LM=12
2768.00000 2181.00000
2835.00000 2204.00000
2889.00000 2148.00000
2950.00000 2048.00000
3095.00000 2040.00000
3095.00000 2019.00000
2821.00000 1996.00000
2756.00000 1996.00000
2751.00000 2010.00000
2287.00000 1888.00000
2314.00000 1870.00000
2653.00000 1728.00000
IMAGE=MeI15186-14.jpg
ID=MeI15186-14.jpg 
LM=12
1876.00000 1524.00000
1949.00000 1558.00000
2000.00000 1518.00000
2045.00000 1392.00000
2214.00000 1375.00000
2222.00000 1327.00000
1882.00000 1296.00000
1803.00000 1282.00000
1803.00000 1290.00000
1285.00000 1107.00000
1327.00000 1093.00000
1738.00000 924.00000
IMAGE=MeI15337-10.jpg
ID=MeI15337-10.jpg 
LM=12
3078.00000 1249.00000
3178.00000 1224.00000
3187.00000 1174.00000
3185.00000 1090.00000
3259.00000 1036.00000
3243.00000 1003.00000
3080.00000 1097.00000
3020.00000 1145.00000
3026.00000 1151.00000
2662.00000 1288.00000
2662.00000 1282.00000
2822.00000 984.00000
IMAGE=MeI15339-09.jpg
ID=MeI15339-09.jpg 
LM=12
2310.00000 2380.00000
2388.00000 2414.00000
2411.00000 2383.00000
2448.00000 2310.00000
2543.00000 2284.00000
2546.00000 2267.00000
2349.00000 2259.00000
2270.00000 2259.00000
2270.00000 2270.00000
1907.00000 2194.00000
1929.00000 2177.00000
2191.00000 2048.00000
IMAGE=MeI15341-07.jpg
ID=MeI15341-07.jpg 
LM=12
2467.00000 2287.00000
2493.00000 2324.00000
2544.00000 2305.00000
2600.00000 2245.00000
2705.00000 2256.00000
2716.00000 2233.00000
2521.00000 2156.00000
2465.00000 2145.00000
2456.00000 2152.00000
2135.00000 1954.00000
2153.00000 1949.00000
2460.00000 1907.00000
IMAGE=MeI15344-04.jpg
ID=MeI15344-04.jpg 
LM=12
2302.00000 2119.00000
2351.00000 2166.00000
2449.00000 2154.00000
2553.00000 2084.00000
2735.00000 2087.00000
2781.00000 2019.00000
2391.00000 1970.00000
2418.00000 1956.00000
2328.00000 1970.00000
2027.00000 1737.00000
2004.00000 1733.00000
2416.00000 1737.00000
IMAGE=MeI1537-01.jpg
ID=MeI1537-01.jpg 
SCALE=0.001266
LM=12
3025.00000 1876.00000
3135.00000 1930.00000
3346.00000 1834.00000
3447.00000 1687.00000
3768.00000 1586.00000
3774.00000 1465.00000
3106.00000 1614.00000
3121.00000 1580.00000
3028.00000 1668.00000
2453.00000 1535.00000
2332.00000 1552.00000
2985.00000 1290.00000
IMAGE=MeI184-01.jpg
ID=MeI184-01.jpg 
SCALE=0.000660
LM=12
2285.00000 2409.00000
2328.00000 2446.00000
2365.00000 2431.00000
2410.00000 2375.00000
2514.00000 2361.00000
2523.00000 2334.00000
2285.00000 2275.00000
2229.00000 2261.00000
2229.00000 2267.00000
1905.00000 2108.00000
1898.00000 2105.00000
2226.00000 2021.00000
IMAGE=MeI186-01.jpg
ID=MeI186-01.jpg 
SCALE=0.002064
LM=12
2488.00000 1998.00000
2580.00000 2020.00000
2663.00000 1950.00000
2704.00000 1819.00000
2956.00000 1709.00000
2949.00000 1660.00000
2439.00000 1763.00000
2315.00000 1777.00000
2315.00000 1786.00000
1490.00000 1777.00000
1530.00000 1746.00000
2036.00000 1347.00000
IMAGE=MeI187-01.jpg
ID=MeI187-01.jpg 
SCALE=0.001207
LM=12
1777.00000 1544.00000
1858.00000 1600.00000
1988.00000 1575.00000
2069.00000 1470.00000
2356.00000 1454.00000
2395.00000 1377.00000
1851.00000 1351.00000
1869.00000 1335.00000
1774.00000 1373.00000
1483.00000 1132.00000
1357.00000 1118.00000
1899.00000 1074.00000
IMAGE=MeI2006-01.jpg
ID=MeI2006-01.jpg 
SCALE=0.000951
LM=12
1886.00000 1733.00000
1951.00000 1777.00000
2023.00000 1749.00000
2059.00000 1650.00000
2262.00000 1618.00000
2268.00000 1604.00000
1890.00000 1578.00000
1763.00000 1570.00000
1773.00000 1580.00000
1173.00000 1415.00000
1215.00000 1392.00000
1651.00000 1246.00000
IMAGE=MeI2045-01.jpg
ID=MeI2045-01.jpg 
SCALE=0.001338
LM=12
2622.00000 2174.00000
2666.00000 2209.00000
2766.00000 2201.00000
2837.00000 2167.00000
2980.00000 2174.00000
3001.00000 2134.00000
2685.00000 2082.00000
2695.00000 2076.00000
2632.00000 2092.00000
2428.00000 1938.00000
2375.00000 1919.00000
2703.00000 1938.00000
IMAGE=MeI2046-01.jpg
ID=MeI2046-01.jpg 
SCALE=0.001642
LM=12
2976.00000 1426.00000
3030.00000 1406.00000
3079.00000 1336.00000
3078.00000 1264.00000
3154.00000 1168.00000
3149.00000 1112.00000
2942.00000 1320.00000
2942.00000 1318.00000
2906.00000 1365.00000
2691.00000 1426.00000
2652.00000 1449.00000
2836.00000 1214.00000
IMAGE=MeI2048-01.jpg
ID=MeI2048-01.jpg 
SCALE=0.001699
LM=12
2500.00000 2533.00000
2574.00000 2572.00000
2676.00000 2522.00000
2727.00000 2442.00000
2890.00000 2417.00000
2907.00000 2350.00000
2528.00000 2372.00000
2521.00000 2370.00000
2466.00000 2395.00000
2118.00000 2286.00000
2092.00000 2275.00000
2455.00000 2190.00000
IMAGE=MeI2099-01.jpg
ID=MeI2099-01.jpg 
SCALE=0.001326
LM=12
1911.00000 1519.00000
1973.00000 1554.00000
2082.00000 1513.00000
2095.00000 1457.00000
2228.00000 1419.00000
2236.00000 1330.00000
1936.00000 1382.00000
1938.00000 1369.00000
1874.00000 1412.00000
1674.00000 1298.00000
1568.00000 1296.00000
1871.00000 1194.00000
IMAGE=MeI2335-01.jpg
ID=MeI2335-01.jpg 
SCALE=0.000771
LM=12
1594.00000 3278.00000
1622.00000 3334.00000
1686.00000 3330.00000
1723.00000 3281.00000
1844.00000 3323.00000
1850.00000 3304.00000
1657.00000 3169.00000
1605.00000 3137.00000
1603.00000 3143.00000
1384.00000 2887.00000
1340.00000 2855.00000
1650.00000 2883.00000
IMAGE=MeI2361-01.jpg
ID=MeI2361-01.jpg 
SCALE=0.001227
LM=12
1903.00000 1689.00000
1953.00000 1739.00000
2021.00000 1697.00000
2084.00000 1591.00000
2248.00000 1610.00000
2276.00000 1560.00000
1921.00000 1483.00000
1796.00000 1452.00000
1784.00000 1454.00000
1353.00000 1225.00000
1382.00000 1220.00000
1844.00000 1091.00000
IMAGE=MeI2365-01.jpg
ID=MeI2365-01.jpg 
SCALE=0.001785
LM=12
1915.00000 1733.00000
1993.00000 1775.00000
2103.00000 1725.00000
2115.00000 1647.00000
2239.00000 1602.00000
2240.00000 1567.00000
1990.00000 1564.00000
1901.00000 1547.00000
1902.00000 1566.00000
1489.00000 1417.00000
1464.00000 1411.00000
1807.00000 1276.00000
IMAGE=MeI2377-01.jpg
ID=MeI2377-01.jpg 
SCALE=0.000985
LM=12
1974.00000 1845.00000
2024.00000 1895.00000
2137.00000 1832.00000
2201.00000 1740.00000
2385.00000 1708.00000
2392.00000 1673.00000
2027.00000 1646.00000
1848.00000 1646.00000
1845.00000 1654.00000
1343.00000 1475.00000
1352.00000 1465.00000
1820.00000 1281.00000
IMAGE=MeI2398-01.jpg
ID=MeI2398-01.jpg 
SCALE=0.001662
LM=12
1956.00000 1835.00000
2037.00000 1888.00000
2115.00000 1808.00000
2125.00000 1720.00000
2323.00000 1641.00000
2327.00000 1613.00000
1994.00000 1596.00000
1963.00000 1596.00000
1906.00000 1627.00000
1514.00000 1448.00000
1519.00000 1443.00000
1912.00000 1238.00000
IMAGE=MeI2420-01.jpg
ID=MeI2420-01.jpg 
SCALE=0.000787
LM=12
974.00000 3523.00000
1008.00000 3537.00000
1077.00000 3491.00000
1071.00000 3454.00000
1146.00000 3412.00000
1136.00000 3353.00000
973.00000 3437.00000
976.00000 3429.00000
949.00000 3461.00000
831.00000 3422.00000
766.00000 3432.00000
917.00000 3346.00000
IMAGE=MeI3103-01.jpg
ID=MeI3103-01.jpg 
SCALE=0.001291
LM=12
2135.00000 1929.00000
2217.00000 1963.00000
2278.00000 1916.00000
2275.00000 1814.00000
2438.00000 1728.00000
2434.00000 1699.00000
2076.00000 1760.00000
2076.00000 1757.00000
2043.00000 1777.00000
1628.00000 1677.00000
1622.00000 1672.00000
1982.00000 1443.00000
IMAGE=MeI316-01.jpg
ID=MeI316-01.jpg 
SCALE=0.000778
LM=12
2008.00000 1909.00000
2117.00000 1930.00000
2172.00000 1839.00000
2182.00000 1713.00000
2364.00000 1599.00000
2359.00000 1546.00000
1934.00000 1653.00000
1934.00000 1647.00000
1901.00000 1684.00000
1397.00000 1627.00000
1354.00000 1656.00000
1726.00000 1303.00000
IMAGE=MeI318-01.jpg
ID=MeI318-01.jpg 
SCALE=0.000651
LM=12
2786.00000 1954.00000
2940.00000 2020.00000
3052.00000 1923.00000
3059.00000 1792.00000
3362.00000 1717.00000
3364.00000 1694.00000
2818.00000 1703.00000
2601.00000 1710.00000
2599.00000 1730.00000
1753.00000 1572.00000
1770.00000 1558.00000
2396.00000 1235.00000
IMAGE=MeI331-01.jpg
ID=MeI331-01.jpg 
SCALE=0.000970
LM=12
2401.00000 1941.00000
2496.00000 1969.00000
2566.00000 1906.00000
2554.00000 1836.00000
2698.00000 1753.00000
2702.00000 1704.00000
2388.00000 1757.00000
2365.00000 1761.00000
2360.00000 1771.00000
1946.00000 1654.00000
1938.00000 1651.00000
2258.00000 1453.00000
IMAGE=MeI3324-01.jpg
ID=MeI3324-01.jpg 
SCALE=0.000828
LM=12
1094.00000 3457.00000
1112.00000 3481.00000
1148.00000 3469.00000
1156.00000 3453.00000
1236.00000 3452.00000
1248.00000 3425.00000
1120.00000 3416.00000
1128.00000 3412.00000
1095.00000 3422.00000
1021.00000 3353.00000
984.00000 3341.00000
1141.00000 3337.00000
IMAGE=MeI335-01.jpg
ID=MeI335-01.jpg 
SCALE=0.001887
LM=12
2544.00000 1058.00000
2571.00000 1141.00000
2646.00000 1141.00000
2676.00000 1090.00000
2843.00000 1149.00000
2862.00000 1132.00000
2605.00000 966.00000
2586.00000 950.00000
2561.00000 949.00000
2331.00000 651.00000
2342.00000 650.00000
2680.00000 719.00000
IMAGE=MeI3385-01.jpg
ID=MeI3385-01.jpg 
SCALE=0.001004
LM=12
2478.00000 1237.00000
2528.00000 1260.00000
2611.00000 1187.00000
2611.00000 1113.00000
2877.00000 1008.00000
2882.00000 939.00000
2489.00000 1077.00000
2497.00000 1069.00000
2413.00000 1138.00000
2079.00000 1088.00000
2042.00000 1099.00000
2411.00000 913.00000
IMAGE=MeI339-01.jpg
ID=MeI339-01.jpg 
SCALE=0.001360
LM=12
2056.00000 1719.00000
2131.00000 1757.00000
2240.00000 1674.00000
2243.00000 1609.00000
2463.00000 1578.00000
2463.00000 1536.00000
2129.00000 1523.00000
2029.00000 1525.00000
2006.00000 1547.00000
1597.00000 1389.00000
1570.00000 1392.00000
1938.00000 1224.00000
IMAGE=MeI3424-01.jpg
ID=MeI3424-01.jpg 
SCALE=0.000830
LM=12
2071.00000 1766.00000
2224.00000 1784.00000
2390.00000 1725.00000
2409.00000 1608.00000
2578.00000 1577.00000
2576.00000 1529.00000
2152.00000 1463.00000
2015.00000 1518.00000
2013.00000 1575.00000
1373.00000 1445.00000
1419.00000 1431.00000
1909.00000 1152.00000
IMAGE=MeI343-01.jpg
ID=MeI343-01.jpg 
SCALE=0.001658
LM=12
2398.00000 1938.00000
2499.00000 1964.00000
2561.00000 1895.00000
2571.00000 1748.00000
2810.00000 1647.00000
2805.00000 1606.00000
2315.00000 1686.00000
2198.00000 1700.00000
2209.00000 1708.00000
1574.00000 1700.00000
1577.00000 1688.00000
1962.00000 1395.00000
IMAGE=MeI345-01.jpg
ID=MeI345-01.jpg 
SCALE=0.001370
LM=12
2115.00000 1975.00000
2145.00000 2022.00000
2206.00000 2029.00000
2301.00000 2025.00000
2432.00000 2102.00000
2481.00000 2075.00000
2233.00000 1891.00000
2233.00000 1887.00000
2180.00000 1861.00000
2069.00000 1602.00000
2041.00000 1574.00000
2326.00000 1735.00000
IMAGE=MeI3475-01.jpg
ID=MeI3475-01.jpg 
SCALE=0.001494
LM=12
1673.00000 1697.00000
1754.00000 1770.00000
1873.00000 1720.00000
1994.00000 1601.00000
2283.00000 1624.00000
2336.00000 1546.00000
1779.00000 1440.00000
1657.00000 1424.00000
1655.00000 1431.00000
991.00000 1097.00000
1018.00000 1094.00000
1644.00000 996.00000
IMAGE=MeI349-01.jpg
ID=MeI349-01.jpg 
SCALE=0.001209
LM=12
1942.00000 1883.00000
2046.00000 1931.00000
2099.00000 1853.00000
2116.00000 1721.00000
2266.00000 1690.00000
2277.00000 1639.00000
1889.00000 1635.00000
1838.00000 1624.00000
1815.00000 1654.00000
1196.00000 1484.00000
1218.00000 1469.00000
1720.00000 1255.00000
IMAGE=MeI3646-01.jpg
ID=MeI3646-01.jpg 
SCALE=0.001306
LM=12
2022.00000 1730.00000
2101.00000 1778.00000
2210.00000 1730.00000
2222.00000 1647.00000
2411.00000 1594.00000
2418.00000 1561.00000
2086.00000 1549.00000
2029.00000 1546.00000
2001.00000 1560.00000
1603.00000 1375.00000
1605.00000 1374.00000
2003.00000 1174.00000
IMAGE=MeI3810-01.jpg
ID=MeI3810-01.jpg 
SCALE=0.000784
LM=12
1372.00000 3167.00000
1403.00000 3265.00000
1519.00000 3294.00000
1605.00000 3244.00000
1822.00000 3400.00000
1904.00000 3362.00000
1537.00000 3034.00000
1542.00000 3032.00000
1471.00000 3002.00000
1340.00000 2656.00000
1252.00000 2552.00000
1661.00000 2832.00000
IMAGE=MeI3992-01.jpg
ID=MeI3992-01.jpg 
SCALE=0.001132
LM=12
2202.00000 2665.00000
2242.00000 2691.00000
2294.00000 2645.00000
2310.00000 2570.00000
2412.00000 2539.00000
2415.00000 2527.00000
2155.00000 2509.00000
2112.00000 2512.00000
2105.00000 2517.00000
1714.00000 2425.00000
1718.00000 2416.00000
2004.00000 2250.00000
IMAGE=MeI408-01.jpg
ID=MeI408-01.jpg 
SCALE=0.002061
LM=12
1887.00000 1876.00000
1953.00000 1915.00000
2045.00000 1880.00000
2093.00000 1759.00000
2239.00000 1734.00000
2239.00000 1692.00000
1898.00000 1679.00000
1827.00000 1681.00000
1809.00000 1695.00000
1311.00000 1578.00000
1355.00000 1550.00000
1783.00000 1362.00000
IMAGE=MeI4151-01.jpg
ID=MeI4151-01.jpg 
SCALE=0.001733
LM=12
2347.00000 1799.00000
2406.00000 1849.00000
2456.00000 1800.00000
2481.00000 1697.00000
2618.00000 1681.00000
2600.00000 1611.00000
2377.00000 1611.00000
2306.00000 1602.00000
2270.00000 1619.00000
1876.00000 1456.00000
1865.00000 1451.00000
2248.00000 1276.00000
IMAGE=MeI4173-01.jpg
ID=MeI4173-01.jpg 
SCALE=0.000876
LM=12
2151.00000 1555.00000
2254.00000 1598.00000
2402.00000 1545.00000
2405.00000 1464.00000
2580.00000 1404.00000
2578.00000 1296.00000
2192.00000 1384.00000
2209.00000 1364.00000
2120.00000 1428.00000
1843.00000 1262.00000
1730.00000 1254.00000
2123.00000 1137.00000
IMAGE=MeI4175-01.jpg
ID=MeI4175-01.jpg 
SCALE=0.000577
LM=12
3276.00000 1709.00000
3333.00000 1712.00000
3399.00000 1654.00000
3376.00000 1597.00000
3515.00000 1509.00000
3507.00000 1477.00000
3229.00000 1568.00000
3206.00000 1578.00000
3182.00000 1610.00000
2821.00000 1625.00000
2835.00000 1605.00000
3068.00000 1375.00000
IMAGE=MeI426-01.jpg
ID=MeI426-01.jpg 
SCALE=0.000972
LM=12
2613.00000 1666.00000
2700.00000 1756.00000
2845.00000 1695.00000
2936.00000 1580.00000
3299.00000 1565.00000
3316.00000 1526.00000
2700.00000 1399.00000
2506.00000 1358.00000
2512.00000 1382.00000
1678.00000 986.00000
1718.00000 978.00000
2434.00000 786.00000
IMAGE=MeI4581-01.jpg
ID=MeI4581-01.jpg 
SCALE=0.001002
LM=12
1817.00000 1688.00000
1853.00000 1738.00000
1919.00000 1688.00000
1989.00000 1611.00000
2161.00000 1605.00000
2171.00000 1579.00000
1800.00000 1480.00000
1707.00000 1444.00000
1730.00000 1459.00000
1218.00000 1211.00000
1271.00000 1207.00000
1697.00000 1105.00000
IMAGE=MeI4582-01.jpg
ID=MeI4582-01.jpg 
SCALE=0.001682
LM=12
2698.00000 1787.00000
2789.00000 1851.00000
2913.00000 1787.00000
2923.00000 1663.00000
3218.00000 1613.00000
3215.00000 1576.00000
2691.00000 1509.00000
2534.00000 1495.00000
2534.00000 1505.00000
1755.00000 1240.00000
1769.00000 1227.00000
2420.00000 982.00000
IMAGE=MeI4583-01.jpg
ID=MeI4583-01.jpg 
SCALE=0.001157
LM=12
1898.00000 2055.00000
1994.00000 2071.00000
2056.00000 2020.00000
2054.00000 1903.00000
2251.00000 1789.00000
2249.00000 1775.00000
1905.00000 1857.00000
1887.00000 1862.00000
1848.00000 1880.00000
1424.00000 1832.00000
1382.00000 1844.00000
1687.00000 1560.00000
IMAGE=MeI4752-01.jpg
ID=MeI4752-01.jpg 
SCALE=0.000862
LM=12
1942.00000 1857.00000
2016.00000 1889.00000
2065.00000 1827.00000
2054.00000 1734.00000
2298.00000 1717.00000
2302.00000 1705.00000
1927.00000 1668.00000
1805.00000 1660.00000
1813.00000 1673.00000
1256.00000 1491.00000
1283.00000 1480.00000
1715.00000 1332.00000
IMAGE=MeI4756-01.jpg
ID=MeI4756-01.jpg 
SCALE=0.001724
LM=12
2079.00000 1663.00000
2149.00000 1694.00000
2206.00000 1647.00000
2266.00000 1530.00000
2480.00000 1487.00000
2480.00000 1458.00000
2110.00000 1443.00000
1946.00000 1434.00000
1951.00000 1443.00000
1371.00000 1274.00000
1400.00000 1258.00000
1846.00000 1043.00000
IMAGE=MeI489-01.jpg
ID=MeI489-01.jpg 
SCALE=0.001449
LM=12
1986.00000 1887.00000
2056.00000 1919.00000
2158.00000 1890.00000
2225.00000 1787.00000
2464.00000 1759.00000
2502.00000 1677.00000
2013.00000 1678.00000
1963.00000 1713.00000
1912.00000 1723.00000
1474.00000 1551.00000
1428.00000 1541.00000
1960.00000 1446.00000
IMAGE=MeI5127-01.jpg
ID=MeI5127-01.jpg 
SCALE=0.001107
LM=12
2917.00000 2281.00000
2992.00000 2357.00000
3104.00000 2348.00000
3146.00000 2296.00000
3351.00000 2293.00000
3372.00000 2244.00000
2975.00000 2149.00000
2998.00000 2133.00000
2915.00000 2143.00000
2568.00000 1966.00000
2513.00000 1949.00000
2976.00000 1925.00000
IMAGE=MeI5144-01.jpg
ID=MeI5144-01.jpg 
SCALE=0.001283
LM=12
2387.00000 1885.00000
2496.00000 1921.00000
2608.00000 1860.00000
2674.00000 1746.00000
2920.00000 1688.00000
2943.00000 1600.00000
2455.00000 1670.00000
2394.00000 1656.00000
2347.00000 1683.00000
1868.00000 1544.00000
1763.00000 1545.00000
2309.00000 1392.00000
IMAGE=MeI5316-01.jpg
ID=MeI5316-01.jpg 
SCALE=0.000942
LM=12
1989.00000 1892.00000
2099.00000 1930.00000
2184.00000 1866.00000
2191.00000 1763.00000
2382.00000 1725.00000
2389.00000 1697.00000
2010.00000 1692.00000
1872.00000 1687.00000
1872.00000 1694.00000
1242.00000 1558.00000
1268.00000 1532.00000
1724.00000 1291.00000
IMAGE=MeI5333-01.jpg
ID=MeI5333-01.jpg 
SCALE=0.001444
LM=12
2114.00000 1526.00000
2212.00000 1591.00000
2326.00000 1526.00000
2367.00000 1412.00000
2583.00000 1382.00000
2597.00000 1307.00000
2126.00000 1334.00000
2103.00000 1334.00000
2087.00000 1340.00000
1653.00000 1202.00000
1519.00000 1188.00000
2043.00000 1102.00000
IMAGE=MeI5394-01.jpg
ID=MeI5394-01.jpg 
SCALE=0.001049
LM=12
2220.00000 1733.00000
2306.00000 1782.00000
2405.00000 1746.00000
2488.00000 1606.00000
2743.00000 1577.00000
2752.00000 1545.00000
2301.00000 1506.00000
2153.00000 1479.00000
2151.00000 1500.00000
1505.00000 1278.00000
1517.00000 1273.00000
2065.00000 1060.00000
IMAGE=MeI5567-01.jpg
ID=MeI5567-01.jpg 
SCALE=0.001362
LM=12
1532.00000 3203.00000
1571.00000 3249.00000
1623.00000 3240.00000
1698.00000 3196.00000
1841.00000 3241.00000
1858.00000 3226.00000
1611.00000 3090.00000
1545.00000 3031.00000
1523.00000 3039.00000
1248.00000 2788.00000
1283.00000 2777.00000
1580.00000 2807.00000
IMAGE=MeI5775-01.jpg
ID=MeI5775-01.jpg 
SCALE=0.002216
LM=12
2261.00000 2787.00000
2335.00000 2762.00000
2375.00000 2687.00000
2370.00000 2638.00000
2450.00000 2555.00000
2434.00000 2512.00000
2228.00000 2677.00000
2215.00000 2686.00000
2217.00000 2700.00000
1965.00000 2756.00000
1941.00000 2782.00000
2121.00000 2586.00000
IMAGE=MeI5865-01.jpg
ID=MeI5865-01.jpg 
SCALE=0.001901
LM=12
2634.00000 1588.00000
2713.00000 1617.00000
2802.00000 1551.00000
2799.00000 1489.00000
2925.00000 1425.00000
2916.00000 1348.00000
2653.00000 1470.00000
2657.00000 1433.00000
2592.00000 1507.00000
2358.00000 1456.00000
2363.00000 1447.00000
2540.00000 1294.00000
IMAGE=MeI590-01.jpg
ID=MeI590-01.jpg 
SCALE=0.000749
LM=12
2162.00000 1597.00000
2229.00000 1627.00000
2334.00000 1577.00000
2357.00000 1523.00000
2519.00000 1474.00000
2540.00000 1363.00000
2183.00000 1452.00000
2232.00000 1405.00000
2139.00000 1472.00000
1937.00000 1346.00000
1813.00000 1342.00000
2185.00000 1210.00000
IMAGE=MeI6131-01.jpg
ID=MeI6131-01.jpg 
SCALE=0.000674
LM=12
2233.00000 1613.00000
2313.00000 1656.00000
2370.00000 1613.00000
2447.00000 1497.00000
2622.00000 1465.00000
2622.00000 1410.00000
2224.00000 1406.00000
2116.00000 1397.00000
2126.00000 1408.00000
1482.00000 1243.00000
1531.00000 1222.00000
1991.00000 1026.00000
IMAGE=MeI6132-01.jpg
ID=MeI6132-01.jpg 
SCALE=0.001445
LM=12
1948.00000 1752.00000
2013.00000 1786.00000
2100.00000 1738.00000
2139.00000 1612.00000
2304.00000 1608.00000
2308.00000 1564.00000
1882.00000 1527.00000
1848.00000 1521.00000
1827.00000 1532.00000
1238.00000 1392.00000
1316.00000 1362.00000
1779.00000 1168.00000
IMAGE=MeI6140-01.jpg
ID=MeI6140-01.jpg 
SCALE=0.001431
LM=12
2452.00000 1647.00000
2528.00000 1713.00000
2668.00000 1646.00000
2705.00000 1560.00000
2952.00000 1510.00000
2993.00000 1413.00000
2471.00000 1468.00000
2507.00000 1436.00000
2406.00000 1474.00000
2005.00000 1313.00000
1870.00000 1312.00000
2399.00000 1176.00000
IMAGE=MeI6169-01.jpg
ID=MeI6169-01.jpg 
SCALE=0.001020
LM=12
2339.00000 1670.00000
2392.00000 1714.00000
2510.00000 1691.00000
2542.00000 1624.00000
2703.00000 1589.00000
2727.00000 1520.00000
2383.00000 1544.00000
2418.00000 1502.00000
2338.00000 1558.00000
2162.00000 1415.00000
2019.00000 1396.00000
2392.00000 1325.00000
IMAGE=MeI6214-01.jpg
ID=MeI6214-01.jpg 
SCALE=0.000634
LM=12
2347.00000 2385.00000
2421.00000 2422.00000
2518.00000 2415.00000
2576.00000 2354.00000
2698.00000 2341.00000
2730.00000 2287.00000
2395.00000 2270.00000
2415.00000 2251.00000
2348.00000 2285.00000
2084.00000 2112.00000
2035.00000 2108.00000
2400.00000 2075.00000
IMAGE=MeI6246-01.jpg
ID=MeI6246-01.jpg 
SCALE=0.001560
LM=12
2757.00000 2314.00000
2796.00000 2347.00000
2873.00000 2322.00000
2895.00000 2245.00000
3097.00000 2248.00000
3129.00000 2179.00000
2771.00000 2165.00000
2779.00000 2162.00000
2738.00000 2178.00000
2496.00000 2038.00000
2402.00000 2016.00000
2758.00000 2001.00000
IMAGE=MeI6296-01.jpg
ID=MeI6296-01.jpg 
SCALE=0.001475
LM=12
1957.00000 1854.00000
2028.00000 1887.00000
2115.00000 1856.00000
2157.00000 1747.00000
2348.00000 1727.00000
2351.00000 1704.00000
2015.00000 1645.00000
1884.00000 1622.00000
1873.00000 1629.00000
1319.00000 1456.00000
1332.00000 1452.00000
1790.00000 1268.00000
IMAGE=MeI6384-01.jpg
ID=MeI6384-01.jpg 
SCALE=0.001432
LM=12
2914.00000 1992.00000
2972.00000 1996.00000
2994.00000 1963.00000
2984.00000 1868.00000
3060.00000 1810.00000
3057.00000 1783.00000
2850.00000 1879.00000
2800.00000 1906.00000
2802.00000 1907.00000
2436.00000 2003.00000
2445.00000 1985.00000
2621.00000 1714.00000
IMAGE=MeI6385-01.jpg
ID=MeI6385-01.jpg 
SCALE=0.002293
LM=12
2160.00000 2417.00000
2203.00000 2455.00000
2254.00000 2434.00000
2306.00000 2350.00000
2492.00000 2376.00000
2513.00000 2346.00000
2187.00000 2264.00000
2082.00000 2209.00000
2087.00000 2224.00000
1733.00000 2012.00000
1751.00000 2008.00000
2115.00000 1992.00000
IMAGE=MeI6579-01.jpg
ID=MeI6579-01.jpg 
SCALE=0.002164
LM=12
2019.00000 1870.00000
2065.00000 1906.00000
2155.00000 1854.00000
2215.00000 1737.00000
2396.00000 1702.00000
2403.00000 1666.00000
2026.00000 1637.00000
1894.00000 1635.00000
1903.00000 1639.00000
1290.00000 1500.00000
1323.00000 1483.00000
1786.00000 1283.00000
IMAGE=MeI6711-01.jpg
ID=MeI6711-01.jpg 
SCALE=0.001398
LM=12
1786.00000 1697.00000
1889.00000 1741.00000
2013.00000 1697.00000
2047.00000 1608.00000
2219.00000 1548.00000
2230.00000 1466.00000
1861.00000 1518.00000
1864.00000 1507.00000
1767.00000 1566.00000
1502.00000 1427.00000
1387.00000 1440.00000
1761.00000 1312.00000
IMAGE=MeI6745-01.jpg
ID=MeI6745-01.jpg 
SCALE=0.000596
LM=12
1580.00000 1866.00000
1686.00000 1933.00000
1794.00000 1876.00000
1847.00000 1724.00000
2103.00000 1687.00000
2107.00000 1660.00000
1648.00000 1628.00000
1502.00000 1620.00000
1499.00000 1633.00000
826.00000 1440.00000
843.00000 1429.00000
1391.00000 1205.00000
IMAGE=MeI6804-01.jpg
ID=MeI6804-01.jpg 
SCALE=0.001274
LM=12
2108.00000 1953.00000
2147.00000 1956.00000
2159.00000 1920.00000
2154.00000 1845.00000
2235.00000 1777.00000
2230.00000 1762.00000
2051.00000 1846.00000
1999.00000 1868.00000
2003.00000 1875.00000
1672.00000 1945.00000
1680.00000 1934.00000
1857.00000 1705.00000
IMAGE=MeI7017-01.jpg
ID=MeI7017-01.jpg 
SCALE=0.002567
LM=12
1867.00000 1799.00000
1941.00000 1844.00000
2039.00000 1792.00000
2072.00000 1663.00000
2246.00000 1611.00000
2258.00000 1573.00000
1893.00000 1580.00000
1767.00000 1587.00000
1769.00000 1601.00000
1118.00000 1496.00000
1194.00000 1460.00000
1622.00000 1238.00000
IMAGE=MeI7048-01.jpg
ID=MeI7048-01.jpg 
SCALE=0.001375
LM=12
2486.00000 1904.00000
2552.00000 1930.00000
2596.00000 1871.00000
2626.00000 1775.00000
2781.00000 1725.00000
2784.00000 1712.00000
2492.00000 1709.00000
2395.00000 1715.00000
2398.00000 1722.00000
1986.00000 1652.00000
2000.00000 1642.00000
2311.00000 1460.00000
IMAGE=MeI7074-01.jpg
ID=MeI7074-01.jpg 
SCALE=0.001871
LM=12
1896.00000 1672.00000
1964.00000 1728.00000
2105.00000 1689.00000
2129.00000 1617.00000
2260.00000 1577.00000
2273.00000 1480.00000
1973.00000 1523.00000
1994.00000 1507.00000
1893.00000 1547.00000
1685.00000 1412.00000
1681.00000 1410.00000
1964.00000 1302.00000
IMAGE=MeI7139-01.jpg
ID=MeI7139-01.jpg 
SCALE=0.000553
LM=12
2638.00000 1777.00000
2721.00000 1840.00000
2807.00000 1756.00000
2884.00000 1613.00000
3082.00000 1561.00000
3101.00000 1530.00000
2654.00000 1491.00000
2476.00000 1477.00000
2487.00000 1494.00000
1779.00000 1313.00000
1770.00000 1308.00000
2337.00000 1033.00000
IMAGE=MeI7515-01.jpg
ID=MeI7515-01.jpg 
SCALE=0.001210
LM=12
2905.00000 1883.00000
2951.00000 1877.00000
2996.00000 1775.00000
3026.00000 1639.00000
3105.00000 1547.00000
3071.00000 1470.00000
2792.00000 1756.00000
2801.00000 1745.00000
2769.00000 1831.00000
2415.00000 1970.00000
2401.00000 1981.00000
2640.00000 1625.00000
IMAGE=MeI7519-01.jpg
ID=MeI7519-01.jpg 
SCALE=0.001324
LM=12
2693.00000 1711.00000
2749.00000 1741.00000
2816.00000 1686.00000
2849.00000 1581.00000
3010.00000 1530.00000
3014.00000 1503.00000
2674.00000 1517.00000
2593.00000 1533.00000
2597.00000 1536.00000
2067.00000 1462.00000
2096.00000 1447.00000
2475.00000 1215.00000
IMAGE=MeI7544-01.jpg
ID=MeI7544-01.jpg 
SCALE=0.001588
LM=12
3284.00000 1899.00000
3374.00000 1949.00000
3445.00000 1890.00000
3468.00000 1745.00000
3658.00000 1725.00000
3660.00000 1688.00000
3294.00000 1670.00000
3179.00000 1654.00000
3181.00000 1665.00000
2556.00000 1516.00000
2641.00000 1482.00000
3074.00000 1285.00000
IMAGE=MeI7550-01.jpg
ID=MeI7550-01.jpg 
SCALE=0.001379
LM=12
2353.00000 1562.00000
2458.00000 1597.00000
2538.00000 1553.00000
2547.00000 1490.00000
2699.00000 1448.00000
2699.00000 1436.00000
2383.00000 1400.00000
2308.00000 1397.00000
2298.00000 1401.00000
1885.00000 1242.00000
1838.00000 1237.00000
2182.00000 1104.00000
IMAGE=MeI7564-01.jpg
ID=MeI7564-01.jpg 
SCALE=0.000771
LM=12
2425.00000 1890.00000
2541.00000 1946.00000
2666.00000 1882.00000
2688.00000 1753.00000
2931.00000 1681.00000
2935.00000 1597.00000
2472.00000 1616.00000
2431.00000 1617.00000
2387.00000 1634.00000
1838.00000 1395.00000
1866.00000 1373.00000
2336.00000 1212.00000
IMAGE=MeI7577-01.jpg
ID=MeI7577-01.jpg 
SCALE=0.000545
LM=12
1880.00000 1822.00000
1971.00000 1869.00000
2096.00000 1824.00000
2129.00000 1741.00000
2323.00000 1703.00000
2342.00000 1577.00000
1932.00000 1636.00000
1968.00000 1577.00000
1866.00000 1663.00000
1639.00000 1506.00000
1461.00000 1490.00000
1907.00000 1393.00000
IMAGE=MeI8121-01.jpg
ID=MeI8121-01.jpg 
SCALE=0.000545
LM=12
3046.00000 2198.00000
3105.00000 2200.00000
3127.00000 2147.00000
3122.00000 2055.00000
3208.00000 1992.00000
3205.00000 1978.00000
2991.00000 2066.00000
2943.00000 2090.00000
2943.00000 2100.00000
2599.00000 2207.00000
2602.00000 2200.00000
2797.00000 1937.00000
IMAGE=MeI8468-01.jpg
ID=MeI8468-01.jpg 
SCALE=0.002262
LM=12
1962.00000 1725.00000
2024.00000 1763.00000
2117.00000 1721.00000
2191.00000 1597.00000
2378.00000 1565.00000
2378.00000 1536.00000
2008.00000 1522.00000
1882.00000 1523.00000
1881.00000 1529.00000
1264.00000 1408.00000
1294.00000 1379.00000
1750.00000 1177.00000
IMAGE=MeI8538-01.jpg
ID=MeI8538-01.jpg 
SCALE=0.001381
LM=12
1104.00000 2943.00000
1149.00000 3025.00000
1209.00000 3027.00000
1278.00000 2975.00000
1422.00000 3066.00000
1450.00000 3046.00000
1231.00000 2827.00000
1181.00000 2771.00000
1175.00000 2778.00000
909.00000 2408.00000
949.00000 2414.00000
1274.00000 2515.00000
IMAGE=MeI8575-01.jpg
ID=MeI8575-01.jpg 
SCALE=0.001812
LM=12
2152.00000 2045.00000
2180.00000 2099.00000
2246.00000 2089.00000
2301.00000 2044.00000
2465.00000 2112.00000
2486.00000 2085.00000
2223.00000 1918.00000
2173.00000 1878.00000
2172.00000 1888.00000
1872.00000 1568.00000
1886.00000 1564.00000
2240.00000 1592.00000
IMAGE=MeI8576-01.jpg
ID=MeI8576-01.jpg 
SCALE=0.001869
LM=12
2764.00000 2357.00000
2830.00000 2404.00000
2890.00000 2375.00000
2936.00000 2299.00000
3099.00000 2315.00000
3106.00000 2299.00000
2822.00000 2198.00000
2742.00000 2166.00000
2740.00000 2174.00000
2351.00000 1941.00000
2373.00000 1946.00000
2707.00000 1870.00000
IMAGE=MeI8988-01.jpg
ID=MeI8988-01.jpg 
SCALE=0.001960
LM=12
1968.00000 2115.00000
2017.00000 2110.00000
2054.00000 2056.00000
2091.00000 1955.00000
2185.00000 1873.00000
2146.00000 1840.00000
1938.00000 1990.00000
1927.00000 1996.00000
1899.00000 2037.00000
1660.00000 2073.00000
1619.00000 2099.00000
1814.00000 1866.00000
IMAGE=MeI978-01.jpg
ID=MeI978-01.jpg 
SCALE=0.001767
LM=12
2666.00000 1928.00000
2681.00000 1992.00000
2762.00000 1981.00000
2845.00000 1928.00000
2972.00000 1980.00000
2989.00000 1968.00000
2786.00000 1818.00000
2674.00000 1744.00000
2668.00000 1746.00000
2361.00000 1386.00000
2359.00000 1381.00000
2767.00000 1405.00000
IMAGE=MeI980-01.jpg
ID=MeI980-01.jpg 
SCALE=0.001963
LM=12
2009.00000 2048.00000
2034.00000 2110.00000
2092.00000 2107.00000
2137.00000 2074.00000
2261.00000 2118.00000
2278.00000 2102.00000
2107.00000 1963.00000
2053.00000 1890.00000
2045.00000 1894.00000
1862.00000 1625.00000
1847.00000 1613.00000
2143.00000 1678.00000
IMAGE=MeI982-01.jpg
ID=MeI982-01.jpg 
SCALE=0.002299
LM=12
2023.00000 2059.00000
2063.00000 2110.00000
2142.00000 2112.00000
2200.00000 2059.00000
2348.00000 2098.00000
2392.00000 2048.00000
2087.00000 1952.00000
2093.00000 1946.00000
2037.00000 1944.00000
1874.00000 1753.00000
1788.00000 1710.00000
2118.00000 1774.00000
IMAGE=MeI983-01.jpg
ID=MeI983-01.jpg 
SCALE=0.001533
LM=12
2649.00000 1642.00000
2712.00000 1675.00000
2768.00000 1627.00000
2796.00000 1536.00000
2976.00000 1492.00000
2974.00000 1469.00000
2691.00000 1473.00000
2582.00000 1461.00000
2593.00000 1473.00000
2198.00000 1343.00000
2189.00000 1339.00000
2544.00000 1190.00000
IMAGE=MeI986-01.jpg
ID=MeI986-01.jpg 
SCALE=0.001964
LM=12
1226.00000 1923.00000
1307.00000 1981.00000
1435.00000 1940.00000
1492.00000 1825.00000
1745.00000 1808.00000
1760.00000 1783.00000
1316.00000 1718.00000
1147.00000 1689.00000
1147.00000 1706.00000
541.00000 1465.00000
562.00000 1455.00000
1127.00000 1260.00000
IMAGE=MeI990-01.jpg
ID=MeI990-01.jpg 
SCALE=0.001188
LM=12
2612.00000 2142.00000
2673.00000 2154.00000
2719.00000 2114.00000
2714.00000 2050.00000
2855.00000 1994.00000
2853.00000 1978.00000
2602.00000 1980.00000
2549.00000 1976.00000
2545.00000 1980.00000
2168.00000 1895.00000
2154.00000 1892.00000
2478.00000 1682.00000
IMAGE=MeI992-01.jpg
ID=MeI992-01.jpg 
SCALE=0.001003
LM=12
1941.00000 2016.00000
2030.00000 2080.00000
2123.00000 2032.00000
2140.00000 1918.00000
2377.00000 1899.00000
2381.00000 1880.00000
1990.00000 1847.00000
1835.00000 1829.00000
1839.00000 1841.00000
1266.00000 1689.00000
1235.00000 1686.00000
1723.00000 1524.00000
IMAGE=MeI999-01.jpg
ID=MeI999-01.jpg 
SCALE=0.001513
LM=12
776.00000 614.00000
802.00000 637.00000
868.00000 625.00000
878.00000 597.00000
960.00000 578.00000
962.00000 548.00000
796.00000 551.00000
800.00000 543.00000
774.00000 565.00000
610.00000 494.00000
595.00000 494.00000
785.00000 466.00000
IMAGE=PE_1990_688-LS_a.jpg
ID=PE_1990_688-LS_a.jpg 
SCALE=0.002020
LM=12
783.00000 698.00000
800.00000 748.00000
841.00000 771.00000
886.00000 766.00000
980.00000 796.00000
987.00000 787.00000
847.00000 655.00000
845.00000 647.00000
793.00000 648.00000
704.00000 488.00000
658.00000 437.00000
878.00000 564.00000
IMAGE=PE_1990_786-LS_a.jpg
ID=PE_1990_786-LS_a.jpg 
SCALE=0.001422
LM=12
836.00000 502.00000
892.00000 493.00000
950.00000 437.00000
941.00000 403.00000
1019.00000 302.00000
1016.00000 295.00000
816.00000 391.00000
799.00000 391.00000
800.00000 433.00000
563.00000 469.00000
545.00000 475.00000
737.00000 318.00000
IMAGE=PE_1993_294-LS.jpg
ID=PE_1993_294-LS.jpg 
SCALE=0.001256
LM=12
835.00000 625.00000
865.00000 649.00000
937.00000 636.00000
946.00000 618.00000
1066.00000 601.00000
1070.00000 591.00000
902.00000 567.00000
901.00000 558.00000
840.00000 560.00000
686.00000 460.00000
659.00000 453.00000
881.00000 444.00000
IMAGE=PE_1994_164-LS_a.jpg
ID=PE_1994_164-LS_a.jpg 
SCALE=0.001493
LM=12
566.00000 475.00000
585.00000 516.00000
650.00000 536.00000
673.00000 508.00000
746.00000 523.00000
761.00000 503.00000
627.00000 413.00000
631.00000 411.00000
604.00000 410.00000
535.00000 295.00000
502.00000 266.00000
659.00000 324.00000
IMAGE=PE_1994_166-LS_a.jpg
ID=PE_1994_166-LS_a.jpg 
SCALE=0.001495
LM=12
889.00000 850.00000
965.00000 884.00000
1036.00000 859.00000
1044.00000 801.00000
1178.00000 761.00000
1184.00000 713.00000
890.00000 727.00000
877.00000 704.00000
874.00000 743.00000
524.00000 621.00000
521.00000 614.00000
856.00000 529.00000
IMAGE=PE_1994_167-LS_a.jpg
ID=PE_1994_167-LS_a.jpg 
SCALE=0.002941
LM=12
763.00000 477.00000
803.00000 474.00000
843.00000 428.00000
834.00000 402.00000
902.00000 319.00000
892.00000 306.00000
742.00000 406.00000
741.00000 393.00000
733.00000 441.00000
566.00000 469.00000
544.00000 485.00000
683.00000 345.00000
IMAGE=PE_1994_168-LS.jpg
ID=PE_1994_168-LS.jpg 
SCALE=0.002004
LM=12
673.00000 644.00000
703.00000 672.00000
742.00000 674.00000
753.00000 658.00000
850.00000 681.00000
861.00000 664.00000
712.00000 586.00000
718.00000 584.00000
686.00000 590.00000
587.00000 470.00000
561.00000 450.00000
738.00000 502.00000
IMAGE=PE_1994_170-LS.jpg
ID=PE_1994_170-LS.jpg 
SCALE=0.002007
LM=12
670.00000 579.00000
692.00000 581.00000
722.00000 562.00000
721.00000 542.00000
778.00000 508.00000
777.00000 499.00000
662.00000 531.00000
667.00000 518.00000
653.00000 544.00000
534.00000 522.00000
522.00000 528.00000
640.00000 470.00000
IMAGE=PE_1994_173-LS_a.jpg
ID=PE_1994_173-LS_a.jpg 
SCALE=0.002793
LM=12
641.00000 590.00000
708.00000 586.00000
753.00000 524.00000
767.00000 479.00000
861.00000 365.00000
853.00000 349.00000
614.00000 481.00000
614.00000 474.00000
607.00000 519.00000
401.00000 571.00000
360.00000 594.00000
554.00000 417.00000
IMAGE=PE_1997_27-LS_b.jpg
ID=PE_1997_27-LS_b.jpg 
SCALE=0.001178
LM=12
699.00000 539.00000
733.00000 536.00000
758.00000 498.00000
746.00000 478.00000
815.00000 404.00000
801.00000 384.00000
680.00000 473.00000
674.00000 457.00000
665.00000 503.00000
497.00000 526.00000
477.00000 540.00000
628.00000 406.00000
IMAGE=PE_1997_31-LS_b.jpg
ID=PE_1997_31-LS_b.jpg 
SCALE=0.001851
LM=12
679.00000 552.00000
703.00000 564.00000
738.00000 548.00000
738.00000 528.00000
804.00000 504.00000
803.00000 496.00000
682.00000 502.00000
687.00000 493.00000
669.00000 509.00000
550.00000 467.00000
539.00000 469.00000
670.00000 437.00000
IMAGE=PE_1997_57-LS_b.jpg
ID=PE_1997_57-LS_b.jpg 
SCALE=0.002941
LM=12
519.00000 651.00000
558.00000 647.00000
599.00000 601.00000
597.00000 568.00000
649.00000 512.00000
642.00000 493.00000
485.00000 582.00000
484.00000 568.00000
481.00000 597.00000
307.00000 627.00000
299.00000 637.00000
424.00000 510.00000
IMAGE=PE_1998_10-LS.jpg
ID=PE_1998_10-LS.jpg 
SCALE=0.001880
LM=12
832.00000 650.00000
865.00000 667.00000
907.00000 651.00000
911.00000 623.00000
1081.00000 570.00000
1080.00000 541.00000
844.00000 574.00000
858.00000 550.00000
831.00000 591.00000
601.00000 518.00000
585.00000 522.00000
815.00000 441.00000
IMAGE=PE_1998_17-LS_b.jpg
ID=PE_1998_17-LS_b.jpg 
SCALE=0.002652
LM=12
699.00000 425.00000
734.00000 425.00000
758.00000 387.00000
748.00000 357.00000
827.00000 271.00000
810.00000 241.00000
674.00000 361.00000
668.00000 337.00000
662.00000 388.00000
476.00000 442.00000
458.00000 464.00000
597.00000 295.00000
IMAGE=PE_2000_21-LS_b.jpg
ID=PE_2000_21-LS_b.jpg 
SCALE=0.001543
LM=12
652.00000 556.00000
696.00000 549.00000
726.00000 506.00000
714.00000 483.00000
757.00000 415.00000
752.00000 406.00000
626.00000 495.00000
627.00000 486.00000
622.00000 522.00000
465.00000 559.00000
456.00000 567.00000
571.00000 436.00000
IMAGE=PE_2000_22-LS_a_1.jpg
ID=PE_2000_22-LS_a_1.jpg 
SCALE=0.001792
LM=12
792.00000 524.00000
834.00000 522.00000
861.00000 479.00000
852.00000 450.00000
926.00000 365.00000
918.00000 350.00000
738.00000 469.00000
738.00000 446.00000
732.00000 475.00000
557.00000 521.00000
540.00000 531.00000
678.00000 396.00000
IMAGE=PE_2000_26-LS_b.jpg
ID=PE_2000_26-LS_b.jpg 
SCALE=0.001562
LM=12
570.00000 619.00000
583.00000 631.00000
613.40000 621.50000
620.60000 601.60000
702.00000 580.00000
703.00000 565.00000
573.00000 565.00000
566.00000 559.00000
566.00000 575.00000
455.00000 539.00000
424.00000 534.00000
565.00000 517.00000
IMAGE=PE_2000_29-LS_a.jpg
ID=PE_2000_29-LS_a.jpg 
SCALE=0.002710
LM=12
612.00000 675.00000
632.00000 676.00000
661.00000 645.00000
654.00000 622.00000
696.00000 569.00000
689.00000 556.00000
588.00000 606.00000
596.00000 625.00000
594.00000 645.00000
474.00000 671.00000
468.00000 677.00000
560.00000 583.00000
IMAGE=PE_2000_3-LS_a_2.jpg
ID=PE_2000_3-LS_a_2.jpg 
SCALE=0.002632
LM=12
642.00000 742.00000
682.00000 763.00000
708.00000 750.00000
720.00000 720.00000
801.00000 710.00000
803.00000 691.00000
673.00000 672.00000
686.00000 657.00000
633.00000 676.00000
504.00000 575.00000
495.00000 571.00000
696.00000 576.00000
IMAGE=Berryi.jpg
ID=Formicium-berryi 
LM=12
675.00000 786.00000
702.00000 800.00000
751.00000 804.00000
776.00000 784.00000
831.00000 786.00000
844.00000 751.00000
699.00000 723.00000
714.00000 712.00000
664.00000 724.00000
548.00000 638.00000
533.00000 636.00000
719.00000 639.00000
IMAGE=Brodiei.jpg
ID=Formicium-brodiei
LM=12
514.00000 610.00000
552.00000 637.00000
634.00000 628.00000
665.00000 583.00000
717.00000 583.00000
725.00000 550.00000
544.00000 521.00000
541.00000 516.00000
516.00000 529.00000
379.00000 432.00000
369.00000 428.00000
541.00000 418.00000
IMAGE=Mirabile.jpg
ID=Formicium-mirabile.jpg
