# Supplementary material for: Giant ants and their shape: revealing relationships in the genus Titanomyrma with geometric morphometrics
Source: PeerJ. 2018 Jan 16;6:e4242. doi: 10.7717/peerj.4242 (PMC5774302; doi:10.7717/peerj.4242)
Supplement: Supplemental Information 7 — Analyses were performed to investigate whether left and right wings of an individual ant are assignable to each other using GM. [file peerj-06-4242-s007.morphoj]

<?xml version="1.0" encoding="UTF-8"?>

<morphojroot version="1.06d">
  <morphojproject>
    <morphojproject_contents visiblename="2wing_test" lollipopcolor="-16776961" lollipopgraphpointsize="9.0" lollipoplandmarknumbercolor="-65536" lollipopshowlandmarknumber="true" outlinedefaultgraphpointsize="9.0" outlinelandmarknumbercolor="-65536" outlineshowlandmarknumber="true" outlineshowstartingshape="true" outlinestartingconfigcolor="-16711681" outlinetargetconfigcolor="-16776961" transgridgraphpointsize="9.0" transgridgridcolor="-16711681" transgridLandmarkNumberColor="-65536" transgridlollipopcolor="-16776961" transgridshowlandmarknumber="true" transgridShowLollipop="true" wireframedefaultgraphpointsize="9.0" wireframelandmarknumbercolor="-65536" wireframeshowlandmarknumber="true" wireframeshowstartingshape="true" wireframestartingconfigcolor="-16711681" wireframetargetconfigcolor="-16776961">
      <uniquenumber>162</uniquenumber>
    </morphojproject_contents>
    <morphojset>
      <morphojset_contents visiblename="S 2: Simil_Gigan_Combined" uniqueid="100" alignmentmethod="1" dimension="2" hasprocrustesfit="true" hasrawdata="true" linkedoutlinenumber="0" linkedwireframenumber="0" nincl="46" nlmk="12" nobs="55" objsymmetry="false" procsumsquare="0.5643017555446259" procrustesfitfromparentset="false">
        <alignmentvectors>
          <vector>0.0 </vector>
          <vector>0.0 </vector>
          <vector>0.0 </vector>
          <vector>0.0 </vector>
          <vector>0.0 </vector>
          <vector>0.0 </vector>
          <vector>0.0 </vector>
          <vector>0.0 </vector>
          <vector>0.0 </vector>
          <vector>0.0 </vector>
          <vector>0.0 </vector>
          <vector>0.0 </vector>
        </alignmentvectors>
        <datavector>
          <datamatrix visiblename="S 2: Simil_Gigan_Combined, raw data" covarfromorigin="false" matrixtype="0" iscoordinates="true" issymmetrycomponent="false" isasymmetrycomponent="false">
            <data>
              <vector>3485.0 1244.0 3538.04705831875 1218.78213481711 3535.22528068796 1153.45036638831 3497.0 1093.00000000001 3564.0 968.000000000029 3550.99999999999 952.000000000014 3336.00000000002 1166.99999999999 3318.99999999994 1183.00000000001 3317.00000000004 1197.0 3057.99999999987 1390.00000000015 3048.00000000013 1392.99999999985 3116.99999999999 1086.00000000001 </vector>
              <vector>3428.0 1138.0 3478.0 1138.0 3513.0 1066.0 3497.0 1019.0 3583.0 905.0 3565.0 875.0 3366.0 1068.0 3338.0 1093.0 3336.0 1109.0 3068.0 1265.0 3075.0 1256.0 3176.0 1007.0 </vector>
              <vector>2652.0 1137.0 2683.0 1133.0 2692.0 1103.0 2684.0 1044.0 2755.0 966.0 2744.0 957.0 2595.0 1057.0 2570.0 1079.0 2566.0 1091.0 2325.0 1181.0 2342.0 1154.0 2447.0 991.0 </vector>
              <vector>2836.0 1091.0 2864.0 1078.0 2873.0 1047.99999999999 2868.0 1000.0 2904.00000000001 927.0 2897.99999999999 912.999999999999 2777.0 1021.99999999999 2749.00000000003 1046.00000000009 2754.99999999997 1060.99999999991 2547.44545598809 1209.20099363387 2548.99085932547 1192.98660239906 2604.0 974.999999999999 </vector>
              <vector>2976.0 1289.0 3037.0 1269.0 3046.0 1219.0 3018.0 1162.0 3100.0 1052.0 3085.0 1019.0 2885.0 1188.0 2841.0 1223.0 2843.0 1229.0 2507.0 1412.0 2513.0 1400.0 2632.0 1065.0 </vector>
              <vector>3360.0 1714.0 3397.0 1700.0 3413.0 1645.0 3413.0 1572.0 3497.0 1487.0 3474.0 1462.0 3262.0 1609.0 3241.0 1634.0 3245.0 1658.0 2942.0 1805.0 2945.0 1797.0 3070.0 1525.0 </vector>
              <vector>3474.00000000001 2005.0 3511.31195680393 2011.43481746542 3546.43332179195 1972.17141334517 3564.99999999999 1906.0 3646.00000000002 1843.0 3644.99999999999 1826.0 3410.00000000001 1896.0 3377.00000000029 1902.99999999996 3398.9999999997 1907.00000000004 3036.00000000001 1963.99999999999 3046.0 1944.00000000001 3223.0 1729.0 </vector>
              <vector>1517.0 3356.0 1536.0 3392.0 1577.0 3397.0 1626.0 3344.0 1731.0 3375.0 1750.0 3363.0 1605.0 3245.0 1527.0 3188.0 1517.0 3194.0 1282.0 2927.0 1332.0 2931.0 1621.0 2973.0 </vector>
              <vector>3345.0 1520.0 3393.0 1503.0 3411.0 1458.0 3388.0 1400.0 3458.0 1307.0 3448.0 1292.0 3268.0 1407.0 3234.0 1445.0 3235.0 1456.0 2938.0 1595.0 2946.0 1573.0 3067.0 1337.0 </vector>
              <vector>3372.0 1313.0 3433.0 1296.0 3444.0 1228.0 3402.0 1187.0 3475.0 1052.0 3457.0 1030.0 3266.0 1218.0 3266.0 1207.0 3258.0 1231.0 2959.0 1346.0 2954.0 1346.0 3042.0 1049.0 </vector>
              <vector>2804.0 2094.0 2857.0 2101.0 2916.0 2054.0 2906.0 1985.0 3004.0 1924.0 3002.0 1916.0 2750.0 1961.0 2698.0 1976.0 2715.0 1984.0 2258.0 2011.0 2273.0 1994.0 2529.0 1793.0 </vector>
              <vector>1258.0 3188.99999999999 1292.99999999999 3239.0 1366.00000000001 3242.00000000002 1462.99999999998 3241.99999999999 1547.00000000001 3304.99999999998 1575.99999999999 3276.00000000001 1340.99999999999 3050.99999999999 1287.99999999986 2995.9999999999 1272.00000000015 2999.00000000011 1049.0 2624.0 1056.31442464154 2622.34942493914 1379.00000000001 2739.0 </vector>
              <vector>2904.0 2121.0 2946.0 2140.0 2982.0 2102.0 3002.0 2016.0 3163.0 1968.0 3163.0 1935.0 2823.0 1955.0 2751.0 1941.0 2784.0 1958.0 2317.0 1850.0 2329.0 1829.0 2630.0 1666.0 </vector>
              <vector>2562.0 2227.0 2620.8861088289 2241.39172342808 2697.92414068955 2187.24032076318 2727.99999999999 2103.0 2815.00000000001 2048.0 2814.99999999999 2026.0 2526.00000000001 2061.99999999999 2459.00000000004 2063.00000000007 2464.99999999995 2074.99999999993 2000.99999999989 2035.99999999998 1993.00000000011 2024.00000000002 2301.0 1843.0 </vector>
              <vector>3269.0 1425.0 3314.0 1406.0 3327.0 1367.0 3314.0 1285.0 3394.0 1202.0 3377.0 1179.0 3184.0 1343.0 3139.0 1370.0 3142.0 1375.0 2827.0 1530.0 2821.0 1523.0 2960.0 1243.0 </vector>
              <vector>3122.0 1408.0 3185.0 1404.0 3197.0 1356.0 3170.0 1277.0 3256.0 1183.0 3249.0 1166.0 3016.0 1331.0 2963.0 1356.0 2968.0 1359.0 2651.0 1498.0 2655.0 1493.0 2793.0 1254.0 </vector>
              <vector>2236.0 1930.0 2247.0 1999.0 2300.0 2027.0 2366.0 1993.0 2472.0 2091.0 2502.0 2074.0 2347.0 1854.0 2306.0 1767.0 2308.0 1793.0 2179.0 1442.0 2181.0 1429.0 2433.0 1589.0 </vector>
              <vector>3266.0 663.0 3317.0 658.0 3342.0 612.0 3334.0 551.0 3397.0 485.0 3391.0 468.0 3206.0 549.0 3128.0 596.0 3135.0 598.0 2809.0 676.0 2815.0 658.0 2970.0 443.0 </vector>
              <vector>3383.0 1560.0 3433.0 1548.0 3442.0 1504.0 3458.0 1432.0 3501.0 1375.0 3487.0 1348.0 3280.0 1492.0 3239.0 1527.0 3249.0 1529.0 2940.0 1667.0 2947.0 1647.0 3072.0 1379.0 </vector>
              <vector>2908.0 1724.0 2963.0 1729.0 2998.0 1693.0 3005.0 1636.0 3107.0 1594.0 3107.0 1586.0 2881.0 1626.0 2829.0 1636.0 2833.0 1642.0 2470.0 1649.0 2489.0 1624.0 2717.0 1453.0 </vector>
              <vector>3104.00000000003 1605.99999999999 3178.99999999997 1592.00000000001 3190.00000000001 1542.0 3179.0 1464.0 3296.00000000001 1370.00000000001 3289.99999999999 1356.99999999999 3035.69325398498 1508.18056089563 2994.00000000004 1528.99999999994 2996.99999999995 1531.00000000007 2693.99999999995 1633.00000000003 2691.00000000005 1628.99999999997 2852.0 1389.0 </vector>
              <vector>3039.0 2197.0 3085.0 2234.0 3146.0 2203.0 3174.0 2150.0 3274.0 2136.0 3280.0 2116.0 3038.0 2078.0 3015.0 2077.0 2987.0 2088.0 2677.0 1982.0 2720.0 1971.0 2959.0 1892.0 </vector>
              <vector>2264.0 1165.0 2294.0 1160.0 2305.0 1126.0 2306.0 1071.0 2374.0 1017.0 2366.0 1000.0 2217.0 1088.0 2179.0 1112.0 2182.0 1118.0 1945.0 1199.0 1946.0 1183.0 2071.0 1008.0 </vector>
              <vector>2245.66422230586 1658.51805935941 2275.38991164268 1673.56615258323 2311.51286040821 1649.4190463422 2348.37002264996 1600.2057488082 2436.38250950195 1590.7757260758 2441.29497863993 1569.00170285316 2266.61389041906 1551.72349357752 2229.99999999999 1550.00000000001 2225.00000000001 1559.99999999999 1984.00000000002 1486.99999999999 1998.99999999998 1478.00000000001 2200.0 1395.0 </vector>
              <vector>2381.0 1507.0 2426.0 1514.0 2452.0 1453.0 2452.0 1418.0 2525.0 1374.0 2522.0 1366.0 2355.0 1426.0 2323.0 1441.0 2322.0 1444.0 2077.0 1494.0 2080.0 1491.0 2208.0 1323.0 </vector>
              <vector>2140.0 1592.0 2170.0 1605.0 2205.0 1575.0 2213.0 1533.0 2276.0 1494.0 2276.0 1485.0 2132.0 1502.0 2089.0 1509.0 2089.0 1513.0 1842.0 1503.0 1856.0 1489.0 2003.0 1360.0 </vector>
              <vector>3832.99999999999 1293.0 3894.50839258966 1268.61682692753 3915.60594349789 1199.93012155407 3885.20462176243 1149.08096113265 3969.87203172701 1024.29570701259 3951.64002704863 1005.85383450238 3715.25380198991 1197.83492642736 3691.99999999999 1221.0 3687.00000000001 1243.0 3368.00000000008 1416.00000000005 3371.99999999992 1412.99999999995 3472.0 1110.0 </vector>
              <vector>3350.0 1788.0 3402.0 1793.0 3418.0 1748.0 3418.0 1679.0 3488.0 1592.0 3478.0 1572.0 3296.0 1682.0 3245.0 1720.0 3238.0 1730.0 2929.0 1838.0 2937.0 1833.0 3087.0 1611.0 </vector>
              <vector>3419.0 1608.0 3461.64354092369 1602.07256936572 3471.99745222401 1565.50398664546 3451.0 1495.0 3548.99999999999 1401.99999999999 3528.0 1369.00000000001 3322.0 1532.0 3291.99999999987 1554.00000000002 3289.00000000014 1558.99999999998 2968.99999999997 1705.00000000002 2967.00000000003 1696.99999999998 3118.0 1438.0 </vector>
              <vector>3263.99999999998 2251.0 3315.00000000004 2261.99999999999 3436.99999999995 2192.00000000003 3437.00000000002 2155.99999999998 3526.0 2117.99999999998 3525.0 2087.00000000002 3230.70091979444 2122.76611816504 3149.99999999995 2130.00000000002 3144.00000000006 2140.99999999999 2761.0 2146.0 2771.82980777559 2136.9578305599 3074.0 1968.0 </vector>
              <vector>3273.0 1861.0 3318.0 1855.0 3336.0 1829.0 3334.0 1744.0 3408.0 1677.0 3405.0 1664.0 3201.0 1755.0 3156.0 1775.0 3153.0 1783.0 2866.0 1882.0 2860.0 1874.0 3006.0 1641.0 </vector>
              <vector>3692.0 1659.0 3760.0 1665.0 3811.0 1602.0 3791.0 1544.0 3880.75289202536 1458.15411475493 3872.68591747218 1433.01845755588 3661.0 1530.0 3642.00000000001 1537.0 3628.99999999999 1554.0 3275.00000000007 1594.99999999999 3274.99999999993 1596.0 3488.1945926793 1345.1050821383 </vector>
              <vector>3922.99999999999 949.999999999997 3975.16605015916 914.770255845275 3965.0 847.000000000004 3927.0 806.999999999993 3980.0 688.000000000004 3964.0 676.000000000003 3819.99999999999 894.000000000011 3787.99999999993 958.000000000013 3792.00000000008 956.999999999978 3518.00000000003 1234.00000000004 3517.99999999997 1230.99999999996 3537.0 921.0 </vector>
              <vector>3739.0 1378.99999999999 3791.0 1349.0 3799.02734795095 1296.73692897694 3760.99999999999 1225.99999999999 3826.99999999999 1101.0 3797.00000000001 1073.00000000001 3607.0 1306.0 3559.0 1363.99999999994 3572.99999999999 1353.00000000007 3238.00000000001 1620.00000000006 3237.99999999999 1616.99999999994 3317.0 1297.0 </vector>
              <vector>2746.08749043093 168.306517835626 2747.4531498959 97.7536445604701 2689.89764226328 76.0429747437517 2641.89978881644 106.633396415794 2563.68474676916 10.9111913069381 2537.03278559489 26.7880120532362 2647.15884442341 283.385265470081 2660.99999999995 335.000000000009 2664.00000000005 331.999999999995 2714.99999999998 724.000000000247 2707.00000000001 740.999999999748 2433.0 543.000000000007 </vector>
              <vector>3839.00000000001 424.000000000039 3876.52665846267 364.495846286509 3868.45715892581 283.75642462344 3810.07513293897 208.717851529794 3820.43605968125 49.165315814007 3793.72445355325 41.0749895684842 3702.48085259007 385.984188929912 3681.99999999992 480.00000000021 3684.00000000008 492.999999999768 3548.00000000024 911.000000000461 3553.99999999975 924.999999999536 3425.00000000001 569.000000000001 </vector>
              <vector>3481.0 1619.0 3518.58517568556 1607.78357546753 3531.72281240215 1569.54765743985 3520.0 1497.0 3600.00000000002 1420.00000000001 3600.99999999998 1405.99999999999 3403.0 1514.0 3344.99999999996 1549.00000000001 3341.00000000004 1557.99999999999 3023.00000000001 1687.0 3027.99999999999 1672.99999999999 3179.0 1416.0 </vector>
              <vector>3727.0 1374.0 3762.0 1367.0 3783.0 1335.0 3777.0 1248.0 3866.0 1150.0 3855.0 1121.0 3634.0 1290.0 3583.0 1321.0 3592.0 1323.0 3260.0 1456.0 3274.0 1446.0 3409.0 1198.0 </vector>
              <vector>2831.47502252682 2855.80184216551 2866.42076296531 2899.87281108724 2907.1439089061 2885.51917097359 2937.15712537995 2830.03942594789 3059.30812558802 2852.98142711649 3062.19753082788 2835.29346630696 2837.90846902836 2722.31666907668 2807.00000000004 2708.0 2805.99999999996 2714.0 2440.00000000002 2490.0 2504.99999999998 2483.0 2802.0 2467.0 </vector>
              <vector>3098.0 2223.0 3121.0 2250.0 3172.0 2242.0 3224.0 2205.0 3310.0 2225.0 3332.0 2211.0 3159.0 2113.0 3084.0 2050.0 3095.0 2070.0 2859.0 1815.0 2875.0 1812.0 3146.0 1836.0 </vector>
              <vector>3295.0 1421.0 3348.0 1411.0 3347.0 1352.0 3329.0 1294.0 3404.0 1205.0 3384.0 1180.0 3192.0 1352.0 3149.0 1381.0 3165.0 1382.0 2857.0 1544.0 2863.0 1537.0 2971.0 1257.0 </vector>
              <vector>3919.0 1253.0 3979.0 1244.0 3992.0 1197.0 3980.0 1146.0 4087.0 1058.0 4079.0 1047.0 3856.0 1172.0 3822.0 1201.0 3828.0 1201.0 3496.0 1333.0 3501.0 1311.0 3661.0 1066.0 </vector>
              <vector>1945.0 3147.0 1974.0 3196.0 2031.0 3206.0 2082.0 3173.0 2226.0 3224.0 2263.0 3199.0 2014.0 3068.0 2025.0 3062.0 1960.0 3062.0 1838.0 2869.0 1807.0 2853.0 2081.0 2938.0 </vector>
              <vector>2428.0 3089.0 2489.0 3074.0 2540.00000000001 2982.99999999999 2554.0 2875.0 2661.6546215806 2747.51532143893 2649.01132038898 2671.25094075986 2387.0 2941.0 2365.0 2955.0 2328.00000000001 3014.0 2012.0 3108.99999999999 1983.0 3123.00000000001 2228.0 2832.0 </vector>
              <vector>1590.0 3194.0 1614.0 3251.0 1671.0 3267.0 1713.0 3255.0 1814.0 3333.0 1875.0 3326.0 1677.0 3137.0 1687.0 3133.0 1646.0 3117.0 1539.0 2859.0 1524.0 2843.0 1757.0 3009.0 </vector>
              <vector>1546.0 3567.0 1599.0 3636.0 1664.0 3647.0 1723.0 3626.0 1871.0 3714.0 1917.0 3682.0 1640.0 3485.0 1649.0 3485.0 1584.0 3464.0 1449.0 3231.0 1453.0 3221.0 1708.0 3349.0 </vector>
              <vector>1412.0530936639 3542.11784226859 1460.0 3598.0 1521.0 3608.0 1551.00000000001 3579.0 1681.0 3626.0 1708.0 3588.0 1471.00000000013 3462.00000000007 1481.99999999987 3461.99999999993 1423.09477809991 3452.66098151292 1314.0 3275.99999999999 1287.00000000001 3249.00000000001 1527.0 3344.0 </vector>
              <vector>1772.0 3330.0 1803.0 3351.0 1839.0 3330.0 1861.0 3292.0 1957.0 3283.0 1962.0 3256.0 1782.0 3213.0 1769.0 3215.0 1758.0 3220.0 1572.0 3077.0 1571.0 3074.0 1772.0 3017.0 </vector>
              <vector>3097.0 2293.0 3137.0 2333.0 3196.0 2320.0 3242.0 2270.0 3399.0 2279.0 3430.0 2221.0 3136.0 2195.0 3151.0 2185.0 3084.0 2208.0 2907.0 2057.0 2875.0 2054.0 3169.0 2050.0 </vector>
              <vector>2292.0 2296.0 2361.0 2331.0 2474.0 2293.0 2521.0 2223.0 2690.0 2198.0 2712.0 2138.0 2334.0 2172.0 2306.0 2171.0 2260.0 2189.0 1894.0 2096.0 1840.0 2091.0 2263.0 1992.0 </vector>
              <vector>3226.0 1286.0 3275.0 1268.0 3298.0 1200.0 3285.0 1143.0 3353.0 1032.0 3321.0 992.0 3161.0 1205.0 3161.0 1205.0 3155.0 1248.0 2927.0 1354.0 2918.0 1369.0 3034.0 1134.0 </vector>
              <vector>3276.0 1531.0 3326.0 1521.0 3362.0 1463.0 3362.0 1382.0 3495.0 1288.0 3493.0 1235.0 3243.0 1403.0 3251.0 1396.0 3211.0 1438.0 2951.0 1478.0 2927.0 1494.0 3159.0 1266.0 </vector>
              <vector>3224.0 1705.0 3261.0 1690.0 3287.0 1633.0 3280.0 1567.0 3436.0 1427.0 3414.0 1370.0 3182.0 1572.0 3173.0 1576.0 3140.0 1614.0 2877.0 1666.0 2816.0 1708.0 3056.0 1458.0 </vector>
              <vector>2730.0 2308.0 2772.0 2334.0 2843.0 2298.0 2876.0 2242.0 3013.0 2217.0 3015.0 2169.0 2727.0 2216.0 2759.0 2203.0 2710.0 2226.0 2504.0 2162.0 2467.0 2164.0 2709.0 2090.0 </vector>
              <vector>2718.0 2342.0 2764.0 2356.0 2819.0 2327.0 2823.0 2278.0 2913.0 2254.0 2914.0 2227.0 2716.0 2231.0 2703.0 2234.0 2683.0 2242.0 2424.0 2177.0 2431.0 2174.0 2646.0 2051.0 </vector>
            </data>
          </datamatrix>
          <datamatrix visiblename="S 2: Simil_Gigan_Combined, centroid size" covarfromorigin="false" matrixtype="1" iscoordinates="false" issymmetrycomponent="false" isasymmetrycomponent="false">
            <data>
              <vector>712.7265721626118 6.569097857610489 </vector>
              <vector>543.7681797727165 6.298523015908754 </vector>
              <vector>534.2860423478936 6.280931355373197 </vector>
              <vector>740.1262842695609 6.606820826056732 </vector>
              <vector>740.3659176114111 6.6071445472403205 </vector>
              <vector>762.4568840268937 6.636545961344307 </vector>
              <vector>696.4882147842369 6.546050872451058 </vector>
              <vector>741.2041441690226 6.608276085557234 </vector>
              <vector>886.8631517883692 6.787690688319353 </vector>
              <vector>1002.6084260105578 6.91036030895383 </vector>
              <vector>1025.6451221873317 6.933077081091099 </vector>
              <vector>991.3283341673662 6.899045795468427 </vector>
              <vector>770.3587908673896 6.646856368486512 </vector>
              <vector>806.7187655352184 6.692975113771315 </vector>
              <vector>854.9418596216549 6.7510334661821165 </vector>
              <vector>748.273958297806 6.617769165328535 </vector>
              <vector>755.414841880495 6.62726705779582 </vector>
              <vector>738.2530618516481 6.604286668060942 </vector>
              <vector>709.6874899089975 6.564824718080939 </vector>
              <vector>540.2534898853809 6.292038455126207 </vector>
              <vector>522.1547503694028 6.2579640005944155 </vector>
              <vector>715.408042075756 6.572853068131256 </vector>
              <vector>760.4941356316907 6.633968400468683 </vector>
              <vector>893.7835109293127 6.795463588051391 </vector>
              <vector>698.9124885610978 6.549525539204676 </vector>
              <vector>752.7515833657271 6.623735270801315 </vector>
              <vector>841.072865932456 6.734678298232178 </vector>
              <vector>926.8691383125257 6.83181238873197 </vector>
              <vector>912.7653366975519 6.8164788231308755 </vector>
              <vector>1051.8930875685721 6.958346760346673 </vector>
              <vector>752.2264868130436 6.623037457877132 </vector>
              <vector>787.203012782175 6.668486172943849 </vector>
              <vector>823.2700551626278 6.7132842819225536 </vector>
              <vector>748.0531955237765 6.617474092456179 </vector>
              <vector>758.5385070427649 6.631393564860238 </vector>
              <vector>740.7943371813799 6.607723039109151 </vector>
              <vector>627.1538221733698 6.441191840964382 </vector>
              <vector>879.7478236776527 6.7796353024022755 </vector>
              <vector>649.5579907393437 6.476292117327961 </vector>
              <vector>734.3617410150576 6.599001742381527 </vector>
              <vector>604.7489503863133 6.404813413872778 </vector>
              <vector>640.3513358566009 6.462016988004988 </vector>
              <vector>937.4134182241401 6.843124399685432 </vector>
              <vector>621.8325069234212 6.432670775002814 </vector>
              <vector>727.7440026089761 6.5899493415872765 </vector>
              <vector>601.3699637771522 6.3992103254713975 </vector>
            </data>
            <namesvector>Centroid Size	Log Centroid Size</namesvector>
          </datamatrix>
          <datamatrix visiblename="S 2: Simil_Gigan_Combined, Procrustes coordinates" covarfromorigin="false" matrixtype="2" iscoordinates="true" issymmetrycomponent="false" isasymmetrycomponent="false">
            <data>
              <vector>0.03508912726920009 0.11349710279046148 0.09742943130202242 0.14608949807025753 0.18794488406361848 0.07935546840430839 0.19879526292404667 0.010217130040073269 0.3803550156858366 -0.07547901982753882 0.377561344795438 -0.12459015084123629 0.003544064597681039 -0.014474462634167446 -0.047726549605889214 -0.0016720933276705013 -0.06068250870664327 0.016970150491284093 -0.496760269217186 0.03583919872303648 -0.48224189489491553 0.029186239373505563 -0.19330790821321164 -0.2149390612623149 </vector>
              <vector>0.07714368419930116 0.14582899377052577 0.13382260336363716 0.15625846726067374 0.16657187947961083 0.10866119618021858 0.18572546748135946 7.367671684152671E-4 0.3540984455572289 -0.09607120393636037 0.3399037335428663 -0.11811878495319118 0.0221921318223678 -0.026529980796535013 -0.03403925531249993 -0.002058197259246438 -0.0478013695377006 0.016750410599745757 -0.5211206487242158 0.03894970303617415 -0.4762647136518876 0.001252351718148581 -0.2002319582200642 -0.22565972278856955 </vector>
              <vector>0.06837742179654863 0.1346584122257456 0.12618844302576074 0.13968161393126985 0.16894118226275306 0.09913775629295855 0.20550720566754113 0.01628739988503984 0.33244988518369384 -0.06891265634147614 0.3357163596391216 -0.09739133730827125 0.03665573200154341 -0.032746305601446014 -0.031278150791364895 -0.01984338187257097 -0.03556587733657848 0.01013539576030357 -0.5118020754660668 0.05731427618489063 -0.49424651199357966 0.03244475314711681 -0.20094361398938304 -0.27076592630356244 </vector>
              <vector>0.06825691273524243 0.1461015920060056 0.12176463166067968 0.14807318215983262 0.1705740658023666 0.08790162273804707 0.2088128453278208 -0.0030988744584648925 0.3581183193964537 -0.06504734711719845 0.34258244554789247 -0.10827574971073767 0.001189522883779182 -0.03615267566183436 -0.03813802895338874 -0.016021000047505153 -0.04574845866225341 0.015975752519285506 -0.5005924229452556 0.04027817775151335 -0.4926745142789447 0.03187394755111733 -0.19414531851439476 -0.2416086277300618 </vector>
              <vector>0.08299294030588424 0.13570755725700845 0.13305177205179783 0.1475405217850315 0.18388499036596706 0.09734001479688363 0.21445520767318113 0.009411208320137116 0.3295319527632304 -0.06899462829608904 0.3295831628057755 -0.0921937057927116 0.005776716187848864 -0.01713319379108484 -0.039509391578356035 -0.010418433735771285 -0.010360714899768931 -0.0030598890248583963 -0.5058119535844328 0.04324012459033677 -0.4907078474441279 0.017136635582852 -0.23288683464700055 -0.2585762116917344 </vector>
              <vector>0.11157132087114816 0.1415678609582504 0.16496934893472623 0.15003764803045924 0.2030158675063445 0.11035320769220515 0.18628389955242397 0.016621933368948946 0.302791843140119 -0.06975989805730219 0.3050641837238861 -0.09954837052595664 0.06387795315567817 -0.03911437107538726 -0.05720112788820029 -0.002227695783580865 -0.058933809242144655 0.013201074851611195 -0.5272734086686282 0.04968143520224014 -0.48409010314109974 5.822282204073215E-4 -0.21007596794425326 -0.2713950528818955 </vector>
              <vector>0.07203648788829953 0.14930063199278626 0.145217644163341 0.15130824039657265 0.1926365296136661 0.10020405178298562 0.1917770763940218 0.010504688262067949 0.33376214431911855 -0.07810290321598655 0.3280969532797031 -0.1034424854395993 0.027068065548718573 -0.04200167526721956 -0.03815378801512489 -0.008641486987209903 -0.042514403744385414 0.006653389566801254 -0.5127756347493906 0.039685903993048416 -0.49074189816672165 0.014341527090661 -0.20640917653124438 -0.23980988217490581 </vector>
              <vector>0.07042694777606301 0.17786439674563187 0.15607094373116717 0.18554165623416058 0.20292508166777587 0.10457573488678164 0.1700082026377793 0.03182022088691822 0.32775450267636913 -0.10414072974858009 0.3155360335877069 -0.1409392210255025 -0.018358436697537176 0.0060981590882485176 -0.014270901266783714 -0.007434722470397592 -0.03579674614809525 0.01922349204500264 -0.4725640428381272 0.02241287382102103 -0.4788279046240461 0.019850451656552942 -0.22290368050227471 -0.3148723121198369 </vector>
              <vector>0.08730921107489847 0.126807269294118 0.14742365331533155 0.13516192577901798 0.21451588387354723 0.08229509823362288 0.2039564981624537 0.003933941328031279 0.31584795231425283 -0.06457531014197175 0.31362270597273667 -0.07398550439701132 0.027209357321157642 -0.024385517014509576 -0.03179181362152599 -0.007844911741872294 -0.012897424172864613 0.0014778900429664186 -0.5302941559535769 0.028436006545011716 -0.5133463747097101 0.009374241015934592 -0.22155549357670046 -0.21669512894333787 </vector>
              <vector>0.08876937591822867 0.13281443854551667 0.14985589554058446 0.12944943107589943 0.19096489633176122 0.06888286448798424 0.24175957401357095 -0.013754110166666625 0.34003944903574757 -0.052439716100207034 0.3306596397142014 -0.09242156941624409 0.015135694541022038 -0.01065474540099792 -0.059459599167785065 0.005466677823159832 -0.0653748937151129 0.020722283139329428 -0.5022566897033398 0.013272628022827138 -0.4998347865572995 0.006148571482488541 -0.23025855595157377 -0.2074867534930839 </vector>
              <vector>0.12184829943406318 0.1354066302122042 0.16654478579385912 0.14353869844453776 0.1920634749261086 0.0987410287396564 0.19085090503183336 0.012226579578403673 0.3326169826069564 -0.0715334167361259 0.32483494984422495 -0.1030118396928786 0.006142231276231514 -0.0034176245474900465 -0.06546255189686163 3.9979216706829274E-4 -0.03052720367970583 0.008878724509115242 -0.49992950436083694 0.016893470488098833 -0.4935674179821926 -0.005792264043069956 -0.24541495099367788 -0.2323297791195201 </vector>
              <vector>0.0816363861117582 0.1421082371406414 0.14264891897142723 0.1494491161294861 0.2133955030638665 0.08570676472136661 0.23335612945602144 -0.0026154953656444963 0.31464105817331844 -0.06857797063743397 0.31196009298880834 -0.0908394362520176 0.025452727671025757 -0.01935152283066441 -0.041683309231985974 -0.010204230829100104 -0.03433756021708178 0.0012084272624192094 -0.5053293820995814 0.018282024751150372 -0.5147615552697115 0.007194929721538956 -0.22697900961786543 -0.21236084381174805 </vector>
              <vector>0.07885626376195234 0.13439636767506177 0.14232905630242132 0.13485707062688554 0.17791033188719088 0.09496350353033751 0.20449942981218916 -0.009537969972848906 0.3426215003940288 -0.06752707336580582 0.3341579978335193 -0.10371627972432138 0.019560105980375813 -0.007149761415904303 -0.047988276104563445 0.0019553465547756735 -0.04699829575926396 0.009487712646843362 -0.5025128161114563 0.032614103456091004 -0.5060718619763735 0.021180182576164885 -0.19636343602002287 -0.2415232025872803 </vector>
              <vector>0.0884354163105347 0.12531041392807626 0.16308182131865812 0.1493374616092452 0.19894817255910516 0.09926302077879329 0.20380118953045218 -0.0043055028528258404 0.3461361193539784 -0.07384216630103274 0.3457737130283318 -0.09679290446133408 0.001174061125105266 -0.012167249415819504 -0.07141173968219298 -0.0073971608915624 -0.06708432949664565 -0.0015613539263405161 -0.49711267581903124 0.014586661641827398 -0.4902492530178035 0.010594122216215723 -0.22149249521049197 -0.20302534232524388 </vector>
              <vector>0.0763981604267972 0.133080645808787 0.15719670836984795 0.1463539939680335 0.2079850567998024 0.09768617004241993 0.1947107714106897 0.0116553255654442 0.3429829881777445 -0.07003630160710789 0.33518527756263217 -0.10971999863168627 0.03285134480808951 -0.018587105759250273 -0.0788349406208202 -0.0051691192588406085 -0.049375653494366026 0.0023002335810627696 -0.48775043517941036 0.0159711235047863 -0.5014091902607831 0.008917569988215107 -0.22994008800022317 -0.2124525372018613 </vector>
              <vector>0.09521906174472333 0.13433443199981515 0.1636363038615677 0.14186097156916952 0.20926694572168397 0.08826677384570059 0.21565447494874065 0.00585476455823461 0.31709735300856084 -0.06360309839183632 0.3138949613194397 -0.08776466414973126 0.0477846049150573 -0.03193670700215592 -0.06710797110081207 0.008019046482448743 -0.0586510755396137 0.012741457516483264 -0.508552053873036 0.025284830480307607 -0.49582938855284664 0.003397187528033807 -0.23241321645346763 -0.23645499443647017 </vector>
              <vector>0.09086705624501148 0.12091937866333445 0.15857684565533786 0.1304868191006407 0.19136791963098157 0.08039822129648463 0.2459385716182855 -8.773899420922021E-4 0.32750125037701183 -0.050648613332555506 0.3233667319678166 -0.09088060425686649 -0.0029571799303213736 -0.013631411574504584 -0.0706289557791874 0.009530721784759343 -0.05943355396748544 0.01700707701221568 -0.5088844744554277 0.036787918077675646 -0.4906308312394867 0.015565916817309428 -0.20508338012253358 -0.2546580336464015 </vector>
              <vector>0.07182167449102772 0.12121839739920354 0.14671998516581147 0.12487327650983238 0.1921928157948059 0.07396676481632233 0.19845099080965722 -0.0038362358559209803 0.3345116578019479 -0.06679949049797582 0.33403112186679207 -0.07782250299193814 0.029487955312377655 -0.010351918195718351 -0.040418119016932534 0.006177932271042935 -0.03473808085756469 0.014164729646423374 -0.5266884475656091 0.044456552632427065 -0.5024804010143329 0.009572428844200537 -0.2028911527879784 -0.23561993457790015 </vector>
              <vector>0.06264403153274192 0.13202499193826445 0.1423608702681882 0.1561166209977239 0.20580466632139569 0.0833773640950671 0.21448295649423987 -7.906583937704742E-4 0.33806230347895055 -0.0719552295962714 0.3353498011315169 -0.101342641178511 -0.0014647065733080986 -0.023212733747947887 -0.032178837721232 -0.012376762583161656 -0.0629544967864315 0.01678155342606106 -0.52464717561293 0.041695200996866216 -0.4743441078865416 0.0046803324841952765 -0.2031153046465915 -0.2249980384385123 </vector>
              <vector>0.07704058069832717 0.1385302235185333 0.13311461717425546 0.1443276726689059 0.16948400326382496 0.08898032260582281 0.19823339584174177 -0.008765626129042317 0.34621301639860524 -0.07189761250967136 0.3402671442153283 -0.10620672726176335 0.030852079129468704 -0.022086074694631766 -0.048766654489624355 0.0021163729471042926 -0.04637667663010203 0.014324649371424539 -0.5094943500026715 0.04269526676290994 -0.49987480475706225 0.014634547053434754 -0.19069235084209424 -0.23665301433302935 </vector>
              <vector>0.07998855605423613 0.14262691216720957 0.14034957670186518 0.16042330052143627 0.20016113798278967 0.09510167601806355 0.20575902018697156 0.013034203066214653 0.3172702400493645 -0.07595240377269592 0.31516707458416204 -0.09332901593732 0.04372203771968715 -0.02720758198544152 -0.036528197175407645 -0.003980316063621524 -0.03570020408766714 0.0037686246076459994 -0.5092980049824569 0.04173639713936353 -0.48601547669897194 0.01192560681658511 -0.2348757603345759 -0.2681474025774377 </vector>
              <vector>0.07255829345569564 0.1280870183489089 0.1401913052918882 0.15585506855237352 0.17994318740536885 0.10206169444552701 0.20792752377291562 0.009648515610488975 0.3370842828545932 -0.07844020426739826 0.33181546006903107 -0.10932279529478718 0.043211628833088836 -0.03581686177666612 -0.040457676262308 -0.005684229887134322 -0.05389021862472394 0.004899290555196924 -0.5116475968477434 0.024046308481407236 -0.49893856310500434 0.020578325209592435 -0.20779762684280412 -0.21591212997750997 </vector>
              <vector>0.09084616611344688 0.12616853766866287 0.1460031480479976 0.13932426652132257 0.1762700654813899 0.09940900688085837 0.18431522374288922 0.0029267155412918133 0.34898863177762707 -0.0641775387783168 0.33906380916172807 -0.11467930162153951 0.00839338355233355 -0.013521948387766195 -0.038945040883162536 -9.253188563104319E-4 -0.045030125167704285 0.0038045613901778012 -0.5072902196614848 0.029474264233788072 -0.5059142393043069 0.01870826154763719 -0.19670080286074787 -0.22651150613980423 </vector>
              <vector>0.0571196677194327 0.11955992205441834 0.11545708872178276 0.12865150626083066 0.24702824708289484 0.04237656092456189 0.24494477036331208 0.0010902588277302838 0.3434959115818354 -0.047998114052451385 0.3403428523622435 -0.08294678908678793 0.011198671103237894 -0.02290502612088043 -0.0786290186390318 -0.009569112932330887 -0.08475679392712344 0.003349018940154297 -0.5159733256505976 0.03354594625915386 -0.5045642828644566 0.02266959326928006 -0.17566378785353076 -0.18782376434368087 </vector>
              <vector>0.08492935450265578 0.14136354597687634 0.14976327081287547 0.14755555816293914 0.1834157112989942 0.11692887051107216 0.2080674750619021 -0.0023214738689369407 0.33322587613176124 -0.0720381811945547 0.33322121181877223 -0.09127182651022755 0.01869446568458287 -0.029949577004361305 -0.05057709379420266 -0.01657811481438881 -0.05737688704903556 -0.006320270544578 -0.49042774376015186 0.038999115803418416 -0.49619922303818526 0.025893886034254965 -0.2167364176699687 -0.25226153255151224 </vector>
              <vector>0.04652181689883731 0.15844281027367033 0.13619010469011616 0.1734218678901626 0.2103842568975272 0.095072692639984 0.19008609134158028 0.01577175420832462 0.31854920672344494 -0.08892664650683586 0.31045593964413865 -0.12326522618621406 0.018421915030418668 -0.016218774901236514 -0.007835476931373287 -0.008844144421190657 -0.026821763208966332 0.012428465258389457 -0.5017661264867699 0.03027046309008749 -0.501875548714745 0.03149626013876081 -0.19231041588421383 -0.27964952148389977 </vector>
              <vector>0.07467592290232158 0.11818391376128612 0.14848072917417732 0.1316945007305168 0.1964150840563861 0.06554223096219966 0.19750422130507056 -3.5445055776209267E-4 0.3419629179021533 -0.057603849439551685 0.3383481851708785 -0.08127708820384855 0.033627224573000436 -0.015590752562066617 -0.046885603406866316 0.012110368157713481 -0.04273312945621011 0.014705734754716893 -0.507138494384744 0.02198027408775527 -0.5046535121713349 0.019380784109096494 -0.2296035456648353 -0.22877166580005723 </vector>
              <vector>0.08769636790649865 0.1275245413566797 0.15224293886648796 0.13456560459331735 0.19267491577314166 0.09402048068408787 0.20466981475785748 0.008021354699956962 0.34210625531896505 -0.05895212251607507 0.33382843066770346 -0.10252702215019752 0.019211558516893462 -0.020482600221294636 -0.059598772823375515 -5.678831518533198E-4 -0.0404880240929663 -0.0011328551409472247 -0.5031766587673224 0.01788589909912877 -0.5012722529194494 0.01523615991362648 -0.22789457320443815 -0.21359155716643535 </vector>
              <vector>0.11556494420155912 0.12631996148493715 0.1926584143841699 0.1375135459313399 0.2248273231981428 0.07739051081664197 0.1986225681254844 0.019954217042169403 0.315007868420763 -0.052834689370397966 0.3014376341644256 -0.08445016695230724 0.004045859116474216 0.001327517663529761 -0.05442116290043707 0.009451587801252614 -0.051806119312932594 0.013488979596510318 -0.4891252463442984 0.015655469634738822 -0.5063636809996945 0.004548964962633212 -0.2504484020536564 -0.26836589861104987 </vector>
              <vector>0.04909495025794096 0.10633376129521235 0.11550355799383984 0.11719165612040261 0.18342422948387135 0.07977570606974095 0.22739139581812617 3.394627840420661E-4 0.3717466171953125 -0.050321412724686126 0.3689029523686361 -0.07701610548881302 0.03131404975420925 -0.02825787898051033 -0.05868815928906625 -0.011333274339794131 -0.06939442209720534 -0.004563328911311473 -0.48836859625826273 0.031183169103647518 -0.498355088752536 0.04144948229957707 -0.23257148647486497 -0.20478123722750596 </vector>
              <vector>0.09616180842081337 0.1369391377260591 0.14850325675655213 0.13794126199806 0.18075215587228705 0.09463770241413466 0.19520414123055302 -0.002166998162970446 0.32798673510819365 -0.06764904568890846 0.33486624734420534 -0.08513310829568409 0.03961478619133154 -0.02788061631055384 -0.04802436810228106 -0.006949161505716334 -0.05675516405697023 0.0029155689297334676 -0.5126371682786612 0.03798545585490451 -0.5006868852376145 0.02225783620359817 -0.20498554524841295 -0.2428980331626538 </vector>
              <vector>0.08794754907918109 0.12955872949843295 0.13286371417140877 0.13662539264281873 0.1720550746704834 0.10760910228617554 0.2031592418151742 0.0011987003913380423 0.352515254839446 -0.07656471042165813 0.3521490229840219 -0.11602044782814216 0.014014686220012094 -0.01167446733713121 -0.060444017760146025 0.002850267418615361 -0.050640596049016585 0.009240449181724952 -0.5053747326799111 0.021756688913579014 -0.48432219780451913 0.015976230329525193 -0.21392299948613602 -0.22055593507528004 </vector>
              <vector>0.1035837996972671 0.11634114780173807 0.1703298179779177 0.13294109740041865 0.19943632901476793 0.08851553296447218 0.18752747601494368 0.012244807902938207 0.3231662576893435 -0.056665086746063825 0.31287069606003315 -0.07624476106727275 0.010907999806637503 -0.018120282899039223 -0.029895150935080887 -0.008954183174407035 -0.026584200655410777 -0.0022012730252735403 -0.5472513963155379 0.052769305097408764 -0.4902090887316409 -0.0018607085378135046 -0.21388253962324233 -0.2387655957171106 </vector>
              <vector>0.11292869277181053 0.14606792848144348 0.1608798719114154 0.1472586301845206 0.198700162387641 0.08891834523095979 0.20816092892427035 0.003595231035800145 0.30580651181419366 -0.06495885034638478 0.31133333362696536 -0.09964913366719667 0.057180115394499395 -0.013571623114548473 -0.0722801364573715 0.005204196767043125 -0.04285153628310408 0.012242603870323387 -0.5097686724652606 0.020882215263099663 -0.4986003524785529 0.0022391185774035816 -0.2314889191465035 -0.24822866228246415 </vector>
              <vector>0.08719696359891185 0.1320643485320097 0.15595774227135167 0.15056782079230746 0.18869588528841458 0.07988022015117895 0.20058695659656595 5.646279021604694E-4 0.34086362160570216 -0.06226478711121622 0.3314480376827494 -0.10346928998405665 0.004422859989426475 -0.009138085369075068 -0.06330953926016225 6.657358025272953E-4 -0.044947993479549385 0.01107132409771652 -0.5041032017553928 0.02690634170991657 -0.4929869948348861 0.022010653605003178 -0.20382433770313094 -0.24885891012847317 </vector>
              <vector>0.06158549137687321 0.11498552649606278 0.14259968038606935 0.12783306470883177 0.1786127126843408 0.07250024507116895 0.18396693565788622 0.0017559436787650817 0.35775260241147566 -0.068161301207459 0.35192697091468533 -0.08571391155844105 0.013340689232690543 -0.0152941329396962 -0.04233584490613228 0.008190674943340321 -0.03467787637537288 0.010719107752789059 -0.5165850304080636 0.04549241085061273 -0.5012328089599051 0.019223055732851796 -0.1949535220145477 -0.2315306835288264 </vector>
              <vector>0.0075488866917564346 0.15943593079414636 0.09829241735128495 0.17150662391293509 0.1676006853996436 0.10910913186089627 0.17677899144107861 0.011510388901799354 0.383939617989217 -0.11915056319291306 0.38887496523738074 -0.19032964330333957 -0.024559637650169615 -0.007123319377558569 -0.022941683678194057 -0.026197263808641083 -0.08637432620601712 0.05467037684613743 -0.4565013533842308 0.018311281046139077 -0.50635862128605 0.04072228280156537 -0.12629994190570204 -0.22246522648116873 </vector>
              <vector>-0.005803178253813129 0.16573206234642426 0.0663478696008322 0.17365458446518095 0.15652570583345715 0.09567033929429797 0.2129756676722247 -0.015284560127585792 0.37973197257081964 -0.11067540398431283 0.39548878336135074 -0.19696262914004242 0.005980525773758941 -0.010601110275368048 -0.02432547943591138 -0.0039569663646332985 -0.08610806247400915 0.04454959539020599 -0.46932612175949634 0.023864209592658087 -0.5051426166130477 0.027111854725494045 -0.12634506627616698 -0.19310197592232176 </vector>
              <vector>0.020256821817410557 0.1525224324654921 0.11579003859979511 0.15317839821980317 0.17329913926441412 0.08184704285098451 0.18185675869427528 0.014359273226423622 0.3542669159265085 -0.08189320421870105 0.3810118357346637 -0.17241772006050243 -0.00834353927541404 -0.006236762502765152 -0.008749459790818672 -0.0225366977630161 -0.05602532202872407 0.02578023686444255 -0.489330958144247 0.02136262878885392 -0.5208362075535393 0.032679619716048575 -0.14319602324432135 -0.19864524758706414 </vector>
              <vector>-0.007734130872279678 0.16386454275233683 0.11059834256566459 0.15403112555464626 0.1715376681563753 0.08678523727349757 0.19077261851686936 0.002392128485662448 0.40140707176743995 -0.10378420857895851 0.3983130284049684 -0.18010929346884544 -0.034107125608674564 -0.0061572464771994465 -0.02917905317347659 -0.016028279817139914 -0.10019395863005598 0.04294357251610791 -0.4740634000701089 0.027767776035255542 -0.4825067751500214 0.015723522700825387 -0.14484428590669857 -0.18742887697618746 </vector>
              <vector>0.002883524343437957 0.15944894553155498 0.12477344731507331 0.15502968886136675 0.2008017679980628 0.08563999671067016 0.19446760916042757 0.015616623558552215 0.39016766640248013 -0.10510897502608404 0.3688300167238934 -0.17923063116057247 -0.041196991283385574 -0.0012094899754957512 -0.03147366987449399 -0.014996710839619252 -0.103413482160007 0.05142901605121053 -0.45156187501091366 0.01224589268994955 -0.5134745567926438 0.019136744674651263 -0.14080345682193182 -0.1980011010761916 </vector>
              <vector>0.005441342162749191 0.163701099699838 0.09293924789032339 0.1818972475696533 0.15982605050934437 0.11358597457758904 0.17748294489936778 0.007594032106902973 0.392033740139043 -0.11539221571896391 0.38308852637208324 -0.21728005122516597 -0.02862771726817213 -7.006797436465168E-4 -0.019945244732678395 -0.02563066876207482 -0.0870112944119671 0.06072615632711753 -0.4578746557559925 0.015802616881571613 -0.5014161781762937 0.038303664040611085 -0.1159367616278034 -0.22260717575343175 </vector>
              <vector>-0.005133018826796162 0.1289381793563492 0.07632333613891829 0.1460147498602461 0.1823127341016601 0.07516404820593545 0.21141483534527455 -0.01097632519586357 0.3801744170319994 -0.0843917515195226 0.3861325120396543 -0.15245635454786635 0.0026021004717312842 -0.012471993988768231 -0.027481358005788128 -0.005608907388640026 -0.06968074296818563 0.025759647549761303 -0.478301629993397 0.03108079510734188 -0.5346577507136733 0.04044817898953179 -0.12370543462139619 -0.18150026642850559 </vector>
              <vector>0.006087313084472343 0.15683470117197962 0.08956417044113285 0.17007223776539937 0.17541972221983326 0.09227493560620012 0.2018855605662479 0.00122975124127582 0.38552850088878 -0.10183433005777268 0.37204198761581314 -0.1830977668380272 -0.022386875942809196 -0.009333556232513786 -0.02348483134444938 -0.009118278501042978 -0.06544134237139226 0.046406544917703504 -0.47355597412391215 0.01691730851730311 -0.49772557757589836 0.030562480649323626 -0.14793265345781556 -0.21091402823982713 </vector>
              <vector>0.021573372863326903 0.18085843331332443 0.07769920251325824 0.1737784708153838 0.1325013015576303 0.10544840084394547 0.1454602155859325 0.013400298570401203 0.4008363864225065 -0.12175768435825318 0.39055793716922593 -0.20503534753165048 0.007954260498415681 -0.012932699480790526 -0.007400870185976342 -0.010198078128777963 -0.0633198598228569 0.0295168432004149 -0.4422448977275326 0.012130748801953556 -0.5355462913205246 0.04657609637147514 -0.12807075755340763 -0.21178548241742834 </vector>
              <vector>-0.008585663429684719 0.1582781139501451 0.07115796776106977 0.18228314923395056 0.17032992491919768 0.09388098907634808 0.19971510983171392 -0.011483837017376264 0.4111562670610862 -0.11075259140544821 0.394304254616332 -0.18887250670002292 -0.0534434144619161 0.00828103467848337 -0.010593367018181426 -0.024994564837914887 -0.07874765773554711 0.03236144176777601 -0.44774703748632344 0.017203082930692837 -0.5052484440688562 0.03522612210846349 -0.14229793998888823 -0.19141043378510086 </vector>
            </data>
          </datamatrix>
        </datavector>
        <classifiernames>Specimen	Wing	Locality	Species	Sex	MeI-13275	MeI-13628	MeI-14045	MeI-15345	MeI-291	MeI-292	MeI-294	MeI-336	MeI406	MeI409	MeI45	MeI6576	MeI6577	MeI7016	MeI7144	MeI7520	MeI8467</classifiernames>
        <classifiermat>
          <vector>MeI13193-01	L	Messe	gigan	f	N	N	N	N	N	N	N	N	N	N	N	N	N	N	N	N	N</vector>
          <vector>MeI13275-01	L	Messe	gigan	f	Y	N	N	N	N	N	N	N	N	N	N	N	N	N	N	N	N</vector>
          <vector>MeI13628-86	L	Messe	gigan	f	N	Y	N	N	N	N	N	N	N	N	N	N	N	N	N	N	N</vector>
          <vector>MeI14045-76	L	Messe	gigan	f	N	N	Y	N	N	N	N	N	N	N	N	N	N	N	N	N	N</vector>
          <vector>MeI15343-05	L	Messe	gigan	f	N	N	N	N	N	N	N	N	N	N	N	N	N	N	N	N	N</vector>
          <vector>MeI15345-02	L	Messe	gigan	f	N	N	N	Y	N	N	N	N	N	N	N	N	N	N	N	N	N</vector>
          <vector>MeI291-01	L	Messe	gigan	f	N	N	N	N	Y	N	N	N	N	N	N	N	N	N	N	N	N</vector>
          <vector>MeI292-01	L	Messe	gigan	f	N	N	N	N	N	Y	N	N	N	N	N	N	N	N	N	N	N</vector>
          <vector>MeI294-01	L	Messe	gigan	f	N	N	N	N	N	N	Y	N	N	N	N	N	N	N	N	N	N</vector>
          <vector>MeI3258-01	L	Messe	gigan	m	N	N	N	N	N	N	N	N	N	N	N	N	N	N	N	N	N</vector>
          <vector>MeI336-01	L	Messe	gigan	f	N	N	N	N	N	N	N	Y	N	N	N	N	N	N	N	N	N</vector>
          <vector>MeI406-01	L	Messe	gigan	f	N	N	N	N	N	N	N	N	Y	N	N	N	N	N	N	N	N</vector>
          <vector>MeI409-01	L	Messe	gigan	f	N	N	N	N	N	N	N	N	N	Y	N	N	N	N	N	N	N</vector>
          <vector>MeI45-01	L	Messe	gigan	f	N	N	N	N	N	N	N	N	N	N	Y	N	N	N	N	N	N</vector>
          <vector>MeI6576-01	L	Messe	gigan	f	N	N	N	N	N	N	N	N	N	N	N	Y	N	N	N	N	N</vector>
          <vector>MeI6577-01	L	Messe	gigan	f	N	N	N	N	N	N	N	N	N	N	N	N	Y	N	N	N	N</vector>
          <vector>MeI7016-01	L	Messe	gigan	f	N	N	N	N	N	N	N	N	N	N	N	N	N	Y	N	N	N</vector>
          <vector>MeI7144-01	L	Messe	gigan	f	N	N	N	N	N	N	N	N	N	N	N	N	N	N	Y	N	N</vector>
          <vector>MeI7520-01	L	Messe	gigan	f	N	N	N	N	N	N	N	N	N	N	N	N	N	N	N	Y	N</vector>
          <vector>MeI8467-01	L	Messe	gigan	f	N	N	N	N	N	N	N	N	N	N	N	N	N	N	N	N	Y</vector>
          <vector>MeI13193-01	R	Messe	gigan	f	N	N	N	N	N	N	N	N	N	N	N	N	N	N	N	N	N</vector>
          <vector>MeI13275-01	R	Messe	gigan	f	Y	N	N	N	N	N	N	N	N	N	N	N	N	N	N	N	N</vector>
          <vector>MeI13628-86	R	Messe	gigan	f	N	Y	N	N	N	N	N	N	N	N	N	N	N	N	N	N	N</vector>
          <vector>MeI13847-82	R	Messe	gigan	f	N	N	N	N	N	N	N	N	N	N	N	N	N	N	N	N	N</vector>
          <vector>MeI14043-78	R	Messe	gigan	f	N	N	N	N	N	N	N	N	N	N	N	N	N	N	N	N	N</vector>
          <vector>MeI14045-76	R	Messe	gigan	f	N	N	Y	N	N	N	N	N	N	N	N	N	N	N	N	N	N</vector>
          <vector>MeI15343-05	R	Messe	gigan	f	N	N	N	N	N	N	N	N	N	N	N	N	N	N	N	N	N</vector>
          <vector>MeI15345-02	R	Messe	gigan	f	N	N	N	Y	N	N	N	N	N	N	N	N	N	N	N	N	N</vector>
          <vector>MeI291-01	R	Messe	gigan	f	N	N	N	N	Y	N	N	N	N	N	N	N	N	N	N	N	N</vector>
          <vector>MeI292-01	R	Messe	gigan	f	N	N	N	N	N	Y	N	N	N	N	N	N	N	N	N	N	N</vector>
          <vector>MeI294-01	R	Messe	gigan	f	N	N	N	N	N	N	Y	N	N	N	N	N	N	N	N	N	N</vector>
          <vector>MeI3258-01	R	Messe	gigan	m	N	N	N	N	N	N	N	N	N	N	N	N	N	N	N	N	N</vector>
          <vector>MeI336-01	R	Messe	gigan	f	N	N	N	N	N	N	N	Y	N	N	N	N	N	N	N	N	N</vector>
          <vector>MeI406-01	R	Messe	gigan	f	N	N	N	N	N	N	N	N	Y	N	N	N	N	N	N	N	N</vector>
          <vector>MeI409-01	R	Messe	gigan	f	N	N	N	N	N	N	N	N	N	Y	N	N	N	N	N	N	N</vector>
          <vector>MeI45-01	R	Messe	gigan	f	N	N	N	N	N	N	N	N	N	N	Y	N	N	N	N	N	N</vector>
          <vector>MeI6576-01	R	Messe	gigan	f	N	N	N	N	N	N	N	N	N	N	N	Y	N	N	N	N	N</vector>
          <vector>MeI6577-01	R	Messe	gigan	f	N	N	N	N	N	N	N	N	N	N	N	N	Y	N	N	N	N</vector>
          <vector>MeI7016-01	R	Messe	gigan	f	N	N	N	N	N	N	N	N	N	N	N	N	N	Y	N	N	N</vector>
          <vector>MeI7144-01	R	Messe	gigan	f	N	N	N	N	N	N	N	N	N	N	N	N	N	N	Y	N	N</vector>
          <vector>MeI7520-01	R	Messe	gigan	f	N	N	N	N	N	N	N	N	N	N	N	N	N	N	N	Y	N</vector>
          <vector>MeI8467-01	R	Messe	gigan	f	N	N	N	N	N	N	N	N	N	N	N	N	N	N	N	N	Y</vector>
          <vector>MeI1006-01-Holotypus-Formicium-simillimum	L	Messe	simil	f	N	N	N	N	N	N	N	N	N	N	N	N	N	N	N	N	N</vector>
          <vector>MeI1008-01	L	Messe	simil	f	N	N	N	N	N	N	N	N	N	N	N	N	N	N	N	N	N</vector>
          <vector>MeI12878-01	L	Messe	simil	f	N	N	N	N	N	N	N	N	N	N	N	N	N	N	N	N	N</vector>
          <vector>MeI411-01	L	Messe	simil	f	N	N	N	N	N	N	N	N	N	N	N	N	N	N	N	N	N</vector>
          <vector>MeI7019-01	L	Messe	simil	f	N	N	N	N	N	N	N	N	N	N	N	N	N	N	N	N	N</vector>
          <vector>MeI8896-01	L	Messe	gigan	m	N	N	N	N	N	N	N	N	N	N	N	N	N	N	N	N	N</vector>
          <vector>MeI1006-01-Holotypus-Formicium-simillimum	R	Messe	simil	f	N	N	N	N	N	N	N	N	N	N	N	N	N	N	N	N	N</vector>
          <vector>MeI1008-01	R	Messe	simil	f	N	N	N	N	N	N	N	N	N	N	N	N	N	N	N	N	N</vector>
          <vector>MeI12878-01	R	Messe	simil	f	N	N	N	N	N	N	N	N	N	N	N	N	N	N	N	N	N</vector>
          <vector>MeI348-01	R	Messe	simil	f	N	N	N	N	N	N	N	N	N	N	N	N	N	N	N	N	N</vector>
          <vector>MeI411-01	R	Messe	simil	f	N	N	N	N	N	N	N	N	N	N	N	N	N	N	N	N	N</vector>
          <vector>MeI7019-01	R	Messe	simil	f	N	N	N	N	N	N	N	N	N	N	N	N	N	N	N	N	N</vector>
          <vector>MeI8896-01	R	Messe	gigan	m	N	N	N	N	N	N	N	N	N	N	N	N	N	N	N	N	N</vector>
        </classifiermat>
        <idvec>MeI13193-01_MIR.tif	MeI13275-01_MIR.tif	MeI13628-86_MIR.tif	MeI14045-76_MIR.tif	MeI15343-05_MIR.tif	MeI15345-02_MIR.tif	MeI291-01_MIR.tif	MeI292-01_MIR.tif	MeI294-01_MIR.tif	MeI3258-01_MIR.tif	MeI336-01_MIR.tif	MeI406-01_MIR.tif	MeI409-01_MIR.tif	MeI45-01_MIR.tif	MeI6576-01_MIR.tif	MeI6577-01_MIR.tif	MeI7016-01_MIR.tif	MeI7144-01_MIR.tif	MeI7520-01_MIR.tif	MeI8467-01_MIR.tif	MeI13193-01.tif	MeI13275-01.tif	MeI13628-86.tif	MeI13847-82.tif	MeI14043-78.tif	MeI14045-76.tif	MeI15343-05.tif	MeI15345-02.tif	MeI291-01.tif	MeI292-01.tif	MeI294-01.tif	MeI3258-01.tif	MeI336-01.tif	MeI406-01.tif	MeI409-01.tif	MeI45-01.tif	MeI6576-01.tif	MeI6577-01.tif	MeI7016-01.tif	MeI7144-01.tif	MeI7520-01.tif	MeI8467-01.tif	MeI1006-01-Holotypus-Formicium-simillimum_MIR.tif	MeI1008-01_MIR.tif	MeI12878-01_MIR.tif	MeI411-01_MIR.tif	MeI7019-01_MIR.tif	MeI8896-01_MIR.tif	MeI1006-01-Holotypus-Formicium-simillimum.tif	MeI1008-01.tif	MeI12878-01.tif	MeI348-01.tif	MeI411-01.tif	MeI7019-01.tif	MeI8896-01.tif</idvec>
        <meanconfig>0.06416686902456119 0.13873174256902543 0.1339883595284281 0.14850335446995216 0.1878988115103095 0.09063486139867737 0.2010383511134123 0.004246711732090902 0.3472588062492871 -0.07648248386878498 0.3431080447884236 -0.1176328785178344 0.011921033501048915 -0.01656033462959524 -0.04240174431764142 -0.005909187635345354 -0.05362878772448977 0.01556396943002231 -0.49809984207463104 0.029252903166868932 -0.4988543168975177 0.01892086906553539 -0.19639558470119103 -0.229269527180613 </meanconfig>
        <omitflag>true	false	false	false	true	false	false	false	false	false	false	false	false	false	false	false	false	false	false	false	true	false	false	true	true	false	true	false	false	false	false	false	false	false	false	false	false	false	false	false	false	false	false	false	false	false	false	true	false	false	false	true	false	false	true</omitflag>
        <uniquenumvec>15 16 17 18 19 20 26 27 28 29 30 33 34 36 37 38 39 41 42 43 57 58 59 60 61 62 63 64 69 70 71 72 73 77 78 80 81 82 83 85 86 87 4 5 14 35 40 44 47 48 56 76 79 84 88 </uniquenumvec>
        <linkedsets>103 113 115 121 123 125 127 129 138 140 142 144 146 148 150 152 154 156 158 </linkedsets>
        <linksetmatrix>
          <vector>0 0 0 0 0 0 0 0 0 0 0 0 0 0 0 0 0 0 0 </vector>
          <vector>1 1 1 1 1 1 1 1 1 1 1 1 1 1 1 1 1 1 1 </vector>
          <vector>2 2 2 2 2 2 2 2 2 2 2 2 2 2 2 2 2 2 2 </vector>
          <vector>3 3 3 3 3 3 3 3 3 3 3 3 3 3 3 3 3 3 3 </vector>
          <vector>4 4 4 4 4 4 4 4 4 4 4 4 4 4 4 4 4 4 4 </vector>
          <vector>5 5 5 5 5 5 5 5 5 5 5 5 5 5 5 5 5 5 5 </vector>
          <vector>6 6 6 6 6 6 6 6 6 6 6 6 6 6 6 6 6 6 6 </vector>
          <vector>7 7 7 7 7 7 7 7 7 7 7 7 7 7 7 7 7 7 7 </vector>
          <vector>8 8 8 8 8 8 8 8 8 8 8 8 8 8 8 8 8 8 8 </vector>
          <vector>9 9 9 9 9 9 9 9 9 9 9 9 9 9 9 9 9 9 9 </vector>
          <vector>10 10 10 10 10 10 10 10 10 10 10 10 10 10 10 10 10 10 10 </vector>
          <vector>11 11 11 11 11 11 11 11 11 11 11 11 11 11 11 11 11 11 11 </vector>
          <vector>12 12 12 12 12 12 12 12 12 12 12 12 12 12 12 12 12 12 12 </vector>
          <vector>13 13 13 13 13 13 13 13 13 13 13 13 13 13 13 13 13 13 13 </vector>
          <vector>14 14 14 14 14 14 14 14 14 14 14 14 14 14 14 14 14 14 14 </vector>
          <vector>15 15 15 15 15 15 15 15 15 15 15 15 15 15 15 15 15 15 15 </vector>
          <vector>16 16 16 16 16 16 16 16 16 16 16 16 16 16 16 16 16 16 16 </vector>
          <vector>17 17 17 17 17 17 17 17 17 17 17 17 17 17 17 17 17 17 17 </vector>
          <vector>18 18 18 18 18 18 18 18 18 18 18 18 18 18 18 18 18 18 18 </vector>
          <vector>19 19 19 19 19 19 19 19 19 19 19 19 19 19 19 19 19 19 19 </vector>
          <vector>20 20 20 20 20 20 20 20 20 20 20 20 20 20 20 20 20 20 20 </vector>
          <vector>21 21 21 21 21 21 21 21 21 21 21 21 21 21 21 21 21 21 21 </vector>
          <vector>22 22 22 22 22 22 22 22 22 22 22 22 22 22 22 22 22 22 22 </vector>
          <vector>23 23 23 23 23 23 23 23 23 23 23 23 23 23 23 23 23 23 23 </vector>
          <vector>24 24 24 24 24 24 24 24 24 24 24 24 24 24 24 24 24 24 24 </vector>
          <vector>25 25 25 25 25 25 25 25 25 25 25 25 25 25 25 25 25 25 25 </vector>
          <vector>26 26 26 26 26 26 26 26 26 26 26 26 26 26 26 26 26 26 26 </vector>
          <vector>27 27 27 27 27 27 27 27 27 27 27 27 27 27 27 27 27 27 27 </vector>
          <vector>28 28 28 28 28 28 28 28 28 28 28 28 28 28 28 28 28 28 28 </vector>
          <vector>29 29 29 29 29 29 29 29 29 29 29 29 29 29 29 29 29 29 29 </vector>
          <vector>30 30 30 30 30 30 30 30 30 30 30 30 30 30 30 30 30 30 30 </vector>
          <vector>31 31 31 31 31 31 31 31 31 31 31 31 31 31 31 31 31 31 31 </vector>
          <vector>32 32 32 32 32 32 32 32 32 32 32 32 32 32 32 32 32 32 32 </vector>
          <vector>33 33 33 33 33 33 33 33 33 33 33 33 33 33 33 33 33 33 33 </vector>
          <vector>34 34 34 34 34 34 34 34 34 34 34 34 34 34 34 34 34 34 34 </vector>
          <vector>35 35 35 35 35 35 35 35 35 35 35 35 35 35 35 35 35 35 35 </vector>
          <vector>36 36 36 36 36 36 36 36 36 36 36 36 36 36 36 36 36 36 36 </vector>
          <vector>37 37 37 37 37 37 37 37 37 37 37 37 37 37 37 37 37 37 37 </vector>
          <vector>38 38 38 38 38 38 38 38 38 38 38 38 38 38 38 38 38 38 38 </vector>
          <vector>39 39 39 39 39 39 39 39 39 39 39 39 39 39 39 39 39 39 39 </vector>
          <vector>40 40 40 40 40 40 40 40 40 40 40 40 40 40 40 40 40 40 40 </vector>
          <vector>41 41 41 41 41 41 41 41 41 41 41 41 41 41 41 41 41 41 41 </vector>
          <vector>42 42 42 42 42 42 42 42 42 42 42 42 42 42 42 42 42 42 42 </vector>
          <vector>43 43 43 43 43 43 43 43 43 43 43 43 43 43 43 43 43 43 43 </vector>
          <vector>44 44 44 44 44 44 44 44 44 44 44 44 44 44 44 44 44 44 44 </vector>
          <vector>45 45 45 45 45 45 45 45 45 45 45 45 45 45 45 45 45 45 45 </vector>
          <vector>46 46 46 46 46 46 46 46 46 46 46 46 46 46 46 46 46 46 46 </vector>
          <vector>47 47 47 47 47 47 47 47 47 47 47 47 47 47 47 47 47 47 47 </vector>
          <vector>48 48 48 48 48 48 48 48 48 48 48 48 48 48 48 48 48 48 48 </vector>
          <vector>49 49 49 49 49 49 49 49 49 49 49 49 49 49 49 49 49 49 49 </vector>
          <vector>50 50 50 50 50 50 50 50 50 50 50 50 50 50 50 50 50 50 50 </vector>
          <vector>51 51 51 51 51 51 51 51 51 51 51 51 51 51 51 51 51 51 51 </vector>
          <vector>52 52 52 52 52 52 52 52 52 52 52 52 52 52 52 52 52 52 52 </vector>
          <vector>53 53 53 53 53 53 53 53 53 53 53 53 53 53 53 53 53 53 53 </vector>
          <vector>54 54 54 54 54 54 54 54 54 54 54 54 54 54 54 54 54 54 54 </vector>
        </linksetmatrix>
      </morphojset_contents>
      <covariancematrix>
        <covariancematrix_contents visiblename="CovMatrix, Simil_Gigan_Combined, Procrustes coordinates" covarfromorigin="false" df="45" dim="2" fromexternaldata="false" frommorphojset="true" hasobjectsymmetry="false" isasymmetrycomponent="false" issymmetrycomponent="false" linkedoutlinenumber="0" linkedwireframenumber="0" matrixtype="2" pooledwithingroupcovariances="false" uniqueid="101">
          <covariancearray>
            <vector>0.0013440914332924947 -3.188633216282737E-4 9.408403818695806E-4 -3.2205600457010935E-4 3.306233834913064E-4 7.582180817062781E-6 1.426981534865005E-4 5.2695939636998034E-5 -8.654494890752003E-4 5.36300812948598E-4 -8.902421481773875E-4 0.0012299485476137974 6.10750976776558E-4 -1.589798346011493E-4 -4.524273103490165E-4 2.0865472051198695E-4 5.00364497299027E-4 -4.572610385835194E-4 -6.150518824748746E-4 1.1499958526673456E-4 1.6553738331148991E-4 -3.3869639961907024E-4 -0.0012117353794504867 -5.543251877930419E-4 </vector>
            <vector>-3.188633216282737E-4 2.933649215862015E-4 -2.1394046305685984E-4 2.3816792137645485E-4 -1.393817365639502E-4 1.2129610626289669E-4 -1.6148843004169946E-4 3.857276813029808E-5 1.7255674249638865E-4 -2.824550626778651E-4 1.6506649354617125E-4 -5.292367659652931E-4 -1.8251285656926123E-4 6.174748231816139E-5 2.069620872466764E-4 -8.307179866143167E-5 -1.1132145714684608E-4 1.782392354719388E-4 2.602293981006919E-4 -7.193782098602292E-5 -2.9707313455790145E-5 6.885754787993762E-5 3.5240085707275316E-4 -3.35445347352775E-5 </vector>
            <vector>9.408403818695806E-4 -2.1394046305685984E-4 8.162742201336377E-4 -2.251808264983094E-4 3.34344517313491E-4 -1.5070772110189588E-5 6.99922362547652E-5 8.083273894381869E-5 -6.512883594734044E-4 3.7773792060755596E-4 -6.865222273240275E-4 8.749878290750483E-4 3.5138970996051585E-4 -7.310051906535208E-5 -3.140118390524247E-4 1.4943400590149115E-4 3.179702637397853E-4 -2.920724989745365E-4 -4.224539824444198E-4 5.584928617702706E-5 1.3434523233140947E-4 -2.8264456689225213E-4 -8.908801533089118E-4 -4.368321341074322E-4 </vector>
            <vector>-3.2205600457010935E-4 2.3816792137645485E-4 -2.251808264983094E-4 2.602889048484393E-4 -1.0971621590646338E-4 1.2233536252760825E-4 -1.4765169771556295E-4 3.879570275960083E-5 1.729794199169214E-4 -2.7369951159894796E-4 1.6033162918029824E-4 -4.982503682574904E-4 -1.932739429177488E-4 6.201099858433748E-5 2.026419295831051E-4 -8.444810858233589E-5 -9.473149536175626E-5 1.579837154949284E-4 2.3449205919531766E-4 -6.412319624984998E-5 -1.528841896154393E-6 7.382030699680774E-5 3.236939869904613E-4 -3.288172789955354E-5 </vector>
            <vector>3.306233834913064E-4 -1.393817365639502E-4 3.34344517313491E-4 -1.0971621590646338E-4 3.9221151846709397E-4 -1.3572116078376022E-4 1.6625992943807572E-4 4.340577579483564E-5 -3.3753096169168137E-4 2.2127395341691743E-4 -3.545251752038373E-4 4.67133377574388E-4 1.2645749039002453E-4 -2.5875174945249356E-5 -1.792508479788492E-4 5.531099262764321E-5 8.982806227528537E-5 -1.4128191005337613E-4 -2.0354169766051923E-4 5.837432118669592E-6 3.877442740104127E-5 -1.3535509063727363E-4 -4.036506462414342E-4 -1.0563024264238058E-4 </vector>
            <vector>7.582180817062781E-6 1.2129610626289669E-4 -1.5070772110189588E-5 1.2233536252760825E-4 -1.3572116078376022E-4 1.980282843516744E-4 -1.3715008701171714E-4 3.8472126451728314E-5 1.8490781725780503E-5 -1.419513159127997E-4 1.477053320184616E-5 -1.8946246195281327E-4 -3.2054410350523222E-6 -1.4167898197753292E-5 7.394911457606511E-5 -4.718596276454339E-5 1.4593103763228091E-5 2.5664754943567943E-5 7.918669050631366E-5 -6.273131746891955E-6 3.888931422814098E-5 1.2255102011196521E-5 4.368574212227834E-5 -1.190109659738686E-4 </vector>
            <vector>1.426981534865005E-4 -1.6148843004169946E-4 6.99922362547652E-5 -1.4765169771556295E-4 1.6625992943807572E-4 -1.3715008701171714E-4 3.5118415945446975E-4 -9.126492132088601E-5 -1.4260658002229588E-4 2.2002161675860828E-4 -1.2655855676602128E-4 3.5416172401809306E-4 9.156631367092564E-5 -5.243833548077028E-5 -1.9477869620179638E-4 4.232838991323664E-5 -1.7342317215716637E-5 -9.572238711138573E-5 -1.3888372649012068E-4 2.1756406395503336E-5 2.625363508412701E-5 -4.74571065340698E-5 -2.2778455069290927E-4 9.490482813065257E-5 </vector>
            <vector>5.2695939636998034E-5 3.857276813029808E-5 8.083273894381869E-5 3.879570275960083E-5 4.340577579483564E-5 3.8472126451728314E-5 -9.126492132088601E-5 9.436787840238719E-5 -6.535033970665345E-5 -2.635410121896734E-5 -7.467068619533761E-5 -1.8224103186060198E-5 3.5634128907334103E-6 1.936513454283138E-6 3.4375952234506885E-5 -1.4431388086819131E-5 4.707029443854519E-5 -2.783942760521338E-6 1.0523911273067277E-5 -6.732199717966652E-7 1.9404086626773984E-5 -8.906965502628726E-6 -6.058616461641073E-5 -1.407712684715055E-4 </vector>
            <vector>-8.654494890752003E-4 1.7255674249638865E-4 -6.512883594734044E-4 1.729794199169214E-4 -3.3753096169168137E-4 1.8490781725780503E-5 -1.4260658002229588E-4 -6.535033970665345E-5 7.456160722052816E-4 -3.603267868084242E-4 7.131690397270536E-4 -8.643350921739037E-4 -4.8773084650856845E-4 1.3627382819078992E-4 2.3059519144138466E-4 -1.232093106040189E-4 -3.9101587139310403E-4 3.08779289072189E-4 4.743634784743607E-4 -1.1321396749977614E-4 -9.530489233061774E-5 2.3129035145972815E-4 8.07183218646808E-4 4.8606508393096655E-4 </vector>
            <vector>5.36300812948598E-4 -2.824550626778651E-4 3.7773792060755596E-4 -2.7369951159894796E-4 2.2127395341691743E-4 -1.419513159127997E-4 2.2002161675860828E-4 -2.635410121896734E-5 -3.603267868084242E-4 3.843753162347033E-4 -3.5213817138850305E-4 7.111834710140125E-4 2.8212641756969887E-4 -9.237611138784003E-5 -2.6907886911592616E-4 1.0572322244247804E-4 1.8808535171565866E-4 -2.451416774562892E-4 -3.373732121070843E-4 8.193554407493852E-5 4.0296456094814465E-5 -1.1795465674524329E-4 -5.469254896919163E-4 -1.0328511676817346E-4 </vector>
            <vector>-8.902421481773875E-4 1.6506649354617125E-4 -6.865222273240275E-4 1.6033162918029824E-4 -3.545251752038373E-4 1.477053320184616E-5 -1.2655855676602128E-4 -7.467068619533761E-5 7.131690397270536E-4 -3.5213817138850305E-4 7.506170417895326E-4 -8.684236483428953E-4 -4.28610848974437E-4 1.2032105972800538E-4 2.3250209518923675E-4 -1.3107378175247146E-4 -3.943126834397827E-4 3.0262274746103963E-4 4.496888718908384E-4 -9.70599214468097E-5 -1.1284069097411858E-4 2.4495144137594196E-4 8.476352822629643E-4 5.153023046327055E-4 </vector>
            <vector>0.0012299485476137974 -5.292367659652931E-4 8.749878290750483E-4 -4.982503682574904E-4 4.67133377574388E-4 -1.8946246195281327E-4 3.5416172401809306E-4 -1.8224103186060198E-5 -8.643350921739037E-4 7.111834710140125E-4 -8.684236483428953E-4 0.0015921995759083396 6.839458847367876E-4 -2.3831890464046028E-4 -4.907985432236182E-4 2.159461890110024E-4 5.164420670311054E-4 -5.636356435214842E-4 -7.704533081945356E-4 2.2415663847042392E-4 1.5574322278221923E-4 -2.958915896221361E-4 -0.0012883520608965066 -4.1046603725802475E-4 </vector>
            <vector>6.10750976776558E-4 -1.8251285656926123E-4 3.5138970996051585E-4 -1.932739429177488E-4 1.2645749039002453E-4 -3.2054410350523222E-6 9.156631367092564E-5 3.5634128907334103E-6 -4.8773084650856845E-4 2.8212641756969887E-4 -4.28610848974437E-4 6.839458847367876E-4 6.235229946118671E-4 -2.0811215401607178E-4 -2.2589801565234168E-4 1.2297970577295663E-4 2.652176801850242E-4 -2.665157183528199E-4 -3.8522953937968697E-4 1.1703196706725479E-4 2.9197312886256307E-5 -1.2683892632950927E-4 -5.706332279661575E-4 -2.2918834881695464E-4 </vector>
            <vector>-1.589798346011493E-4 6.174748231816139E-5 -7.310051906535208E-5 6.201099858433748E-5 -2.5875174945249356E-5 -1.4167898197753292E-5 -5.243833548077028E-5 1.936513454283138E-6 1.3627382819078992E-4 -9.237611138784003E-5 1.2032105972800538E-4 -2.3831890464046028E-4 -2.0811215401607178E-4 1.3551597473468116E-4 5.8044609606684477E-5 -6.106810194256921E-6 -6.581253024968007E-5 9.82029602602521E-5 1.5477574000804134E-4 -8.020072579307128E-5 -3.369572525431403E-5 2.238047493309418E-5 1.48599036079077E-4 4.937604592856619E-5 </vector>
            <vector>-4.524273103490165E-4 2.069620872466764E-4 -3.140118390524247E-4 2.026419295831051E-4 -1.792508479788492E-4 7.394911457606511E-5 -1.9477869620179638E-4 3.4375952234506885E-5 2.3059519144138466E-4 -2.6907886911592616E-4 2.3250209518923675E-4 -4.907985432236182E-4 -2.2589801565234168E-4 5.8044609606684477E-5 3.692484617819431E-4 -1.0585548666576882E-4 -2.816009797407528E-5 1.620909737074774E-4 1.8517181836342396E-4 3.655189901602932E-7 -6.348130139320408E-5 1.2503196445274426E-4 4.4049054182571334E-4 2.2707486078896984E-6 </vector>
            <vector>2.0865472051198695E-4 -8.307179866143167E-5 1.4943400590149115E-4 -8.444810858233589E-5 5.531099262764321E-5 -4.718596276454339E-5 4.232838991323664E-5 -1.4431388086819131E-5 -1.232093106040189E-4 1.0572322244247804E-4 -1.3107378175247146E-4 2.159461890110024E-4 1.2297970577295663E-4 -6.106810194256921E-6 -1.0585548666576882E-4 9.351416595761665E-5 7.116823754814867E-5 -5.834883919814387E-5 -1.0413064787985778E-4 5.374957598317569E-6 1.4577806995737753E-5 -6.696171204603947E-5 -2.0018463236908137E-4 -6.000391547584237E-5 </vector>
            <vector>5.00364497299027E-4 -1.1132145714684608E-4 3.179702637397853E-4 -9.473149536175626E-5 8.982806227528537E-5 1.4593103763228091E-5 -1.7342317215716637E-5 4.707029443854519E-5 -3.9101587139310403E-4 1.8808535171565866E-4 -3.943126834397827E-4 5.164420670311054E-4 2.652176801850242E-4 -6.581253024968007E-5 -2.816009797407528E-5 7.116823754814867E-5 4.2827681915672667E-4 -2.2823974193680773E-4 -2.9985884089282435E-4 9.434991397589216E-5 3.6136445084637556E-5 -1.009177346084529E-4 -5.071039568249973E-4 -3.306860091690301E-4 </vector>
            <vector>-4.572610385835194E-4 1.782392354719388E-4 -2.920724989745365E-4 1.579837154949284E-4 -1.4128191005337613E-4 2.5664754943567943E-5 -9.572238711138573E-5 -2.783942760521338E-6 3.08779289072189E-4 -2.451416774562892E-4 3.0262274746103963E-4 -5.636356435214842E-4 -2.665157183528199E-4 9.82029602602521E-5 1.620909737074774E-4 -5.834883919814387E-5 -2.2823974193680773E-4 2.6322149556998073E-4 2.6227381492812036E-4 -7.562866394122741E-5 -4.159551038129755E-5 8.593315448405237E-5 4.8692198022492675E-4 1.3629345065294034E-4 </vector>
            <vector>-6.150518824748746E-4 2.602293981006919E-4 -4.224539824444198E-4 2.3449205919531766E-4 -2.0354169766051923E-4 7.918669050631366E-5 -1.3888372649012068E-4 1.0523911273067277E-5 4.743634784743607E-4 -3.373732121070843E-4 4.496888718908384E-4 -7.704533081945356E-4 -3.8522953937968697E-4 1.5477574000804134E-4 1.8517181836342396E-4 -1.0413064787985778E-4 -2.9985884089282435E-4 2.6227381492812036E-4 5.228100747745168E-4 -1.764180871746197E-4 -1.1805717076673804E-4 1.8723434993674727E-4 5.510425966060521E-4 1.996592914077884E-4 </vector>
            <vector>1.1499958526673456E-4 -7.193782098602292E-5 5.584928617702706E-5 -6.412319624984998E-5 5.837432118669592E-6 -6.273131746891955E-6 2.1756406395503336E-5 -6.732199717966652E-7 -1.1321396749977614E-4 8.193554407493852E-5 -9.70599214468097E-5 2.2415663847042392E-4 1.1703196706725479E-4 -8.020072579307128E-5 3.655189901602932E-7 5.374957598317569E-6 9.434991397589216E-5 -7.562866394122741E-5 -1.764180871746197E-4 1.412514782676125E-4 6.052318154393566E-5 -2.0315590246721024E-5 -8.402131541398375E-5 -1.3356626947570732E-4 </vector>
            <vector>1.6553738331148991E-4 -2.9707313455790145E-5 1.3434523233140947E-4 -1.528841896154393E-6 3.877442740104127E-5 3.888931422814098E-5 2.625363508412701E-5 1.9404086626773984E-5 -9.530489233061774E-5 4.0296456094814465E-5 -1.1284069097411858E-4 1.5574322278221923E-4 2.9197312886256307E-5 -3.369572525431403E-5 -6.348130139320408E-5 1.4577806995737753E-5 3.6136445084637556E-5 -4.159551038129755E-5 -1.1805717076673804E-4 6.052318154393566E-5 1.630940181650503E-4 -7.443489412707856E-5 -2.0365439879933652E-4 -1.4847178315697813E-4 </vector>
            <vector>-3.3869639961907024E-4 6.885754787993762E-5 -2.8264456689225213E-4 7.382030699680774E-5 -1.3535509063727363E-4 1.2255102011196521E-5 -4.74571065340698E-5 -8.906965502628726E-6 2.3129035145972815E-4 -1.1795465674524329E-4 2.4495144137594196E-4 -2.958915896221361E-4 -1.2683892632950927E-4 2.238047493309418E-5 1.2503196445274426E-4 -6.696171204603947E-5 -1.009177346084529E-4 8.593315448405237E-5 1.8723434993674727E-4 -2.0315590246721024E-5 -7.443489412707856E-5 1.634371358709183E-4 3.178366115225383E-4 8.334679198676088E-5 </vector>
            <vector>-0.0012117353794504867 3.5240085707275316E-4 -8.908801533089118E-4 3.236939869904613E-4 -4.036506462414342E-4 4.368574212227834E-5 -2.2778455069290927E-4 -6.058616461641073E-5 8.07183218646808E-4 -5.469254896919163E-4 8.476352822629643E-4 -0.0012883520608965066 -5.706332279661575E-4 1.48599036079077E-4 4.4049054182571334E-4 -2.0018463236908137E-4 -5.071039568249973E-4 4.8692198022492675E-4 5.510425966060521E-4 -8.402131541398375E-5 -2.0365439879933652E-4 3.178366115225383E-4 0.0013690906739427097 5.069314489758454E-4 </vector>
            <vector>-5.543251877930419E-4 -3.35445347352775E-5 -4.368321341074322E-4 -3.288172789955354E-5 -1.0563024264238058E-4 -1.190109659738686E-4 9.490482813065257E-5 -1.407712684715055E-4 4.8606508393096655E-4 -1.0328511676817346E-4 5.153023046327055E-4 -4.1046603725802475E-4 -2.2918834881695464E-4 4.937604592856619E-5 2.2707486078896984E-6 -6.000391547584237E-5 -3.306860091690301E-4 1.3629345065294034E-4 1.996592914077884E-4 -1.3356626947570732E-4 -1.4847178315697813E-4 8.334679198676088E-5 5.069314489758454E-4 7.645135474896711E-4 </vector>
          </covariancearray>
        </covariancematrix_contents>
        <principal_component_analysis>
          <pca_contents visiblename="PCA: CovMatrix, Simil_Gigan_Combined, Procrustes coordinates" covarfromorigin="false" dimension="2" linkedoutlinenumber="0" linkedwireframenumber="0" npcs="20" uniqueid="102" eigvalvariance="3.010221961429787E-6" numvarscaledeigvalvar="0.42161469536881907" scaledeigvalvar="0.020026698030018907" shapedimension="20">
            <meanconfig>0.06416686902456119 0.13873174256902543 0.1339883595284281 0.14850335446995216 0.1878988115103095 0.09063486139867737 0.2010383511134123 0.004246711732090902 0.3472588062492871 -0.07648248386878498 0.3431080447884236 -0.1176328785178344 0.011921033501048915 -0.01656033462959524 -0.04240174431764142 -0.005909187635345354 -0.05362878772448977 0.01556396943002231 -0.49809984207463104 0.029252903166868932 -0.4988543168975177 0.01892086906553539 -0.19639558470119103 -0.229269527180613 </meanconfig>
            <eigenvectors>
              <vector>-0.3871481888785007 -0.12470661294429707 -0.09804429501199474 -0.3715508903537196 0.03275761850850978 0.0696198087023866 -0.1547679977189066 0.08189277599274777 0.30832618987336396 -0.210587497888859 -0.24153545868515167 -0.15217892448047857 0.29974597989177604 0.34066163549068273 -0.06553830031452301 -0.287905507000365 0.08353902496121664 -0.08394020247374986 -0.0974551300543427 -0.07816661281826497 </vector>
              <vector>0.11988985419615317 -0.29047817903751383 -0.07167772647926107 0.014075200740961644 0.23940209777422514 -0.029109310850783658 0.09377463763393258 -0.12508613574672997 0.12704384541043492 -0.02196276552473665 0.23840774866378098 -0.3198306622095105 0.49777030466388456 -0.40792554620552474 -0.11531183602845155 0.06946951102751046 0.02656034295188831 -0.16095159338781498 0.26208102815007867 -0.05712953771485219 </vector>
              <vector>-0.2825059183308255 -0.14122127478044816 -0.3420227219203404 -0.0931568072989918 -0.018936517516965946 0.18578668963959447 -0.3231135081877577 0.1157522411606466 -0.11470928167899563 -0.13084545913850895 0.4035813454511897 0.13466129284498457 -0.18399711967647028 -0.20129535136358923 -0.010249287314478118 0.41549459067728134 -0.04307576670569335 0.06207291025873262 -0.10194487902631762 0.15513333316981676 </vector>
              <vector>0.11463158129821338 -0.2708502713975247 -0.06512381712572007 0.07097822631776424 0.14505215733354213 -0.08914284316557526 0.11764655652415014 -0.2825595073819351 0.01893763077011383 0.006750777782088456 -0.2125420473283601 -0.2222402003532075 -0.1018887269379727 0.3116371755138767 -0.11850994642654451 0.3443678081875752 0.015760269733122986 0.3089956435065968 -0.45518854556873356 0.14208768673450953 </vector>
              <vector>-0.1333912564612932 0.09194175290763552 -0.34839661835477215 0.47799318134229585 0.20254529249062336 0.1382993259058281 0.07268845142543066 -0.09748323446487417 -0.38148313672139045 -0.014487793870023413 -0.29914929439993915 -0.131425300683125 -0.08934261424031259 0.017690541854257353 0.03198740022233688 -0.14490836557754685 0.031109481037077905 0.03302883841307911 0.21979469302741553 -0.2981889482309541 </vector>
              <vector>0.02561171787300004 -0.25787394408501596 0.07330825662989865 -0.31306664394454453 0.0680799628105686 -0.16545042847377459 -0.030047479711319682 -0.22756354715867283 -0.005151266713214313 -0.372925808263259 -0.026801775192895654 0.17820144575556193 -0.4991683294611986 -0.05634472076439929 0.174909646404516 -0.1681933615704367 -0.06512446762875146 -0.03380349740876096 0.28057151972146593 -0.22584253492205036 </vector>
              <vector>-0.07431504111717756 0.3255070345942922 -0.10778343314307041 0.26211539152193003 0.1593929722266133 -0.4251225873317498 0.22480005767613198 -0.12415536643559984 0.47877017997740173 -0.07471435107524392 0.11518838618146614 0.24315600625297304 -0.052076036186650666 -0.056351584567627636 0.08496235527560947 -0.0499786147370191 -0.1210009523055071 -0.15568231740286248 -0.11202491011327861 0.1952433261286907 </vector>
              <vector>-0.013537241159376939 -0.16488489553143024 -0.062076831118140274 0.05509731442130508 -0.02391271376214817 0.07809949059968095 0.010141141151866933 0.05882817565110077 -0.3879709070814232 -0.041345516672538364 -0.1729628162059761 0.4449680470879043 0.30531080259754023 -0.029413995943396075 0.13371403325047784 -0.1955306868438778 -0.16579078126348587 -0.33462783301098226 -0.2633826949076607 0.3042528307293015 </vector>
              <vector>0.27750243438581923 0.1684517833640846 -0.023850602789563632 -0.2353202577767303 -0.3333072244833296 -0.09619429245550164 -0.024615664458100178 0.008500762476848202 -0.1670773226728584 0.08767521350876738 0.005696135089675378 -0.26669961038880824 0.13073309572136776 0.15083984240728765 0.4151408495641563 0.01722813519179459 -0.13500415734908272 0.14120647834240393 0.25613302177889025 0.29130764308616974 </vector>
              <vector>-0.1848735915638731 0.2325776144169542 0.005964857996616291 0.0653980466320261 -0.09412404440313778 -0.0042999526454244475 0.007268626021005587 0.23053524821852517 0.0869834612956959 -0.11453163573267766 -0.025125422136203595 0.2707475685418369 0.2847079253264782 0.10155498859397882 -0.13839712842135685 0.20714998833543327 -0.22006558214562552 0.4786852084418758 0.2404168951774764 -0.2283494216042572 </vector>
              <vector>0.28050804030369725 0.2019084885548319 0.09727924408983811 -0.2238212024093718 -0.19365641452517077 -0.07878373068211446 -0.02429570134028007 0.04183232957561889 -0.14183479933427925 0.07245908075387889 -0.038497826276407326 0.12941559700933314 -0.0024249907786268107 -0.207939041717125 -0.46393390513386545 -0.020502358429578735 0.19934870020319417 -0.09578521745525838 -0.2861225705333828 -0.3560433505427692 </vector>
              <vector>-0.4222638004578438 0.25707467456429567 0.15989099886868008 0.12751638264984214 -0.22184890862104215 -0.06731115664964303 0.03846652679916604 0.03871487170021455 -0.14879237353042904 -0.10606448283256839 0.22178414295275342 -0.4163957603553385 -0.13522086676514825 -0.03132607850395349 0.06307914347899068 -0.06761073762573266 0.31690928723397815 -0.18027775566031792 -0.14716385878924956 0.06158481013855522 </vector>
              <vector>-0.20095939293664783 0.021101154991398287 0.4490799360436744 -0.22029323598970904 0.5681811843662652 0.0013786673518403482 0.16856043207092838 0.12687025293152723 -0.2315255235150717 0.29988916054023923 0.06040247606785204 0.054006061535654994 -0.07595058858472657 0.02205199951069112 -0.10903674263199659 -0.026630989308923155 0.027249589633660434 0.13412771052255443 0.13612297756486752 0.2272885714773856 </vector>
              <vector>0.0599361761485892 -0.03886668207075548 -0.26612909222901393 0.019338998369806435 -0.20407547704748175 0.16850199502690513 0.03264820648635092 0.13684253876775843 0.21490137539863793 0.23610946039186353 -0.13896471216913545 -0.017523977911673535 -0.2966859110965539 -0.05757362537116629 -0.454778536623535 -0.26334724414398203 0.046188708580541624 0.031036387340315504 0.27413507087761146 0.427562108312347 </vector>
              <vector>0.1363541498995545 -0.23262507482834247 0.24056740595023843 0.2873141090989088 -0.19179789197267164 0.25694277611367194 0.06050674353224256 -0.20271839717972567 0.022591452154750048 -0.012711217396424442 0.5106588329915074 0.07717105891757221 0.01619230438841861 0.43045571939378013 -0.15903401489460622 -0.19733281779757594 -0.15185622503791005 -0.04897877457126902 0.0392570967792741 -0.09978254628534046 </vector>
              <vector>-0.06436351305097851 0.04113807644982421 -0.033249143691822296 -0.08733720483121976 0.020816634854799943 0.056077992642723784 -0.028848036838593712 0.1849894574753801 0.1287636026740501 0.49568372281875966 -0.01727237246819623 -0.15921239470063095 -0.17377179599817025 0.08241426115950627 0.1403981677984301 0.1421332823101208 -0.49463620449136075 -0.3503050847938292 -0.10504547753183893 -0.3440775778320126 </vector>
              <vector>-0.1600835786480743 -0.17966793401995995 0.27712310118036115 0.05726345700167024 -0.31072839068400915 0.35826513884762273 0.27080705013026146 -0.178161115589544 0.2549407837780865 0.1318888840396155 -0.30170394257252753 0.1251229955607135 -0.004446661683688639 -0.3533675971528088 0.2681175630853536 0.18056185568864577 0.14272214169386432 0.07139911935263178 -0.015017163129282016 -0.03793873052583168 </vector>
              <vector>0.15165141868389992 -0.06538176698802775 -0.13200808726169566 0.06968049291643218 0.11520172558751897 -0.05134001338953269 -0.21340779190013284 0.13787679989703067 0.1302030372281032 0.3521838934728582 0.17995659695776758 0.23702142919053812 0.04227186671007408 0.1233854183162801 0.36060445060213886 -0.14950451026684894 0.572265165161939 0.1741980353630197 -0.0467207737834949 -0.15675046923959846 </vector>
              <vector>0.21059178440254198 -0.09309988736486044 -0.2976127469915398 -0.16604511949544806 -0.0016922880390624455 -0.10299671195008325 0.46029386265066036 0.2755442002865627 -0.0861810031430374 -0.11920130396493663 0.12323813974041285 -0.12201324027857423 -0.03950099305892727 -0.1279191096576886 0.08869740153875928 -0.16476116322781456 -0.07294077088193408 0.19068645605524862 -0.21124474560831202 -0.09584531840731973 </vector>
              <vector>-0.050444546649551156 -0.00574968149617033 0.3077444080069213 0.17071530972014154 -0.1174901475466966 -0.2014132038277024 -0.2702652536603638 0.00561311775650157 -0.07040234117005478 -0.06276180108993701 -0.01816554677685791 -0.10806641461659648 0.02348007598421931 -0.28382655328882667 -0.009418369884456827 -0.30391612263993895 -0.2516542478161075 0.34571534566605266 -0.19031034421360907 0.017320661426556687 </vector>
              <vector>-0.05212740741844376 -0.07136479183882813 -0.053481760925969644 -0.013567402362401823 -0.1449423972672753 -0.4608607238677133 -0.29477597392830357 -0.3521630599933717 -0.13080392446985223 0.23122910754293174 -0.13356352975452382 0.05918287775909031 0.09312121771545671 0.04165585013676827 -0.14099258245479754 0.18758071860427775 0.05226111980920773 -0.12286691995460863 0.19227659816610335 0.00987254377934839 </vector>
              <vector>0.09979068247217701 0.01570817703160517 0.1598932071454064 0.05216448087889688 -0.10319844275182709 -0.10821130382066278 0.2716341235722883 0.2962774325876885 -0.09051276288689387 -0.26543197514298345 -0.08161320376357846 0.07795176934415356 -0.0041788821267041195 0.239169790530065 -0.057621829628823375 0.36795133390352786 0.21454839633262685 -0.26877843222265635 0.19806418298349202 0.014894367929391642 </vector>
              <vector>0.3855743747993545 0.03377536136451089 0.2071424918731 0.23906877672154234 0.23218405689647406 0.15366563972624972 -0.43608775185233883 0.3042886112391398 0.18898638575194482 -0.26059382305141415 -0.2043152638335518 -0.15039881404933644 -0.09205359350762478 -0.056482904334617806 0.059879263058048485 0.09115451591684001 -0.012352185058127824 -0.12526808108679044 -0.01977498885154179 0.08712008916894828 </vector>
              <vector>0.16397126220958608 0.5475868781437523 -0.07653703074185894 -0.24456060387141565 0.17609715577168236 0.4135987345537531 -0.029011256078349323 -0.45446845176686784 -0.004003301395030763 -0.10570386920684754 0.05329940746693002 0.03437915022696108 0.05737353710357296 0.008248885963589896 0.021332205478520067 0.01703073932677441 0.005039113351309053 -0.009886423833469979 -0.0474570021154826 0.04444707604196808 </vector>
            </eigenvectors>
            <eigenvalues>0.00805276518676491 0.0013724289340821996 6.368693397765406E-4 4.4385725504435855E-4 3.541732217771228E-4 2.8581733178714036E-4 2.7317975991328255E-4 2.1408114632497611E-4 1.697429128829193E-4 1.218154389329909E-4 7.814057936509643E-5 5.602610858943857E-5 4.6039351446060646E-5 3.5725295467307164E-5 3.444009195532346E-5 2.8796810581857624E-5 2.0908812834922665E-5 1.409868435264102E-5 1.2130312920114998E-5 9.079592198348777E-6 </eigenvalues>
            <percentvar>65.68261733475074 11.19425717821972 5.19464359963326 3.620334823899612 2.8888243549478405 2.3312775172271127 2.228198788594212 1.7461591995453636 1.3845130875663525 0.9935912292650241 0.6373559459039998 0.4569786111835768 0.37552133127410237 0.29139442873693533 0.280911628292978 0.23488203692045312 0.1705433500802068 0.11499633576550139 0.09894125597902602 0.07405796221401001 </percentvar>
          </pca_contents>
          <morphojset>
            <morphojset_contents visiblename="PC scores, CovMatrix, Simil_Gigan_Combined, Procrustes coordinates" uniqueid="103" alignmentmethod="-1" dimension="1" hasprocrustesfit="false" hasrawdata="false" linkedoutlinenumber="0" linkedwireframenumber="0" nincl="46" nlmk="12" nobs="55" objsymmetry="false" procsumsquare="0.0" procrustesfitfromparentset="false">
              <alignmentvectors>
                <vector>0.0 </vector>
                <vector>0.0 </vector>
                <vector>0.0 </vector>
                <vector>0.0 </vector>
                <vector>0.0 </vector>
                <vector>0.0 </vector>
                <vector>0.0 </vector>
                <vector>0.0 </vector>
                <vector>0.0 </vector>
                <vector>0.0 </vector>
                <vector>0.0 </vector>
                <vector>0.0 </vector>
              </alignmentvectors>
              <datavector>
                <datamatrix visiblename="PC scores, CovMatrix, Simil_Gigan_Combined, Procrustes coordinates" covarfromorigin="false" matrixtype="9" iscoordinates="false" issymmetrycomponent="false" isasymmetrycomponent="false">
                  <data>
                    <vector>0.0454759758202131 0.03804282064488102 0.011849507879028625 -0.0012184435900995353 -0.026889624761023124 -0.01722820226714703 0.0026162807713326457 -0.003337399163539094 -0.02262423205791149 0.019529777183898672 -0.021028101699615758 0.005817784339651403 1.6066632157800854E-4 0.00719870733097606 -0.001073547009108126 -0.0029861165744835567 -0.0018422475031824104 -8.094552631349259E-6 -0.0017780465658665417 -0.002354021132508836 </vector>
                    <vector>-0.005606755947895846 -0.021209979580118447 0.023060329069974028 -0.023958807461426458 -3.826761097644807E-5 -0.004461538295842523 -0.026179722980074097 -0.03117994046931509 0.0018328045477951217 0.011105775511262276 0.003182167510134588 -0.008406995908130231 2.2941049983080263E-4 0.0032317393699697163 0.005282851781326639 -0.002554718181085919 -5.564152062540488E-4 -0.004304150910299809 3.3504825040562235E-4 0.0031293275219845657 </vector>
                    <vector>-0.03379599793347704 -0.02411900014638257 0.05317663658032198 0.012882154885048566 -0.008646637152676445 -0.0241831449620951 0.0036971037648964675 0.012969307554441327 -0.002830754066579187 -0.008474524547646441 0.003151427164633895 0.013530724666558571 0.004787109068553589 -0.004871884838328312 0.001458294085110669 -0.006988883306930313 0.0035627109480073516 0.0014080460313443347 -9.666951359187195E-4 0.005901672850566519 </vector>
                    <vector>0.0010168156483768794 -2.3122286930540685E-4 0.021159369585823137 0.004419962189737708 -0.01758541149276509 -0.020624061955385492 0.0017354114700110404 0.001306237400592116 0.011712839978236992 -0.013234124356310823 0.0038348671731352696 -0.005370942071285592 0.019263407807179212 0.002430079996932433 0.009636994173330199 0.007567678099465977 0.004787835531013208 0.004573304644131007 7.513198761101488E-4 -0.004110587080763348 </vector>
                    <vector>-0.05836984734645394 -0.02186848005049638 0.015347391707514096 0.009352725526226804 -0.032264805504778275 -0.011098164044544969 0.02285522028821524 -0.014202099331910918 0.014559239851436088 -0.0036266901923212307 -0.009290248086376247 0.00575703364195329 0.002269280342572803 -0.01178736014208387 0.0016480763966759964 -0.005008792508549785 -9.090944817991451E-4 3.108691352042743E-4 -0.00446511984330668 -7.463816801632488E-4 </vector>
                    <vector>-0.09457511468796782 -0.046621484710658585 0.017876990823740155 -0.003476174736414747 0.0463903877658807 -0.01362652376891732 -0.031829785179075386 0.007790601293950613 -0.015571594673359695 -0.0011815177078633174 -0.006498914543641518 0.002036226126288186 5.807024190163956E-4 0.002725371277537578 -5.342467761792531E-4 -0.00700548080640017 -0.0032123003735549252 0.0049313291844675705 0.0018291317246533806 -0.0038434202007654942 </vector>
                    <vector>-0.035092657125521745 -0.021169706080869672 0.01931587050364746 0.0035019249712817955 0.00973858975652634 -0.0015124849227966621 -0.005823477868905755 -0.014449348518035813 -0.013576190391493053 -0.006769892636881209 0.004906928697556465 -0.003529096631951082 0.006784036822322552 -0.005645075292258354 0.007695587050519941 0.006224134045334642 -0.0018226116330034533 -0.001785546993898357 -6.865396565452605E-4 -0.005584928118808137 </vector>
                    <vector>-0.008039636501680415 -0.12652768485762045 -0.03998989363958742 0.026547737509068307 -0.02331286179713029 -0.011991073637630627 0.017377995396389553 0.001608170170127321 -0.009804972081877363 0.009398500856203008 -0.0018120233327625877 -0.00623778528590882 0.002639487794995437 -9.189311040718236E-4 -0.00806800214121911 3.9892225442920244E-4 -0.0018807080287790237 -0.005860320206344605 0.0010811042222725093 4.856866134277673E-4 </vector>
                    <vector>-0.08251193729860336 0.01224253689216408 0.01672693341329351 0.022315734723037398 -7.68248362140924E-5 0.04095774431592846 0.010226188171842222 -0.02024149221584621 0.003311273032236286 -0.004470651489701461 2.5310538364465597E-5 7.41345295466978E-4 -0.0012485206456420784 -4.144978491110119E-5 0.006926276360366976 -0.0034759166405908992 0.00874829123452403 -0.0029073249233164023 0.0022010269672278183 -0.00364872093976031 </vector>
                    <vector>-0.05270087647484384 0.04920836735999777 -0.031870948650006385 -0.007740661599818259 0.007039242416714648 -0.00622004609222542 0.00819461228580213 -8.468963018903233E-4 0.026949121246541523 0.011216201620766298 0.019965324143596103 0.0021762729372539016 0.009079851202238524 0.006506092483731977 -0.0013698819423804815 -9.651328238552887E-4 0.0023356488898302937 4.2954094333770847E-4 0.0026042885488600544 0.0016531811062143228 </vector>
                    <vector>-0.07669250992219644 -0.019643571489170723 -0.037522595870858634 -0.03684788432934252 -0.013993742477819458 0.016007272520012206 1.6287892379134245E-4 -0.0108002092279358 0.010017068495896304 0.0036116489445973407 -0.011880238752729472 0.0017278872309694014 0.005659830071493623 -0.00398631882402806 0.0018684415507579097 -0.009132815370822134 0.003749661978485795 9.543870046659071E-4 -0.0036178240255361513 -7.498447459581888E-4 </vector>
                    <vector>-0.0632038754627204 0.01500633141250509 -0.010702672342813966 0.018356676181105383 0.022789738614498154 0.0174517806973873 0.031403138722483064 -0.024695418775921435 0.017311508711990654 -0.008489696648164947 0.006833604397767649 -6.317023028606137E-4 -0.0016832224073633807 -0.0019804784847994045 0.0015347191272061173 -0.00412859266791146 0.0016754240639166968 9.799588011277237E-5 -0.0012340921414342866 0.00214991598878734 </vector>
                    <vector>-0.026800219908753604 0.001240500252790884 0.008704775290422595 -0.007101333302360772 -0.005022631439608781 5.307834332323831E-4 -0.0020009164805102697 0.01792205726315285 0.017286713658548482 -0.002346661914604512 0.0031056683380202934 -0.0057407410060205995 -0.009722968869436757 -0.0032094479517439144 -0.0015055929129901453 -8.832146038791584E-4 -0.002315429076521849 3.11396708074398E-4 0.009225268090136723 0.0017987540065420374 </vector>
                    <vector>-0.036907541697608875 0.026556379769995787 -0.03897136480735786 -0.029879332896331462 -0.003525190884745881 1.85346636360011E-4 -0.006021762973132727 -0.015563280990162088 -0.0075717586142353506 -0.015857273128320665 -0.0034152990992868974 -0.008435326261750004 -0.012206650222435882 4.2170733854386043E-4 -0.007894983824940882 0.007779142033760976 0.0040576002688548565 -0.0023391335140733834 -0.004318384661171717 2.2953490778647033E-4 </vector>
                    <vector>-0.04251385791851213 0.011724530211353234 -0.02700286774596631 -0.029053729305384753 0.01683446376736541 0.009116707314854689 0.01612322137021926 -0.005737032839778336 -0.02380678668908616 3.6252060848448986E-4 -0.011130246696187857 0.0029787547045276234 -0.004845857222418832 -0.013566437097695892 0.00492809497491194 0.006070836491032969 -9.051166488501816E-4 0.008087580449310756 0.0017225522563403643 0.0023070534206495923 </vector>
                    <vector>-0.08805429464564818 0.005926138652035769 -0.013893634855377658 -0.0053138916237399185 0.03456775471553993 -0.007321828510337 0.0019987369632926987 0.002059899291495551 -0.007026607565515135 0.008790643403229086 0.006234966900779273 0.001130025218611915 -4.1055532408182654E-4 3.390080049310409E-4 0.00568566168485555 0.001612780990386446 -0.0014465853171915445 1.362696488321324E-5 -0.0029079291029941493 -0.0033437916516675993 </vector>
                    <vector>-0.06402591011658942 0.02108992846949963 -0.023943896289971962 0.01734419131480053 -0.006688489479416966 -0.030956215835390224 -0.015339270796075083 0.024864432866822713 0.03160880000799199 -0.004368163981021706 -0.001560968026341369 0.009160755655097802 -0.0035183636365622756 -0.003116554911211145 0.005561666925158133 0.003367898949403086 -0.006913388822667159 -0.005900202865881691 -0.005299312555340708 3.703814789655785E-4 </vector>
                    <vector>-0.0547298909493782 0.018276723445526756 0.02435466971441541 0.014587188241329745 -0.012151333508355457 0.016592762192862757 -0.01480769545447238 0.010452154693514253 0.0019219700059358695 0.017681038337991367 0.006749326886875686 -0.005327196347965962 -0.0089917655288951 -0.0067740187553131034 -7.510423184219591E-4 -0.00498296765076967 0.005015672473275022 -0.001032632278462954 0.002319587219793343 0.002071576397024441 </vector>
                    <vector>-0.02268497501068509 0.011210541680698157 -0.00642828603152298 0.029261855099355433 -0.004399203906001607 -0.012157402175161463 -0.024960284464629258 -0.029385633571620513 -0.002876613085486911 8.68603280710718E-4 0.006005366148856226 -0.0011888819830839 4.954808264532728E-4 0.008491313658867905 -0.005688879977798521 0.0015655160953744385 0.0010290709101637673 0.0033478140045691968 -0.0030723809617047896 -0.001796708326368849 </vector>
                    <vector>-0.01853376697317159 0.0012691467662701303 0.027321440186970296 -0.011430320223756708 0.0036679656110462544 -0.003654896024475151 -0.011095847912567803 0.009358055832425008 0.01265119365401996 0.006638496155459788 7.707418326562094E-4 -0.010640877169768945 9.788587461926047E-4 -0.003675495775297676 0.0013196373959360626 0.0015873258371422228 -7.885676142351276E-4 0.0053856727562011375 -0.0011626497713072886 0.0011507373337592856 </vector>
                    <vector>-0.07117838249047514 -0.03678627661315979 0.017468027123719435 0.01533106262610117 0.010212041393704923 -0.017426523442644774 0.01790725293933304 -0.011191420409276159 -0.009889075495905175 0.011607774411249595 5.324850217199488E-4 -6.178106221549492E-4 -3.8283572110262725E-4 0.0010695394155138455 -0.0026278536228570254 -0.0037076553449481363 -0.003072099164190141 0.00290039718340552 -0.0032271922808535373 0.0015655682499187817 </vector>
                    <vector>-0.027197884154011885 0.0045015313111965785 0.020619929352006586 -0.014775938980494605 0.02310333420246929 0.0010512957403251933 0.005268778311602558 -0.015614520906739652 -0.006842206405478726 -0.00537190147061794 0.005635240324049307 0.009846380022325634 -0.006266796562282007 0.013054429576539267 0.0041229381102074626 0.007902919623321616 -0.003992873791594368 -0.004627285590789979 -0.006100210472209492 0.007876187214293971 </vector>
                    <vector>-0.020804908175574906 -0.003062884660973165 0.00654406643165884 -0.020974543390154962 -0.015452088315684925 0.019751960937866037 -0.01269775794009122 0.007254830800156756 0.0073908278837727945 -0.012267845856776 -0.004215861747573599 0.0014930113415084607 -0.0011460144702807756 0.009438889630739794 -0.0012433097378235377 -2.6325873956033484E-4 -0.008500026657977463 0.0015770165662417986 0.0040715911776078115 -0.0028104050956030244 </vector>
                    <vector>-0.021014603638103212 0.10188519383952434 -0.01901745419943001 0.05127010820058868 0.027929469098963187 -0.0038122624444635843 -0.004935004405964903 0.0078899402246599 -0.011198144330079866 -0.010999071062757172 -0.024113579295133452 -0.013016837673220968 0.01460471627739257 0.001004446245241834 -0.0035095836630116475 -0.003252046595106181 5.090782750627614E-4 -0.005511183764508204 0.0019170549110362613 0.0028779154708682333 </vector>
                    <vector>-0.04531221975978273 -0.015593083379100824 0.005274507183621758 -0.012370969707185927 -0.0011047896259740323 -0.026283638743768538 0.00957358702214749 0.0020920183402738067 -0.0032788621223764267 -0.03129494035730705 0.009045123097021558 -0.007923043251520061 -0.009509964286728704 -0.005534396717994515 -0.00336954734741719 -6.779064030830171E-4 -0.0014196606689358346 8.854715824174397E-4 2.8729664789970224E-4 -0.004003834360399221 </vector>
                    <vector>-0.010493589712315725 -0.07024877638345574 0.014794512177669864 0.052907826038516674 0.008207778374383332 0.008627306789802034 0.020384031567032505 -5.200751146856829E-4 -0.005976829720740214 0.001828384361168705 -6.074545891511158E-4 -0.0012690526377821558 -0.008220814670411691 0.002385479669927292 4.3048828640483206E-4 0.009889739650498509 -0.0018329749089150027 -0.0030660397627701626 0.006711786518034382 8.553230857291012E-4 </vector>
                    <vector>-0.05751390075577649 0.026668565294420948 0.00289268047722674 -0.0025679991115518386 -0.010953711419204863 0.014470131572277896 0.012239804263949048 0.014807045677254767 -0.010787010851177562 0.024623742817281802 0.009940237834363838 -0.001375273759711248 -2.0518692088671828E-4 0.007665097171225858 -6.904301255230716E-4 0.005772230061348391 0.005831301319268088 0.0015243526157000193 -6.717009330010864E-4 -0.0035344711281475065 </vector>
                    <vector>-0.05106795593058575 0.01829394400379055 -0.011463739017525511 -0.022966831653340035 -0.004212293973046871 0.012348785290020021 0.010686937799295112 -0.006084258450854451 -0.0018214694255614926 -0.00541681754228655 -0.003924051690360568 0.009392764006000802 0.0028415625382855088 -0.0018705125437092599 0.004100191887699401 0.005500535476124859 -0.00561057747871868 -0.0012629817063774724 0.004362280530494165 -0.0018081005686401532 </vector>
                    <vector>-0.10983991753833063 -0.02580160350671863 -0.06376601595288797 0.008632241013158593 -0.010529976300416612 0.013311640431383658 0.006428514475896376 0.029234566848287534 -0.005542762812396922 0.002776930459063332 0.007339935869650923 0.0026926385766980767 -3.3237982221485333E-4 0.009253693147231878 -4.3994502981797444E-4 -0.007130346707730474 -0.004004432424324346 0.002920729637238417 -0.003100386821258322 -0.0031987253577702027 </vector>
                    <vector>-0.018717020258512854 0.08001887429099103 0.017179756379746596 -0.017813661372879062 -0.022154649489086672 -0.028851878989975096 0.03507141647599872 0.008068013399756015 -0.027581467204986415 -0.0037907262126235315 0.01161339362925458 0.008213329407081877 5.409181419443222E-4 0.0035143166322825314 -0.003180465739346128 -0.0034045835310174805 7.714128692907174E-4 2.688614600796972E-4 0.004594595044402634 0.001961358207715003 </vector>
                    <vector>-0.05633465031573238 -0.002278657754933966 0.023276097209400666 -0.012986604921436343 0.00998038021280538 -0.004053659879850661 -0.008702437727179265 0.013409989195514654 -0.002048033312921353 -0.012226977201606468 0.007719581937710724 -0.009839906607535937 0.0011379782138637728 0.0030447998765129876 -0.009651640943574439 -0.0014228967602730137 0.005870089894343287 -0.0032768548390102437 1.2526087122100005E-4 -0.0015096773471870034 </vector>
                    <vector>-0.01771315114501455 0.009645028811504683 -0.0017958059926872186 -0.03859157035269221 -0.009880265445860814 -0.009825029878132274 -0.004766887306853361 -0.008495861217454305 0.009214973986196988 0.003727613406465875 -0.011134571742598406 0.0065237073324725435 -0.0038085967225428225 8.607306153375145E-4 -0.001893756307515422 -0.003713590138448929 1.791094244438665E-4 -0.0106247992916658 0.0065014751045906 -0.002632568352442498 </vector>
                    <vector>-0.09437405129814469 -0.007338804415963896 0.015572334121725874 0.016117380002349087 -0.025018299392459684 0.027033833192932708 -0.03829731033671398 -0.01348744115707087 -8.020843026448769E-4 -0.009901285796113631 -0.0011485710731537419 0.0037855191011479617 5.61146634445088E-4 0.003978873519998696 -0.0013192306492680512 -0.005608743735042456 -0.005297625679924751 0.0038126527093873147 0.001091368376101443 0.003839276322414286 </vector>
                    <vector>-0.09417121776371008 -0.01809122516059061 -0.01040254013928635 -0.016363068081973083 0.03931815378422489 0.0011036251659827506 0.006669092703017337 0.008155783316055343 0.011918582226446105 0.014828278771892535 -0.0072565027970286555 9.695752032472331E-4 0.003848690427864423 -0.004937814351253542 -0.007360913472205306 -4.010306233961008E-4 0.004988353615866685 0.0028405743850108984 0.00188954439602062 0.0034988105956463055 </vector>
                    <vector>-0.04025143420529999 -0.005127924490448883 -0.015236634751407446 -0.0011828109428997733 -0.012504696424043353 -0.0036052542426483003 -0.008092322341158167 0.01734980333938919 0.010231456768479617 8.218638918276516E-5 -0.011854840631950405 -0.005649706077044971 0.0017863323740236522 3.0527432791196464E-6 -0.0018970597573152628 0.015771201066094892 0.002842233669566737 0.0026996330465079168 -0.0018475421256453298 0.003968030956044509 </vector>
                    <vector>-0.023452940934519828 0.022037767174228992 0.02690254375121911 0.001187711040706981 -0.03502179485524887 0.015888544361149386 -0.016852597231181328 0.016508759140674886 -0.008816470342312534 0.014218598867300876 0.001564811683280141 -0.007098689288720428 -0.00525377606000762 -0.006397837248727461 0.004279121688216636 0.004489063675026283 6.711454886798464E-4 -0.0012118639698566942 -0.0050345072493153875 8.192008003004096E-4 </vector>
                    <vector>0.16666104558649816 -0.02906994569266448 -0.008569294243059088 -0.0021050473329280945 0.004673447937036379 -0.006000465288391784 -0.009405685857944544 0.011861921977462124 -0.0081366929176864 -0.010000940481050704 -0.001482520405539933 0.005048746232320103 -0.0071435569994585625 8.705834585984101E-4 0.0027715064227505177 -0.004180110137803146 0.01554045598708728 -0.003767866057522453 -0.003979126123456486 -0.0016379992241895283 </vector>
                    <vector>0.1734348447174497 0.013805102818644811 0.019449066708730003 -0.002449933391550892 0.03400714002863111 -0.01551958257402692 0.005288366013382206 -0.009289335229033132 0.021185665682212796 0.018117590746318666 5.862070977675719E-4 -4.911746720188872E-5 -0.005085208603521075 -0.002905627286416774 -0.00856275577827448 -0.0019009629691814087 -0.004528214355671721 -3.1536281936701447E-4 -0.0028277104019064614 -0.00432425513030604 </vector>
                    <vector>0.10663244480674768 -7.206566402183159E-4 0.011648165292403881 0.012166632472865192 9.419956367236861E-4 0.03938515850021745 -0.004821995748482218 0.0031670572138258017 0.0016411674648546919 -0.00976111197997205 0.003940922250478442 0.02205042382288365 0.009620801022707771 -0.005179276485916301 -0.018876818304214324 0.006270634874355011 -5.3373281024115225E-5 2.1119451224698647E-4 -0.00251669685890851 -0.0017693687559988836 </vector>
                    <vector>0.15754059453045305 0.020696283864333864 -0.02450604420487039 -0.0028953304191141217 -0.008537397301527683 -0.010923804844948582 -0.029680238135054295 -0.015923645586447658 -0.014737280236474444 0.009674873737865512 0.016333855371466036 2.520575508266848E-4 0.007623507775974594 -0.014108626686155309 -0.006055775821807639 0.002625587580438213 -0.0034403565550095924 -8.52105523972247E-4 0.0034272685976549427 7.846258647977965E-4 </vector>
                    <vector>0.14355397783753826 0.007325505334719878 -0.05883455139805409 0.016239571330254197 0.008537135960214867 0.009200251289985903 -0.012789068486314033 0.009225070678783167 -0.015566469912756765 -0.005758817158784553 0.014655453892418123 1.1717322539187285E-4 -9.601909288939857E-5 -0.005395492141886855 0.013120268307428252 -0.006965420655856605 -0.003164644706104113 -0.0017827145141771346 -1.5258610033960633E-4 0.0027768311371025515 </vector>
                    <vector>0.18905827535400982 -0.040224628182911545 -0.012019638709698318 -0.004639135813148044 0.009139894418427212 -0.007634407628199393 -0.01573564163695229 0.007848221059930372 0.006086092229461333 -0.005601006899515661 -0.008211230307575021 0.01069895820304865 -0.004595963370200265 0.007842169785647226 0.004236855308595141 8.938335671760101E-4 0.0074558174144157266 0.005683317340358485 0.0042907768627040025 0.002482176087529586 </vector>
                    <vector>0.13101492646168 0.06116393890691364 0.029745512835966794 0.023039568274694784 0.010303452216407235 0.017921033358164654 0.012000452070030213 0.01590263999321711 0.005025950625526565 -0.0022115013719174147 -0.005132604318684738 -0.0020664205629746784 -0.013021441611647602 -0.002007667382799403 0.0022375374181298714 -0.0026002076160609117 -0.005414258048451818 0.0019937526198297775 -0.0028631118953566063 -0.0032316260372977296 </vector>
                    <vector>0.1377009230500176 -0.004673287021727255 -0.006650086147006518 0.011986915266365703 -1.6870888931232522E-4 -0.0055337852764779875 0.00413741696071884 -0.009825182277774805 0.010414499579066433 0.012062073398176436 -0.005660586016337807 0.005480707549158731 0.001547734404276039 0.0027464429777528995 0.01072419534895599 0.005277346445385896 6.615324486018097E-4 -1.7734377073078757E-4 0.003578399590241227 -0.0023404866568228337 </vector>
                    <vector>0.1818106885243979 -0.04660994461087712 0.03225918654603982 -0.0454653115077032 0.008883682525905198 0.02902705156945066 0.023119619816952913 0.020681192760476606 -0.0037507097596842127 -0.0031055862696000584 1.1221545840824705E-4 -0.013176573563499482 0.014788394476176862 0.0035642139887273124 0.002024415241962135 -0.00287178374048081 -0.005644085538102443 -0.0043435033991573195 -0.0031817131733759946 0.0025005142135408856 </vector>
                    <vector>0.19037698166021633 0.009183147090378771 -0.019932335356910014 0.006720169141133268 -0.026132352154091036 -0.005457139584720164 0.01966965271569931 -0.02091727857694887 0.010193328742080343 -0.006223527004802626 -0.0024267483479363593 -0.014029824910398806 -0.004133445438369454 0.006269925890554955 -0.004028556323496545 -0.004354151982832247 -0.001714778739714085 0.007787793890086924 9.343307294607168E-5 0.0019262820599591681 </vector>
                  </data>
                </datamatrix>
              </datavector>
              <classifiernames>Specimen	Wing	Locality	Species	Sex	MeI-13275	MeI-13628	MeI-14045	MeI-15345	MeI-291	MeI-292	MeI-294	MeI-336	MeI406	MeI409	MeI45	MeI6576	MeI6577	MeI7016	MeI7144	MeI7520	MeI8467</classifiernames>
              <classifiermat>
                <vector>MeI13193-01	L	Messe	gigan	f	N	N	N	N	N	N	N	N	N	N	N	N	N	N	N	N	N</vector>
                <vector>MeI13275-01	L	Messe	gigan	f	Y	N	N	N	N	N	N	N	N	N	N	N	N	N	N	N	N</vector>
                <vector>MeI13628-86	L	Messe	gigan	f	N	Y	N	N	N	N	N	N	N	N	N	N	N	N	N	N	N</vector>
                <vector>MeI14045-76	L	Messe	gigan	f	N	N	Y	N	N	N	N	N	N	N	N	N	N	N	N	N	N</vector>
                <vector>MeI15343-05	L	Messe	gigan	f	N	N	N	N	N	N	N	N	N	N	N	N	N	N	N	N	N</vector>
                <vector>MeI15345-02	L	Messe	gigan	f	N	N	N	Y	N	N	N	N	N	N	N	N	N	N	N	N	N</vector>
                <vector>MeI291-01	L	Messe	gigan	f	N	N	N	N	Y	N	N	N	N	N	N	N	N	N	N	N	N</vector>
                <vector>MeI292-01	L	Messe	gigan	f	N	N	N	N	N	Y	N	N	N	N	N	N	N	N	N	N	N</vector>
                <vector>MeI294-01	L	Messe	gigan	f	N	N	N	N	N	N	Y	N	N	N	N	N	N	N	N	N	N</vector>
                <vector>MeI3258-01	L	Messe	gigan	m	N	N	N	N	N	N	N	N	N	N	N	N	N	N	N	N	N</vector>
                <vector>MeI336-01	L	Messe	gigan	f	N	N	N	N	N	N	N	Y	N	N	N	N	N	N	N	N	N</vector>
                <vector>MeI406-01	L	Messe	gigan	f	N	N	N	N	N	N	N	N	Y	N	N	N	N	N	N	N	N</vector>
                <vector>MeI409-01	L	Messe	gigan	f	N	N	N	N	N	N	N	N	N	Y	N	N	N	N	N	N	N</vector>
                <vector>MeI45-01	L	Messe	gigan	f	N	N	N	N	N	N	N	N	N	N	Y	N	N	N	N	N	N</vector>
                <vector>MeI6576-01	L	Messe	gigan	f	N	N	N	N	N	N	N	N	N	N	N	Y	N	N	N	N	N</vector>
                <vector>MeI6577-01	L	Messe	gigan	f	N	N	N	N	N	N	N	N	N	N	N	N	Y	N	N	N	N</vector>
                <vector>MeI7016-01	L	Messe	gigan	f	N	N	N	N	N	N	N	N	N	N	N	N	N	Y	N	N	N</vector>
                <vector>MeI7144-01	L	Messe	gigan	f	N	N	N	N	N	N	N	N	N	N	N	N	N	N	Y	N	N</vector>
                <vector>MeI7520-01	L	Messe	gigan	f	N	N	N	N	N	N	N	N	N	N	N	N	N	N	N	Y	N</vector>
                <vector>MeI8467-01	L	Messe	gigan	f	N	N	N	N	N	N	N	N	N	N	N	N	N	N	N	N	Y</vector>
                <vector>MeI13193-01	R	Messe	gigan	f	N	N	N	N	N	N	N	N	N	N	N	N	N	N	N	N	N</vector>
                <vector>MeI13275-01	R	Messe	gigan	f	Y	N	N	N	N	N	N	N	N	N	N	N	N	N	N	N	N</vector>
                <vector>MeI13628-86	R	Messe	gigan	f	N	Y	N	N	N	N	N	N	N	N	N	N	N	N	N	N	N</vector>
                <vector>MeI13847-82	R	Messe	gigan	f	N	N	N	N	N	N	N	N	N	N	N	N	N	N	N	N	N</vector>
                <vector>MeI14043-78	R	Messe	gigan	f	N	N	N	N	N	N	N	N	N	N	N	N	N	N	N	N	N</vector>
                <vector>MeI14045-76	R	Messe	gigan	f	N	N	Y	N	N	N	N	N	N	N	N	N	N	N	N	N	N</vector>
                <vector>MeI15343-05	R	Messe	gigan	f	N	N	N	N	N	N	N	N	N	N	N	N	N	N	N	N	N</vector>
                <vector>MeI15345-02	R	Messe	gigan	f	N	N	N	Y	N	N	N	N	N	N	N	N	N	N	N	N	N</vector>
                <vector>MeI291-01	R	Messe	gigan	f	N	N	N	N	Y	N	N	N	N	N	N	N	N	N	N	N	N</vector>
                <vector>MeI292-01	R	Messe	gigan	f	N	N	N	N	N	Y	N	N	N	N	N	N	N	N	N	N	N</vector>
                <vector>MeI294-01	R	Messe	gigan	f	N	N	N	N	N	N	Y	N	N	N	N	N	N	N	N	N	N</vector>
                <vector>MeI3258-01	R	Messe	gigan	m	N	N	N	N	N	N	N	N	N	N	N	N	N	N	N	N	N</vector>
                <vector>MeI336-01	R	Messe	gigan	f	N	N	N	N	N	N	N	Y	N	N	N	N	N	N	N	N	N</vector>
                <vector>MeI406-01	R	Messe	gigan	f	N	N	N	N	N	N	N	N	Y	N	N	N	N	N	N	N	N</vector>
                <vector>MeI409-01	R	Messe	gigan	f	N	N	N	N	N	N	N	N	N	Y	N	N	N	N	N	N	N</vector>
                <vector>MeI45-01	R	Messe	gigan	f	N	N	N	N	N	N	N	N	N	N	Y	N	N	N	N	N	N</vector>
                <vector>MeI6576-01	R	Messe	gigan	f	N	N	N	N	N	N	N	N	N	N	N	Y	N	N	N	N	N</vector>
                <vector>MeI6577-01	R	Messe	gigan	f	N	N	N	N	N	N	N	N	N	N	N	N	Y	N	N	N	N</vector>
                <vector>MeI7016-01	R	Messe	gigan	f	N	N	N	N	N	N	N	N	N	N	N	N	N	Y	N	N	N</vector>
                <vector>MeI7144-01	R	Messe	gigan	f	N	N	N	N	N	N	N	N	N	N	N	N	N	N	Y	N	N</vector>
                <vector>MeI7520-01	R	Messe	gigan	f	N	N	N	N	N	N	N	N	N	N	N	N	N	N	N	Y	N</vector>
                <vector>MeI8467-01	R	Messe	gigan	f	N	N	N	N	N	N	N	N	N	N	N	N	N	N	N	N	Y</vector>
                <vector>MeI1006-01-Holotypus-Formicium-simillimum	L	Messe	simil	f	N	N	N	N	N	N	N	N	N	N	N	N	N	N	N	N	N</vector>
                <vector>MeI1008-01	L	Messe	simil	f	N	N	N	N	N	N	N	N	N	N	N	N	N	N	N	N	N</vector>
                <vector>MeI12878-01	L	Messe	simil	f	N	N	N	N	N	N	N	N	N	N	N	N	N	N	N	N	N</vector>
                <vector>MeI411-01	L	Messe	simil	f	N	N	N	N	N	N	N	N	N	N	N	N	N	N	N	N	N</vector>
                <vector>MeI7019-01	L	Messe	simil	f	N	N	N	N	N	N	N	N	N	N	N	N	N	N	N	N	N</vector>
                <vector>MeI8896-01	L	Messe	gigan	m	N	N	N	N	N	N	N	N	N	N	N	N	N	N	N	N	N</vector>
                <vector>MeI1006-01-Holotypus-Formicium-simillimum	R	Messe	simil	f	N	N	N	N	N	N	N	N	N	N	N	N	N	N	N	N	N</vector>
                <vector>MeI1008-01	R	Messe	simil	f	N	N	N	N	N	N	N	N	N	N	N	N	N	N	N	N	N</vector>
                <vector>MeI12878-01	R	Messe	simil	f	N	N	N	N	N	N	N	N	N	N	N	N	N	N	N	N	N</vector>
                <vector>MeI348-01	R	Messe	simil	f	N	N	N	N	N	N	N	N	N	N	N	N	N	N	N	N	N</vector>
                <vector>MeI411-01	R	Messe	simil	f	N	N	N	N	N	N	N	N	N	N	N	N	N	N	N	N	N</vector>
                <vector>MeI7019-01	R	Messe	simil	f	N	N	N	N	N	N	N	N	N	N	N	N	N	N	N	N	N</vector>
                <vector>MeI8896-01	R	Messe	gigan	m	N	N	N	N	N	N	N	N	N	N	N	N	N	N	N	N	N</vector>
              </classifiermat>
              <idvec>MeI13193-01_MIR.tif	MeI13275-01_MIR.tif	MeI13628-86_MIR.tif	MeI14045-76_MIR.tif	MeI15343-05_MIR.tif	MeI15345-02_MIR.tif	MeI291-01_MIR.tif	MeI292-01_MIR.tif	MeI294-01_MIR.tif	MeI3258-01_MIR.tif	MeI336-01_MIR.tif	MeI406-01_MIR.tif	MeI409-01_MIR.tif	MeI45-01_MIR.tif	MeI6576-01_MIR.tif	MeI6577-01_MIR.tif	MeI7016-01_MIR.tif	MeI7144-01_MIR.tif	MeI7520-01_MIR.tif	MeI8467-01_MIR.tif	MeI13193-01.tif	MeI13275-01.tif	MeI13628-86.tif	MeI13847-82.tif	MeI14043-78.tif	MeI14045-76.tif	MeI15343-05.tif	MeI15345-02.tif	MeI291-01.tif	MeI292-01.tif	MeI294-01.tif	MeI3258-01.tif	MeI336-01.tif	MeI406-01.tif	MeI409-01.tif	MeI45-01.tif	MeI6576-01.tif	MeI6577-01.tif	MeI7016-01.tif	MeI7144-01.tif	MeI7520-01.tif	MeI8467-01.tif	MeI1006-01-Holotypus-Formicium-simillimum_MIR.tif	MeI1008-01_MIR.tif	MeI12878-01_MIR.tif	MeI411-01_MIR.tif	MeI7019-01_MIR.tif	MeI8896-01_MIR.tif	MeI1006-01-Holotypus-Formicium-simillimum.tif	MeI1008-01.tif	MeI12878-01.tif	MeI348-01.tif	MeI411-01.tif	MeI7019-01.tif	MeI8896-01.tif</idvec>
              <meanconfig>0.06420475546358216 0.139544017848314 0.13502854417736632 0.14931143972461275 0.1879252566766823 0.0900970735550869 0.2003032856165646 0.0038068225151033502 0.34738309588374827 -0.0768319745856351 0.3431728122899207 -0.11655378405553793 0.011137183957361171 -0.017039788370501647 -0.04302452789721659 -0.00587785642805095 -0.05351151828944179 0.014490441619572404 -0.49743289790428025 0.030373068123570823 -0.4975403690998786 0.020247187955754836 -0.19764562087440876 -0.23156664790228987 </meanconfig>
              <omitflag>true	false	false	false	true	false	false	false	false	false	false	false	false	false	false	false	false	false	false	false	true	false	false	true	true	false	true	false	false	false	false	false	false	false	false	false	false	false	false	false	false	false	false	false	false	false	false	true	false	false	false	true	false	false	true</omitflag>
              <uniquenumvec>15 16 17 18 19 20 26 27 28 29 30 33 34 36 37 38 39 41 42 43 57 58 59 60 61 62 63 64 69 70 71 72 73 77 78 80 81 82 83 85 86 87 4 5 14 35 40 44 47 48 56 76 79 84 88 </uniquenumvec>
              <linkedsets>100 113 115 121 123 125 127 129 138 140 142 144 146 148 150 152 154 156 158 </linkedsets>
              <linksetmatrix>
                <vector>0 0 0 0 0 0 0 0 0 0 0 0 0 0 0 0 0 0 0 </vector>
                <vector>1 1 1 1 1 1 1 1 1 1 1 1 1 1 1 1 1 1 1 </vector>
                <vector>2 2 2 2 2 2 2 2 2 2 2 2 2 2 2 2 2 2 2 </vector>
                <vector>3 3 3 3 3 3 3 3 3 3 3 3 3 3 3 3 3 3 3 </vector>
                <vector>4 4 4 4 4 4 4 4 4 4 4 4 4 4 4 4 4 4 4 </vector>
                <vector>5 5 5 5 5 5 5 5 5 5 5 5 5 5 5 5 5 5 5 </vector>
                <vector>6 6 6 6 6 6 6 6 6 6 6 6 6 6 6 6 6 6 6 </vector>
                <vector>7 7 7 7 7 7 7 7 7 7 7 7 7 7 7 7 7 7 7 </vector>
                <vector>8 8 8 8 8 8 8 8 8 8 8 8 8 8 8 8 8 8 8 </vector>
                <vector>9 9 9 9 9 9 9 9 9 9 9 9 9 9 9 9 9 9 9 </vector>
                <vector>10 10 10 10 10 10 10 10 10 10 10 10 10 10 10 10 10 10 10 </vector>
                <vector>11 11 11 11 11 11 11 11 11 11 11 11 11 11 11 11 11 11 11 </vector>
                <vector>12 12 12 12 12 12 12 12 12 12 12 12 12 12 12 12 12 12 12 </vector>
                <vector>13 13 13 13 13 13 13 13 13 13 13 13 13 13 13 13 13 13 13 </vector>
                <vector>14 14 14 14 14 14 14 14 14 14 14 14 14 14 14 14 14 14 14 </vector>
                <vector>15 15 15 15 15 15 15 15 15 15 15 15 15 15 15 15 15 15 15 </vector>
                <vector>16 16 16 16 16 16 16 16 16 16 16 16 16 16 16 16 16 16 16 </vector>
                <vector>17 17 17 17 17 17 17 17 17 17 17 17 17 17 17 17 17 17 17 </vector>
                <vector>18 18 18 18 18 18 18 18 18 18 18 18 18 18 18 18 18 18 18 </vector>
                <vector>19 19 19 19 19 19 19 19 19 19 19 19 19 19 19 19 19 19 19 </vector>
                <vector>20 20 20 20 20 20 20 20 20 20 20 20 20 20 20 20 20 20 20 </vector>
                <vector>21 21 21 21 21 21 21 21 21 21 21 21 21 21 21 21 21 21 21 </vector>
                <vector>22 22 22 22 22 22 22 22 22 22 22 22 22 22 22 22 22 22 22 </vector>
                <vector>23 23 23 23 23 23 23 23 23 23 23 23 23 23 23 23 23 23 23 </vector>
                <vector>24 24 24 24 24 24 24 24 24 24 24 24 24 24 24 24 24 24 24 </vector>
                <vector>25 25 25 25 25 25 25 25 25 25 25 25 25 25 25 25 25 25 25 </vector>
                <vector>26 26 26 26 26 26 26 26 26 26 26 26 26 26 26 26 26 26 26 </vector>
                <vector>27 27 27 27 27 27 27 27 27 27 27 27 27 27 27 27 27 27 27 </vector>
                <vector>28 28 28 28 28 28 28 28 28 28 28 28 28 28 28 28 28 28 28 </vector>
                <vector>29 29 29 29 29 29 29 29 29 29 29 29 29 29 29 29 29 29 29 </vector>
                <vector>30 30 30 30 30 30 30 30 30 30 30 30 30 30 30 30 30 30 30 </vector>
                <vector>31 31 31 31 31 31 31 31 31 31 31 31 31 31 31 31 31 31 31 </vector>
                <vector>32 32 32 32 32 32 32 32 32 32 32 32 32 32 32 32 32 32 32 </vector>
                <vector>33 33 33 33 33 33 33 33 33 33 33 33 33 33 33 33 33 33 33 </vector>
                <vector>34 34 34 34 34 34 34 34 34 34 34 34 34 34 34 34 34 34 34 </vector>
                <vector>35 35 35 35 35 35 35 35 35 35 35 35 35 35 35 35 35 35 35 </vector>
                <vector>36 36 36 36 36 36 36 36 36 36 36 36 36 36 36 36 36 36 36 </vector>
                <vector>37 37 37 37 37 37 37 37 37 37 37 37 37 37 37 37 37 37 37 </vector>
                <vector>38 38 38 38 38 38 38 38 38 38 38 38 38 38 38 38 38 38 38 </vector>
                <vector>39 39 39 39 39 39 39 39 39 39 39 39 39 39 39 39 39 39 39 </vector>
                <vector>40 40 40 40 40 40 40 40 40 40 40 40 40 40 40 40 40 40 40 </vector>
                <vector>41 41 41 41 41 41 41 41 41 41 41 41 41 41 41 41 41 41 41 </vector>
                <vector>42 42 42 42 42 42 42 42 42 42 42 42 42 42 42 42 42 42 42 </vector>
                <vector>43 43 43 43 43 43 43 43 43 43 43 43 43 43 43 43 43 43 43 </vector>
                <vector>44 44 44 44 44 44 44 44 44 44 44 44 44 44 44 44 44 44 44 </vector>
                <vector>45 45 45 45 45 45 45 45 45 45 45 45 45 45 45 45 45 45 45 </vector>
                <vector>46 46 46 46 46 46 46 46 46 46 46 46 46 46 46 46 46 46 46 </vector>
                <vector>47 47 47 47 47 47 47 47 47 47 47 47 47 47 47 47 47 47 47 </vector>
                <vector>48 48 48 48 48 48 48 48 48 48 48 48 48 48 48 48 48 48 48 </vector>
                <vector>49 49 49 49 49 49 49 49 49 49 49 49 49 49 49 49 49 49 49 </vector>
                <vector>50 50 50 50 50 50 50 50 50 50 50 50 50 50 50 50 50 50 50 </vector>
                <vector>51 51 51 51 51 51 51 51 51 51 51 51 51 51 51 51 51 51 51 </vector>
                <vector>52 52 52 52 52 52 52 52 52 52 52 52 52 52 52 52 52 52 52 </vector>
                <vector>53 53 53 53 53 53 53 53 53 53 53 53 53 53 53 53 53 53 53 </vector>
                <vector>54 54 54 54 54 54 54 54 54 54 54 54 54 54 54 54 54 54 54 </vector>
              </linksetmatrix>
            </morphojset_contents>
          </morphojset>
        </principal_component_analysis>
      </covariancematrix>
      <discriminant_function>
        <df_contents visiblename="Discriminant function MeI-13275" allpairs="false" dim="2" datatype="2" linkedoutlinenumber="0" linkedwireframenumber="0" npairs="1" nlmk="12" permruns="1000" permutationtest="true" uniqueid="112">
          <classindices>5 </classindices>
          <classtables>
            <vector>44 2 44 0 0 2 38 6 2 0 </vector>
          </classtables>
          <crossvalscores>
            <vector>-2.85612929046943 -13.083611681404864 -6.358103776923601 -6.796202230003985 0.80148989517643 -8.737556047313658 -5.100838103916518 -12.117546807605292 -14.098018611795819 -8.465292317542378 -20.356378701507996 -28.08666235614861 -3.3856194868208984 -18.789996399640636 -8.479711632899505 -14.508344495632388 -12.821616524831434 -12.455174295477963 -0.5769935934231203 -2.6630405147097242 -7.467207206405602 43.23900204894701 -19.221535317169057 -15.52561550260815 0.7731812035933565 -13.026481098987952 -4.216353942927531 3.285802908607741 -13.058433912518476 -6.687280749892386 1.5376132738081925 -20.191328048336125 -10.151370520042923 -5.459619688822783 -7.907585951895583 -0.1632325562924528 -6.3486666780119645 -3.508794652662851 -25.4364846491938 -7.031312791898044 -7.874571597672505 -4.192587255045755 -65.5412202058377 6.700060088204381 -4.4569795634365725 -26.020118077581643 </vector>
          </crossvalscores>
          <discrimfunc>
            <vector>137.6707811213509 </vector>
            <vector>-362.86565178613796 </vector>
            <vector>-206.760118138141 </vector>
            <vector>357.50416119779476 </vector>
            <vector>162.28966615499988 </vector>
            <vector>-89.4538825529285 </vector>
            <vector>-138.1351007496166 </vector>
            <vector>-27.65647233990073 </vector>
            <vector>-154.44397890436528 </vector>
            <vector>166.80866630008882 </vector>
            <vector>298.6148826891985 </vector>
            <vector>-82.23257536445215 </vector>
            <vector>-106.20551101546074 </vector>
            <vector>-208.26694903922018 </vector>
            <vector>176.52872350334357 </vector>
            <vector>142.8710158097651 </vector>
            <vector>-128.35221450923524 </vector>
            <vector>111.97853470658978 </vector>
            <vector>-14.548405324917582 </vector>
            <vector>106.71481532369813 </vector>
            <vector>141.03945510031872 </vector>
            <vector>-104.76674568564553 </vector>
            <vector>-167.6981799278183 </vector>
            <vector>-10.634916569407087 </vector>
          </discrimfunc>
          <discrimscores>
            <vector>-5.678845961125887 -12.174504683853751 -8.830780254326866 -8.484670334934188 -4.977313806380215 -9.522823245165187 -8.521389556325655 -11.70292488767985 -12.78028611609054 -9.507853784209754 -16.677950856158844 -20.59503041589473 -6.798509453029006 -14.409883398866551 -9.145307404273751 -12.405807902691196 -12.305858675948416 -12.303548468259404 -2.78337121294496 -7.736662901635934 -8.678533822790772 -3.9821605281697505 -15.42046679392748 -13.216086116912773 -3.473747815339065 -12.646262560453852 -7.589443439259316 -4.959474720571599 -12.562398319730246 -8.725783382303103 -3.8290570522492127 -16.383898584212993 -10.572581148988649 -7.540124954401633 -9.555639529084782 -5.257508367565478 -9.73270214757013 -7.64995147001406 -16.991673847007497 -8.92740649406273 -9.262454967715573 -6.06031884180528 -21.159068291252954 -2.3487582007925116 12.388001143812224 7.333309070550349 </vector>
          </discrimscores>
          <groupmeans>
            <vector>0.06486233673472436 0.13945768326014646 0.13462895992585183 0.14838518605795045 0.18749081316111865 0.0910561543599951 0.20078377117724272 0.0042255060915881385 0.3467156310977823 -0.07660818201227958 0.3425013389622847 -0.11784499135910534 0.012415640523269931 -0.01645654992225604 -0.04251306480191781 -0.005858494893523957 -0.05325652795076034 0.015504338405992744 -0.49752693842279333 0.02882043513536515 -0.4997889221478264 0.01901121375356647 -0.19631303825897692 -0.2296922988774403 </vector>
            <vector>0.04886657940097101 0.12276104736436297 0.1198951507851053 0.15110305953399072 0.19687477519250707 0.08136641624968774 0.2066391097091433 0.004713235823151397 0.35920865958239356 -0.07371712471190511 0.35645557296347746 -0.11296639600987364 0.0010396790121864703 -0.018843598191057666 -0.03995269366356061 -0.0070244279554160785 -0.061818502746537385 0.016875851958672576 -0.510703722415058 0.03876719985995135 -0.47829300139072856 0.01693328592885042 -0.19821160642990157 -0.21996854985041359 </vector>
          </groupmeans>
          <mahaldist>4.440868182502445 </mahaldist>
          <pairstrings>N -- Y</pairstrings>
          <procdist>0.04913114793050144 </procdist>
          <procdistpermpval>0.887 </procdistpermpval>
          <tsquare>37.7277238883458 </tsquare>
          <tsquarepermpval>0.434 </tsquarepermpval>
          <tsquarepval>0.42950039882958735 </tsquarepval>
        </df_contents>
        <morphojset>
          <morphojset_contents visiblename="Scores: Discriminant function MeI-13275" uniqueid="113" alignmentmethod="-1" dimension="1" hasprocrustesfit="false" hasrawdata="false" linkedoutlinenumber="0" linkedwireframenumber="0" nincl="52" nlmk="12" nobs="55" objsymmetry="false" procsumsquare="0.0" procrustesfitfromparentset="false">
            <alignmentvectors>
              <vector>0.0 </vector>
              <vector>0.0 </vector>
              <vector>0.0 </vector>
              <vector>0.0 </vector>
              <vector>0.0 </vector>
              <vector>0.0 </vector>
              <vector>0.0 </vector>
              <vector>0.0 </vector>
              <vector>0.0 </vector>
              <vector>0.0 </vector>
              <vector>0.0 </vector>
              <vector>0.0 </vector>
            </alignmentvectors>
            <datavector>
              <datamatrix visiblename="Discriminant scores" covarfromorigin="false" matrixtype="24" iscoordinates="false" issymmetrycomponent="false" isasymmetrycomponent="false">
                <data>
                  <vector>12.388001143812224 </vector>
                  <vector>-5.678845961125887 </vector>
                  <vector>-12.174504683853751 </vector>
                  <vector>-8.830780254326866 </vector>
                  <vector>-8.484670334934188 </vector>
                  <vector>-4.977313806380215 </vector>
                  <vector>-9.522823245165187 </vector>
                  <vector>-8.521389556325655 </vector>
                  <vector>-11.70292488767985 </vector>
                  <vector>-12.78028611609054 </vector>
                  <vector>-9.507853784209754 </vector>
                  <vector>-16.677950856158844 </vector>
                  <vector>-20.59503041589473 </vector>
                  <vector>-6.798509453029006 </vector>
                  <vector>-14.409883398866551 </vector>
                  <vector>-9.145307404273751 </vector>
                  <vector>-12.405807902691196 </vector>
                  <vector>-12.305858675948416 </vector>
                  <vector>7.333309070550349 </vector>
                  <vector>-12.303548468259404 </vector>
                  <vector>-2.78337121294496 </vector>
                  <vector>-7.736662901635934 </vector>
                  <vector>-8.678533822790772 </vector>
                  <vector>-3.9821605281697505 </vector>
                  <vector>-15.42046679392748 </vector>
                  <vector>-13.216086116912773 </vector>
                  <vector>-3.473747815339065 </vector>
                  <vector>-12.646262560453852 </vector>
                  <vector>-7.589443439259316 </vector>
                  <vector>-4.959474720571599 </vector>
                  <vector>-12.562398319730246 </vector>
                  <vector>-8.725783382303103 </vector>
                  <vector>-3.8290570522492127 </vector>
                  <vector>-16.383898584212993 </vector>
                  <vector>-10.572581148988649 </vector>
                  <vector>-7.540124954401633 </vector>
                  <vector>-9.555639529084782 </vector>
                  <vector>-5.257508367565478 </vector>
                  <vector>-9.73270214757013 </vector>
                  <vector>-7.64995147001406 </vector>
                  <vector>-16.991673847007497 </vector>
                  <vector>-8.92740649406273 </vector>
                  <vector>-9.262454967715573 </vector>
                  <vector>-6.06031884180528 </vector>
                  <vector>-21.159068291252954 </vector>
                  <vector>-2.3487582007925116 </vector>
                </data>
                <namesvector>N -- Y</namesvector>
              </datamatrix>
              <datamatrix visiblename="Cross-validation scores" covarfromorigin="false" matrixtype="25" iscoordinates="false" issymmetrycomponent="false" isasymmetrycomponent="false">
                <data>
                  <vector>-4.4569795634365725 </vector>
                  <vector>-2.85612929046943 </vector>
                  <vector>-13.083611681404864 </vector>
                  <vector>-6.358103776923601 </vector>
                  <vector>-6.796202230003985 </vector>
                  <vector>0.80148989517643 </vector>
                  <vector>-8.737556047313658 </vector>
                  <vector>-5.100838103916518 </vector>
                  <vector>-12.117546807605292 </vector>
                  <vector>-14.098018611795819 </vector>
                  <vector>-8.465292317542378 </vector>
                  <vector>-20.356378701507996 </vector>
                  <vector>-28.08666235614861 </vector>
                  <vector>-3.3856194868208984 </vector>
                  <vector>-18.789996399640636 </vector>
                  <vector>-8.479711632899505 </vector>
                  <vector>-14.508344495632388 </vector>
                  <vector>-12.821616524831434 </vector>
                  <vector>-26.020118077581643 </vector>
                  <vector>-12.455174295477963 </vector>
                  <vector>-0.5769935934231203 </vector>
                  <vector>-2.6630405147097242 </vector>
                  <vector>-7.467207206405602 </vector>
                  <vector>43.23900204894701 </vector>
                  <vector>-19.221535317169057 </vector>
                  <vector>-15.52561550260815 </vector>
                  <vector>0.7731812035933565 </vector>
                  <vector>-13.026481098987952 </vector>
                  <vector>-4.216353942927531 </vector>
                  <vector>3.285802908607741 </vector>
                  <vector>-13.058433912518476 </vector>
                  <vector>-6.687280749892386 </vector>
                  <vector>1.5376132738081925 </vector>
                  <vector>-20.191328048336125 </vector>
                  <vector>-10.151370520042923 </vector>
                  <vector>-5.459619688822783 </vector>
                  <vector>-7.907585951895583 </vector>
                  <vector>-0.1632325562924528 </vector>
                  <vector>-6.3486666780119645 </vector>
                  <vector>-3.508794652662851 </vector>
                  <vector>-25.4364846491938 </vector>
                  <vector>-7.031312791898044 </vector>
                  <vector>-7.874571597672505 </vector>
                  <vector>-4.192587255045755 </vector>
                  <vector>-65.5412202058377 </vector>
                  <vector>6.700060088204381 </vector>
                </data>
                <namesvector>N -- Y</namesvector>
              </datamatrix>
            </datavector>
            <classifiernames>Specimen	Wing	Locality	Species	Sex	Me-13193	MeI-13275	MeI-13628	MeI-14045	MeI-15343	MeI-15345	MeI-291	MeI-292	MeI-294	MeI-336</classifiernames>
            <classifiermat>
              <vector>MeI13193-01	L	Messe	gigan	f	Y	N	N	N	N	N	N	N	N	N</vector>
              <vector>MeI13275-01	L	Messe	gigan	f	N	Y	N	N	N	N	N	N	N	N</vector>
              <vector>MeI13628-86	L	Messe	gigan	f	N	N	Y	N	N	N	N	N	N	N</vector>
              <vector>MeI14045-76	L	Messe	gigan	f	N	N	N	Y	N	N	N	N	N	N</vector>
              <vector>MeI15343-05	L	Messe	gigan	f	N	N	N	N	Y	N	N	N	N	N</vector>
              <vector>MeI15345-02	L	Messe	gigan	f	N	N	N	N	N	Y	N	N	N	N</vector>
              <vector>MeI291-01	L	Messe	gigan	f	N	N	N	N	N	N	Y	N	N	N</vector>
              <vector>MeI292-01	L	Messe	gigan	f	N	N	N	N	N	N	N	Y	N	N</vector>
              <vector>MeI294-01	L	Messe	gigan	f	N	N	N	N	N	N	N	N	Y	N</vector>
              <vector>MeI3258-01	L	Messe	gigan	m	N	N	N	N	N	N	N	N	N	N</vector>
              <vector>MeI336-01	L	Messe	gigan	f	N	N	N	N	N	N	N	N	N	Y</vector>
              <vector>MeI406-01	L	Messe	gigan	f	N	N	N	N	N	N	N	N	N	N</vector>
              <vector>MeI409-01	L	Messe	gigan	f	N	N	N	N	N	N	N	N	N	N</vector>
              <vector>MeI45-01	L	Messe	gigan	f	N	N	N	N	N	N	N	N	N	N</vector>
              <vector>MeI6576-01	L	Messe	gigan	f	N	N	N	N	N	N	N	N	N	N</vector>
              <vector>MeI6577-01	L	Messe	gigan	f	N	N	N	N	N	N	N	N	N	N</vector>
              <vector>MeI7016-01	L	Messe	gigan	f	N	N	N	N	N	N	N	N	N	N</vector>
              <vector>MeI7144-01	L	Messe	gigan	f	N	N	N	N	N	N	N	N	N	N</vector>
              <vector>MeI7520-01	L	Messe	gigan	f	N	N	N	N	N	N	N	N	N	N</vector>
              <vector>MeI8467-01	L	Messe	gigan	f	N	N	N	N	N	N	N	N	N	N</vector>
              <vector>MeI13193-01	R	Messe	gigan	f	Y	N	N	N	N	N	N	N	N	N</vector>
              <vector>MeI13275-01	R	Messe	gigan	f	N	Y	N	N	N	N	N	N	N	N</vector>
              <vector>MeI13628-86	R	Messe	gigan	f	N	N	Y	N	N	N	N	N	N	N</vector>
              <vector>MeI13847-82	R	Messe	gigan	f	N	N	N	N	N	N	N	N	N	N</vector>
              <vector>MeI14043-78	R	Messe	gigan	f	N	N	N	N	N	N	N	N	N	N</vector>
              <vector>MeI14045-76	R	Messe	gigan	f	N	N	N	Y	N	N	N	N	N	N</vector>
              <vector>MeI15343-05	R	Messe	gigan	f	N	N	N	N	Y	N	N	N	N	N</vector>
              <vector>MeI15345-02	R	Messe	gigan	f	N	N	N	N	N	Y	N	N	N	N</vector>
              <vector>MeI291-01	R	Messe	gigan	f	N	N	N	N	N	N	Y	N	N	N</vector>
              <vector>MeI292-01	R	Messe	gigan	f	N	N	N	N	N	N	N	Y	N	N</vector>
              <vector>MeI294-01	R	Messe	gigan	f	N	N	N	N	N	N	N	N	Y	N</vector>
              <vector>MeI3258-01	R	Messe	gigan	m	N	N	N	N	N	N	N	N	N	N</vector>
              <vector>MeI336-01	R	Messe	gigan	f	N	N	N	N	N	N	N	N	N	Y</vector>
              <vector>MeI406-01	R	Messe	gigan	f	N	N	N	N	N	N	N	N	N	N</vector>
              <vector>MeI409-01	R	Messe	gigan	f	N	N	N	N	N	N	N	N	N	N</vector>
              <vector>MeI45-01	R	Messe	gigan	f	N	N	N	N	N	N	N	N	N	N</vector>
              <vector>MeI6576-01	R	Messe	gigan	f	N	N	N	N	N	N	N	N	N	N</vector>
              <vector>MeI6577-01	R	Messe	gigan	f	N	N	N	N	N	N	N	N	N	N</vector>
              <vector>MeI7016-01	R	Messe	gigan	f	N	N	N	N	N	N	N	N	N	N</vector>
              <vector>MeI7144-01	R	Messe	gigan	f	N	N	N	N	N	N	N	N	N	N</vector>
              <vector>MeI7520-01	R	Messe	gigan	f	N	N	N	N	N	N	N	N	N	N</vector>
              <vector>MeI8467-01	R	Messe	gigan	f	N	N	N	N	N	N	N	N	N	N</vector>
              <vector>MeI1006-01-Holotypus-Formicium-simillimum	L	Messe	simil	f	N	N	N	N	N	N	N	N	N	N</vector>
              <vector>MeI1008-01	L	Messe	simil	f	N	N	N	N	N	N	N	N	N	N</vector>
              <vector>MeI12878-01	L	Messe	simil	f	N	N	N	N	N	N	N	N	N	N</vector>
              <vector>MeI411-01	L	Messe	simil	f	N	N	N	N	N	N	N	N	N	N</vector>
              <vector>MeI7019-01	L	Messe	simil	f	N	N	N	N	N	N	N	N	N	N</vector>
              <vector>MeI8896-01	L	Messe	gigan	m	N	N	N	N	N	N	N	N	N	N</vector>
              <vector>MeI1006-01-Holotypus-Formicium-simillimum	R	Messe	simil	f	N	N	N	N	N	N	N	N	N	N</vector>
              <vector>MeI1008-01	R	Messe	simil	f	N	N	N	N	N	N	N	N	N	N</vector>
              <vector>MeI12878-01	R	Messe	simil	f	N	N	N	N	N	N	N	N	N	N</vector>
              <vector>MeI348-01	R	Messe	simil	f	N	N	N	N	N	N	N	N	N	N</vector>
              <vector>MeI411-01	R	Messe	simil	f	N	N	N	N	N	N	N	N	N	N</vector>
              <vector>MeI7019-01	R	Messe	simil	f	N	N	N	N	N	N	N	N	N	N</vector>
              <vector>MeI8896-01	R	Messe	gigan	m	N	N	N	N	N	N	N	N	N	N</vector>
            </classifiermat>
            <idvec>MeI13193-01_MIR.tif	MeI13275-01_MIR.tif	MeI13628-86_MIR.tif	MeI14045-76_MIR.tif	MeI15343-05_MIR.tif	MeI15345-02_MIR.tif	MeI291-01_MIR.tif	MeI292-01_MIR.tif	MeI294-01_MIR.tif	MeI3258-01_MIR.tif	MeI336-01_MIR.tif	MeI406-01_MIR.tif	MeI409-01_MIR.tif	MeI45-01_MIR.tif	MeI6576-01_MIR.tif	MeI6577-01_MIR.tif	MeI7016-01_MIR.tif	MeI7144-01_MIR.tif	MeI7520-01_MIR.tif	MeI8467-01_MIR.tif	MeI13193-01.tif	MeI13275-01.tif	MeI13628-86.tif	MeI13847-82.tif	MeI14043-78.tif	MeI14045-76.tif	MeI15343-05.tif	MeI15345-02.tif	MeI291-01.tif	MeI292-01.tif	MeI294-01.tif	MeI3258-01.tif	MeI336-01.tif	MeI406-01.tif	MeI409-01.tif	MeI45-01.tif	MeI6576-01.tif	MeI6577-01.tif	MeI7016-01.tif	MeI7144-01.tif	MeI7520-01.tif	MeI8467-01.tif	MeI1006-01-Holotypus-Formicium-simillimum_MIR.tif	MeI1008-01_MIR.tif	MeI12878-01_MIR.tif	MeI411-01_MIR.tif	MeI7019-01_MIR.tif	MeI8896-01_MIR.tif	MeI1006-01-Holotypus-Formicium-simillimum.tif	MeI1008-01.tif	MeI12878-01.tif	MeI348-01.tif	MeI411-01.tif	MeI7019-01.tif	MeI8896-01.tif</idvec>
            <meanconfig>0.06525194305313353 0.14016811504373128 0.1362666908280864 0.1492087790275172 0.18902517570426894 0.09042103232596904 0.2000225464339853 0.004324365913454142 0.34657141469006914 -0.07776232105676148 0.34184320324463013 -0.11813657389073193 0.009901844066948549 -0.016584925972205365 -0.042524452738871704 -0.005587351405710593 -0.05365516035131971 0.015118260579668696 -0.49681718878986403 0.030566882193412692 -0.49733880472732583 0.0208056898730124 -0.19854721141374126 -0.23254195263135663 </meanconfig>
            <omitflag>false	false	false	false	false	false	false	false	false	false	false	false	false	false	false	false	false	false	false	false	false	false	false	true	true	false	false	false	false	false	false	false	false	false	false	false	false	false	false	false	false	false	false	false	false	false	false	false	false	false	false	true	false	false	false</omitflag>
            <uniquenumvec>15 16 17 18 19 20 26 27 28 29 30 33 34 36 37 38 39 41 42 43 57 58 59 60 61 62 63 64 69 70 71 72 73 77 78 80 81 82 83 85 86 87 4 5 14 35 40 44 47 48 56 76 79 84 88 </uniquenumvec>
            <linkedsets>100 103 115 121 123 125 127 129 138 140 142 144 146 148 150 152 154 156 158 </linkedsets>
            <linksetmatrix>
              <vector>0 0 0 0 0 0 0 0 0 0 0 0 0 0 0 0 0 0 0 </vector>
              <vector>1 1 1 1 1 1 1 1 1 1 1 1 1 1 1 1 1 1 1 </vector>
              <vector>2 2 2 2 2 2 2 2 2 2 2 2 2 2 2 2 2 2 2 </vector>
              <vector>3 3 3 3 3 3 3 3 3 3 3 3 3 3 3 3 3 3 3 </vector>
              <vector>4 4 4 4 4 4 4 4 4 4 4 4 4 4 4 4 4 4 4 </vector>
              <vector>5 5 5 5 5 5 5 5 5 5 5 5 5 5 5 5 5 5 5 </vector>
              <vector>6 6 6 6 6 6 6 6 6 6 6 6 6 6 6 6 6 6 6 </vector>
              <vector>7 7 7 7 7 7 7 7 7 7 7 7 7 7 7 7 7 7 7 </vector>
              <vector>8 8 8 8 8 8 8 8 8 8 8 8 8 8 8 8 8 8 8 </vector>
              <vector>9 9 9 9 9 9 9 9 9 9 9 9 9 9 9 9 9 9 9 </vector>
              <vector>10 10 10 10 10 10 10 10 10 10 10 10 10 10 10 10 10 10 10 </vector>
              <vector>11 11 11 11 11 11 11 11 11 11 11 11 11 11 11 11 11 11 11 </vector>
              <vector>12 12 12 12 12 12 12 12 12 12 12 12 12 12 12 12 12 12 12 </vector>
              <vector>13 13 13 13 13 13 13 13 13 13 13 13 13 13 13 13 13 13 13 </vector>
              <vector>14 14 14 14 14 14 14 14 14 14 14 14 14 14 14 14 14 14 14 </vector>
              <vector>15 15 15 15 15 15 15 15 15 15 15 15 15 15 15 15 15 15 15 </vector>
              <vector>16 16 16 16 16 16 16 16 16 16 16 16 16 16 16 16 16 16 16 </vector>
              <vector>17 17 17 17 17 17 17 17 17 17 17 17 17 17 17 17 17 17 17 </vector>
              <vector>18 18 18 18 18 18 18 18 18 18 18 18 18 18 18 18 18 18 18 </vector>
              <vector>19 19 19 19 19 19 19 19 19 19 19 19 19 19 19 19 19 19 19 </vector>
              <vector>20 20 20 20 20 20 20 20 20 20 20 20 20 20 20 20 20 20 20 </vector>
              <vector>21 21 21 21 21 21 21 21 21 21 21 21 21 21 21 21 21 21 21 </vector>
              <vector>22 22 22 22 22 22 22 22 22 22 22 22 22 22 22 22 22 22 22 </vector>
              <vector>23 23 23 23 23 23 23 23 23 23 23 23 23 23 23 23 23 23 23 </vector>
              <vector>24 24 24 24 24 24 24 24 24 24 24 24 24 24 24 24 24 24 24 </vector>
              <vector>25 25 25 25 25 25 25 25 25 25 25 25 25 25 25 25 25 25 25 </vector>
              <vector>26 26 26 26 26 26 26 26 26 26 26 26 26 26 26 26 26 26 26 </vector>
              <vector>27 27 27 27 27 27 27 27 27 27 27 27 27 27 27 27 27 27 27 </vector>
              <vector>28 28 28 28 28 28 28 28 28 28 28 28 28 28 28 28 28 28 28 </vector>
              <vector>29 29 29 29 29 29 29 29 29 29 29 29 29 29 29 29 29 29 29 </vector>
              <vector>30 30 30 30 30 30 30 30 30 30 30 30 30 30 30 30 30 30 30 </vector>
              <vector>31 31 31 31 31 31 31 31 31 31 31 31 31 31 31 31 31 31 31 </vector>
              <vector>32 32 32 32 32 32 32 32 32 32 32 32 32 32 32 32 32 32 32 </vector>
              <vector>33 33 33 33 33 33 33 33 33 33 33 33 33 33 33 33 33 33 33 </vector>
              <vector>34 34 34 34 34 34 34 34 34 34 34 34 34 34 34 34 34 34 34 </vector>
              <vector>35 35 35 35 35 35 35 35 35 35 35 35 35 35 35 35 35 35 35 </vector>
              <vector>36 36 36 36 36 36 36 36 36 36 36 36 36 36 36 36 36 36 36 </vector>
              <vector>37 37 37 37 37 37 37 37 37 37 37 37 37 37 37 37 37 37 37 </vector>
              <vector>38 38 38 38 38 38 38 38 38 38 38 38 38 38 38 38 38 38 38 </vector>
              <vector>39 39 39 39 39 39 39 39 39 39 39 39 39 39 39 39 39 39 39 </vector>
              <vector>40 40 40 40 40 40 40 40 40 40 40 40 40 40 40 40 40 40 40 </vector>
              <vector>41 41 41 41 41 41 41 41 41 41 41 41 41 41 41 41 41 41 41 </vector>
              <vector>42 42 42 42 42 42 42 42 42 42 42 42 42 42 42 42 42 42 42 </vector>
              <vector>43 43 43 43 43 43 43 43 43 43 43 43 43 43 43 43 43 43 43 </vector>
              <vector>44 44 44 44 44 44 44 44 44 44 44 44 44 44 44 44 44 44 44 </vector>
              <vector>45 45 45 45 45 45 45 45 45 45 45 45 45 45 45 45 45 45 45 </vector>
              <vector>46 46 46 46 46 46 46 46 46 46 46 46 46 46 46 46 46 46 46 </vector>
              <vector>47 47 47 47 47 47 47 47 47 47 47 47 47 47 47 47 47 47 47 </vector>
              <vector>48 48 48 48 48 48 48 48 48 48 48 48 48 48 48 48 48 48 48 </vector>
              <vector>49 49 49 49 49 49 49 49 49 49 49 49 49 49 49 49 49 49 49 </vector>
              <vector>50 50 50 50 50 50 50 50 50 50 50 50 50 50 50 50 50 50 50 </vector>
              <vector>51 51 51 51 51 51 51 51 51 51 51 51 51 51 51 51 51 51 51 </vector>
              <vector>52 52 52 52 52 52 52 52 52 52 52 52 52 52 52 52 52 52 52 </vector>
              <vector>53 53 53 53 53 53 53 53 53 53 53 53 53 53 53 53 53 53 53 </vector>
              <vector>54 54 54 54 54 54 54 54 54 54 54 54 54 54 54 54 54 54 54 </vector>
            </linksetmatrix>
          </morphojset_contents>
        </morphojset>
      </discriminant_function>
      <discriminant_function>
        <df_contents visiblename="Discriminant function MeI-13628" allpairs="false" dim="2" datatype="2" linkedoutlinenumber="0" linkedwireframenumber="0" npairs="1" nlmk="12" permruns="1000" permutationtest="true" uniqueid="114">
          <classindices>6 </classindices>
          <classtables>
            <vector>44 2 44 0 0 2 35 9 1 1 </vector>
          </classtables>
          <crossvalscores>
            <vector>-7.621846083587209 -4.041188755753678 0.6390418912373104 -6.339631686593454 1.2520868394167057 -2.1077333534640843 -12.369610121428419 -7.717055661997572 -2.2355408860487764 -2.1467780263001117 -6.882172684937533 -1.2915655440734701 -5.318151661551086 -7.87968393877414 -4.826442071079695 -8.115832274807055 2.39445990304575 -1.474488995317301 -2.528596317518377 4.5017627519058045 -5.142238070644988 -27.05411841405944 -8.42499554504716 -12.178452811319865 -6.889319643568366 -9.756531807034122 -22.28090973622873 -19.771703157748203 -2.775388114514932 -3.5338484789229 3.098076489431596 -1.5701999472988981 -2.0125410386227314 3.579639671750796 -12.731259561101645 0.8993512668817714 -56.030527942112876 3.061272839861382 -8.600195667151738 -6.502906903375457 -10.16524724354036 -4.851926562056205 17.802365822978068 -0.6077427511887588 0.8358115110145512 -19.335245410263354 </vector>
          </crossvalscores>
          <discrimfunc>
            <vector>22.939599088945634 </vector>
            <vector>48.84237125837552 </vector>
            <vector>19.39443252341492 </vector>
            <vector>120.51513589414508 </vector>
            <vector>-169.15440642575797 </vector>
            <vector>-112.80172046542197 </vector>
            <vector>21.287169199163635 </vector>
            <vector>-22.20667618460458 </vector>
            <vector>249.5735881067593 </vector>
            <vector>-181.2838169747066 </vector>
            <vector>-215.639267183412 </vector>
            <vector>100.7771372437611 </vector>
            <vector>89.11229518811874 </vector>
            <vector>77.61763862115845 </vector>
            <vector>-54.226783071754916 </vector>
            <vector>-7.26183274383011 </vector>
            <vector>0.38865317530478627 </vector>
            <vector>-20.96870787060669 </vector>
            <vector>-48.352614130750695 </vector>
            <vector>114.38394893433997 </vector>
            <vector>22.092365541674706 </vector>
            <vector>-154.98495113575595 </vector>
            <vector>62.58496799022497 </vector>
            <vector>37.37147342228952 </vector>
          </discrimfunc>
          <discrimscores>
            <vector>-7.318385035045696 -5.3515060619406905 -3.3091938160205845 -6.601486584296462 -2.7459436568600273 -3.530015729339496 -9.082882383485362 -7.39466772951896 -4.231710029223233 -3.9431961479300677 -6.942348005752932 -3.0906572206652507 -6.059698486920536 -7.350289834741325 -5.337992007803225 -7.380700547550967 -0.5199352963319918 -3.232343245901186 -3.5455276602338364 -2.437982244205571 -5.76005990363056 -9.5268669924604 -7.787975160690375 -9.430609416021333 -6.939127977877007 -9.083559527561388 -13.558444167441024 -11.736429099599782 -3.9502969381840005 -5.108305214160323 -1.192410259379291 -3.502869722583315 -3.92174309795481 -0.2089147899020143 -9.552010032179481 -2.774294660433383 -15.939400752626172 -2.422519176971698 -7.682819366694757 -6.712077828622716 -8.74641936740856 -5.482391996468699 -0.4594856568829204 -3.8052328790362253 8.508778797176719 3.068072371393131 </vector>
          </discrimscores>
          <groupmeans>
            <vector>0.06357935705073148 0.13857502138377525 0.13401198449476814 0.14842200376564138 0.18880203288024544 0.09026277512620721 0.20145012017940603 0.004622218150836544 0.3471271278525313 -0.0761414873072291 0.3432454359661202 -0.1178815204455779 0.011257348411282123 -0.01620816676068669 -0.04244714383657683 -0.006179109248039638 -0.05392604975360744 0.015565171222951263 -0.4973176758342303 0.028727013088111028 -0.4993445240653834 0.019419842687341867 -0.19643801334528704 -0.22918376166333185 </vector>
            <vector>0.07709213244881416 0.14217960864452955 0.1334686102689463 0.1502930699647898 0.1680279413717179 0.0988207593930207 0.19197943166155063 -0.004014429480313525 0.3501557309779171 -0.08398440822301587 0.34008543887909726 -0.11216275610747727 0.026522105475918253 -0.02430802774558339 -0.04140295490106215 2.90878439289273E-5 -0.04708902308390132 0.015537529985585148 -0.5153074993634437 0.040822484899542044 -0.48806975920447493 0.007943449385791668 -0.19546215453107924 -0.23115636856079946 </vector>
          </groupmeans>
          <mahaldist>3.402477210587877 </mahaldist>
          <pairstrings>N -- Y</pairstrings>
          <procdist>0.045830660806214375 </procdist>
          <procdistpermpval>0.914 </procdistpermpval>
          <tsquare>22.1470196268293 </tsquare>
          <tsquarepermpval>0.821 </tsquarepermpval>
          <tsquarepval>0.8532590328264181 </tsquarepval>
        </df_contents>
        <morphojset>
          <morphojset_contents visiblename="Scores: Discriminant function MeI-13628" uniqueid="115" alignmentmethod="-1" dimension="1" hasprocrustesfit="false" hasrawdata="false" linkedoutlinenumber="0" linkedwireframenumber="0" nincl="52" nlmk="12" nobs="55" objsymmetry="false" procsumsquare="0.0" procrustesfitfromparentset="false">
            <alignmentvectors>
              <vector>0.0 </vector>
              <vector>0.0 </vector>
              <vector>0.0 </vector>
              <vector>0.0 </vector>
              <vector>0.0 </vector>
              <vector>0.0 </vector>
              <vector>0.0 </vector>
              <vector>0.0 </vector>
              <vector>0.0 </vector>
              <vector>0.0 </vector>
              <vector>0.0 </vector>
              <vector>0.0 </vector>
            </alignmentvectors>
            <datavector>
              <datamatrix visiblename="Discriminant scores" covarfromorigin="false" matrixtype="24" iscoordinates="false" issymmetrycomponent="false" isasymmetrycomponent="false">
                <data>
                  <vector>-7.318385035045696 </vector>
                  <vector>8.508778797176719 </vector>
                  <vector>-5.3515060619406905 </vector>
                  <vector>-3.3091938160205845 </vector>
                  <vector>-6.601486584296462 </vector>
                  <vector>-2.7459436568600273 </vector>
                  <vector>-3.530015729339496 </vector>
                  <vector>-9.082882383485362 </vector>
                  <vector>-7.39466772951896 </vector>
                  <vector>-4.231710029223233 </vector>
                  <vector>-3.9431961479300677 </vector>
                  <vector>-6.942348005752932 </vector>
                  <vector>-3.0906572206652507 </vector>
                  <vector>-6.059698486920536 </vector>
                  <vector>-7.350289834741325 </vector>
                  <vector>-5.337992007803225 </vector>
                  <vector>-7.380700547550967 </vector>
                  <vector>-0.5199352963319918 </vector>
                  <vector>-3.232343245901186 </vector>
                  <vector>3.068072371393131 </vector>
                  <vector>-3.5455276602338364 </vector>
                  <vector>-2.437982244205571 </vector>
                  <vector>-5.76005990363056 </vector>
                  <vector>-9.5268669924604 </vector>
                  <vector>-7.787975160690375 </vector>
                  <vector>-9.430609416021333 </vector>
                  <vector>-6.939127977877007 </vector>
                  <vector>-9.083559527561388 </vector>
                  <vector>-13.558444167441024 </vector>
                  <vector>-11.736429099599782 </vector>
                  <vector>-3.9502969381840005 </vector>
                  <vector>-5.108305214160323 </vector>
                  <vector>-1.192410259379291 </vector>
                  <vector>-3.502869722583315 </vector>
                  <vector>-3.92174309795481 </vector>
                  <vector>-0.2089147899020143 </vector>
                  <vector>-9.552010032179481 </vector>
                  <vector>-2.774294660433383 </vector>
                  <vector>-15.939400752626172 </vector>
                  <vector>-2.422519176971698 </vector>
                  <vector>-7.682819366694757 </vector>
                  <vector>-6.712077828622716 </vector>
                  <vector>-8.74641936740856 </vector>
                  <vector>-5.482391996468699 </vector>
                  <vector>-0.4594856568829204 </vector>
                  <vector>-3.8052328790362253 </vector>
                </data>
                <namesvector>N -- Y</namesvector>
              </datamatrix>
              <datamatrix visiblename="Cross-validation scores" covarfromorigin="false" matrixtype="25" iscoordinates="false" issymmetrycomponent="false" isasymmetrycomponent="false">
                <data>
                  <vector>-7.621846083587209 </vector>
                  <vector>0.8358115110145512 </vector>
                  <vector>-4.041188755753678 </vector>
                  <vector>0.6390418912373104 </vector>
                  <vector>-6.339631686593454 </vector>
                  <vector>1.2520868394167057 </vector>
                  <vector>-2.1077333534640843 </vector>
                  <vector>-12.369610121428419 </vector>
                  <vector>-7.717055661997572 </vector>
                  <vector>-2.2355408860487764 </vector>
                  <vector>-2.1467780263001117 </vector>
                  <vector>-6.882172684937533 </vector>
                  <vector>-1.2915655440734701 </vector>
                  <vector>-5.318151661551086 </vector>
                  <vector>-7.87968393877414 </vector>
                  <vector>-4.826442071079695 </vector>
                  <vector>-8.115832274807055 </vector>
                  <vector>2.39445990304575 </vector>
                  <vector>-1.474488995317301 </vector>
                  <vector>-19.335245410263354 </vector>
                  <vector>-2.528596317518377 </vector>
                  <vector>4.5017627519058045 </vector>
                  <vector>-5.142238070644988 </vector>
                  <vector>-27.05411841405944 </vector>
                  <vector>-8.42499554504716 </vector>
                  <vector>-12.178452811319865 </vector>
                  <vector>-6.889319643568366 </vector>
                  <vector>-9.756531807034122 </vector>
                  <vector>-22.28090973622873 </vector>
                  <vector>-19.771703157748203 </vector>
                  <vector>-2.775388114514932 </vector>
                  <vector>-3.5338484789229 </vector>
                  <vector>3.098076489431596 </vector>
                  <vector>-1.5701999472988981 </vector>
                  <vector>-2.0125410386227314 </vector>
                  <vector>3.579639671750796 </vector>
                  <vector>-12.731259561101645 </vector>
                  <vector>0.8993512668817714 </vector>
                  <vector>-56.030527942112876 </vector>
                  <vector>3.061272839861382 </vector>
                  <vector>-8.600195667151738 </vector>
                  <vector>-6.502906903375457 </vector>
                  <vector>-10.16524724354036 </vector>
                  <vector>-4.851926562056205 </vector>
                  <vector>17.802365822978068 </vector>
                  <vector>-0.6077427511887588 </vector>
                </data>
                <namesvector>N -- Y</namesvector>
              </datamatrix>
            </datavector>
            <classifiernames>Specimen	Wing	Locality	Species	Sex	Me-13193	MeI-13275	MeI-13628	MeI-14045	MeI-15343	MeI-15345	MeI-291	MeI-292	MeI-294	MeI-336</classifiernames>
            <classifiermat>
              <vector>MeI13193-01	L	Messe	gigan	f	Y	N	N	N	N	N	N	N	N	N</vector>
              <vector>MeI13275-01	L	Messe	gigan	f	N	Y	N	N	N	N	N	N	N	N</vector>
              <vector>MeI13628-86	L	Messe	gigan	f	N	N	Y	N	N	N	N	N	N	N</vector>
              <vector>MeI14045-76	L	Messe	gigan	f	N	N	N	Y	N	N	N	N	N	N</vector>
              <vector>MeI15343-05	L	Messe	gigan	f	N	N	N	N	Y	N	N	N	N	N</vector>
              <vector>MeI15345-02	L	Messe	gigan	f	N	N	N	N	N	Y	N	N	N	N</vector>
              <vector>MeI291-01	L	Messe	gigan	f	N	N	N	N	N	N	Y	N	N	N</vector>
              <vector>MeI292-01	L	Messe	gigan	f	N	N	N	N	N	N	N	Y	N	N</vector>
              <vector>MeI294-01	L	Messe	gigan	f	N	N	N	N	N	N	N	N	Y	N</vector>
              <vector>MeI3258-01	L	Messe	gigan	m	N	N	N	N	N	N	N	N	N	N</vector>
              <vector>MeI336-01	L	Messe	gigan	f	N	N	N	N	N	N	N	N	N	Y</vector>
              <vector>MeI406-01	L	Messe	gigan	f	N	N	N	N	N	N	N	N	N	N</vector>
              <vector>MeI409-01	L	Messe	gigan	f	N	N	N	N	N	N	N	N	N	N</vector>
              <vector>MeI45-01	L	Messe	gigan	f	N	N	N	N	N	N	N	N	N	N</vector>
              <vector>MeI6576-01	L	Messe	gigan	f	N	N	N	N	N	N	N	N	N	N</vector>
              <vector>MeI6577-01	L	Messe	gigan	f	N	N	N	N	N	N	N	N	N	N</vector>
              <vector>MeI7016-01	L	Messe	gigan	f	N	N	N	N	N	N	N	N	N	N</vector>
              <vector>MeI7144-01	L	Messe	gigan	f	N	N	N	N	N	N	N	N	N	N</vector>
              <vector>MeI7520-01	L	Messe	gigan	f	N	N	N	N	N	N	N	N	N	N</vector>
              <vector>MeI8467-01	L	Messe	gigan	f	N	N	N	N	N	N	N	N	N	N</vector>
              <vector>MeI13193-01	R	Messe	gigan	f	Y	N	N	N	N	N	N	N	N	N</vector>
              <vector>MeI13275-01	R	Messe	gigan	f	N	Y	N	N	N	N	N	N	N	N</vector>
              <vector>MeI13628-86	R	Messe	gigan	f	N	N	Y	N	N	N	N	N	N	N</vector>
              <vector>MeI13847-82	R	Messe	gigan	f	N	N	N	N	N	N	N	N	N	N</vector>
              <vector>MeI14043-78	R	Messe	gigan	f	N	N	N	N	N	N	N	N	N	N</vector>
              <vector>MeI14045-76	R	Messe	gigan	f	N	N	N	Y	N	N	N	N	N	N</vector>
              <vector>MeI15343-05	R	Messe	gigan	f	N	N	N	N	Y	N	N	N	N	N</vector>
              <vector>MeI15345-02	R	Messe	gigan	f	N	N	N	N	N	Y	N	N	N	N</vector>
              <vector>MeI291-01	R	Messe	gigan	f	N	N	N	N	N	N	Y	N	N	N</vector>
              <vector>MeI292-01	R	Messe	gigan	f	N	N	N	N	N	N	N	Y	N	N</vector>
              <vector>MeI294-01	R	Messe	gigan	f	N	N	N	N	N	N	N	N	Y	N</vector>
              <vector>MeI3258-01	R	Messe	gigan	m	N	N	N	N	N	N	N	N	N	N</vector>
              <vector>MeI336-01	R	Messe	gigan	f	N	N	N	N	N	N	N	N	N	Y</vector>
              <vector>MeI406-01	R	Messe	gigan	f	N	N	N	N	N	N	N	N	N	N</vector>
              <vector>MeI409-01	R	Messe	gigan	f	N	N	N	N	N	N	N	N	N	N</vector>
              <vector>MeI45-01	R	Messe	gigan	f	N	N	N	N	N	N	N	N	N	N</vector>
              <vector>MeI6576-01	R	Messe	gigan	f	N	N	N	N	N	N	N	N	N	N</vector>
              <vector>MeI6577-01	R	Messe	gigan	f	N	N	N	N	N	N	N	N	N	N</vector>
              <vector>MeI7016-01	R	Messe	gigan	f	N	N	N	N	N	N	N	N	N	N</vector>
              <vector>MeI7144-01	R	Messe	gigan	f	N	N	N	N	N	N	N	N	N	N</vector>
              <vector>MeI7520-01	R	Messe	gigan	f	N	N	N	N	N	N	N	N	N	N</vector>
              <vector>MeI8467-01	R	Messe	gigan	f	N	N	N	N	N	N	N	N	N	N</vector>
              <vector>MeI1006-01-Holotypus-Formicium-simillimum	L	Messe	simil	f	N	N	N	N	N	N	N	N	N	N</vector>
              <vector>MeI1008-01	L	Messe	simil	f	N	N	N	N	N	N	N	N	N	N</vector>
              <vector>MeI12878-01	L	Messe	simil	f	N	N	N	N	N	N	N	N	N	N</vector>
              <vector>MeI411-01	L	Messe	simil	f	N	N	N	N	N	N	N	N	N	N</vector>
              <vector>MeI7019-01	L	Messe	simil	f	N	N	N	N	N	N	N	N	N	N</vector>
              <vector>MeI8896-01	L	Messe	gigan	m	N	N	N	N	N	N	N	N	N	N</vector>
              <vector>MeI1006-01-Holotypus-Formicium-simillimum	R	Messe	simil	f	N	N	N	N	N	N	N	N	N	N</vector>
              <vector>MeI1008-01	R	Messe	simil	f	N	N	N	N	N	N	N	N	N	N</vector>
              <vector>MeI12878-01	R	Messe	simil	f	N	N	N	N	N	N	N	N	N	N</vector>
              <vector>MeI348-01	R	Messe	simil	f	N	N	N	N	N	N	N	N	N	N</vector>
              <vector>MeI411-01	R	Messe	simil	f	N	N	N	N	N	N	N	N	N	N</vector>
              <vector>MeI7019-01	R	Messe	simil	f	N	N	N	N	N	N	N	N	N	N</vector>
              <vector>MeI8896-01	R	Messe	gigan	m	N	N	N	N	N	N	N	N	N	N</vector>
            </classifiermat>
            <idvec>MeI13193-01_MIR.tif	MeI13275-01_MIR.tif	MeI13628-86_MIR.tif	MeI14045-76_MIR.tif	MeI15343-05_MIR.tif	MeI15345-02_MIR.tif	MeI291-01_MIR.tif	MeI292-01_MIR.tif	MeI294-01_MIR.tif	MeI3258-01_MIR.tif	MeI336-01_MIR.tif	MeI406-01_MIR.tif	MeI409-01_MIR.tif	MeI45-01_MIR.tif	MeI6576-01_MIR.tif	MeI6577-01_MIR.tif	MeI7016-01_MIR.tif	MeI7144-01_MIR.tif	MeI7520-01_MIR.tif	MeI8467-01_MIR.tif	MeI13193-01.tif	MeI13275-01.tif	MeI13628-86.tif	MeI13847-82.tif	MeI14043-78.tif	MeI14045-76.tif	MeI15343-05.tif	MeI15345-02.tif	MeI291-01.tif	MeI292-01.tif	MeI294-01.tif	MeI3258-01.tif	MeI336-01.tif	MeI406-01.tif	MeI409-01.tif	MeI45-01.tif	MeI6576-01.tif	MeI6577-01.tif	MeI7016-01.tif	MeI7144-01.tif	MeI7520-01.tif	MeI8467-01.tif	MeI1006-01-Holotypus-Formicium-simillimum_MIR.tif	MeI1008-01_MIR.tif	MeI12878-01_MIR.tif	MeI411-01_MIR.tif	MeI7019-01_MIR.tif	MeI8896-01_MIR.tif	MeI1006-01-Holotypus-Formicium-simillimum.tif	MeI1008-01.tif	MeI12878-01.tif	MeI348-01.tif	MeI411-01.tif	MeI7019-01.tif	MeI8896-01.tif</idvec>
            <meanconfig>0.06525194305313353 0.14016811504373128 0.1362666908280864 0.1492087790275172 0.18902517570426894 0.09042103232596904 0.2000225464339853 0.004324365913454142 0.34657141469006914 -0.07776232105676148 0.34184320324463013 -0.11813657389073193 0.009901844066948549 -0.016584925972205365 -0.042524452738871704 -0.005587351405710593 -0.05365516035131971 0.015118260579668696 -0.49681718878986403 0.030566882193412692 -0.49733880472732583 0.0208056898730124 -0.19854721141374126 -0.23254195263135663 </meanconfig>
            <omitflag>false	false	false	false	false	false	false	false	false	false	false	false	false	false	false	false	false	false	false	false	false	false	false	true	true	false	false	false	false	false	false	false	false	false	false	false	false	false	false	false	false	false	false	false	false	false	false	false	false	false	false	true	false	false	false</omitflag>
            <uniquenumvec>15 16 17 18 19 20 26 27 28 29 30 33 34 36 37 38 39 41 42 43 57 58 59 60 61 62 63 64 69 70 71 72 73 77 78 80 81 82 83 85 86 87 4 5 14 35 40 44 47 48 56 76 79 84 88 </uniquenumvec>
            <linkedsets>100 103 113 121 123 125 127 129 138 140 142 144 146 148 150 152 154 156 158 </linkedsets>
            <linksetmatrix>
              <vector>0 0 0 0 0 0 0 0 0 0 0 0 0 0 0 0 0 0 0 </vector>
              <vector>1 1 1 1 1 1 1 1 1 1 1 1 1 1 1 1 1 1 1 </vector>
              <vector>2 2 2 2 2 2 2 2 2 2 2 2 2 2 2 2 2 2 2 </vector>
              <vector>3 3 3 3 3 3 3 3 3 3 3 3 3 3 3 3 3 3 3 </vector>
              <vector>4 4 4 4 4 4 4 4 4 4 4 4 4 4 4 4 4 4 4 </vector>
              <vector>5 5 5 5 5 5 5 5 5 5 5 5 5 5 5 5 5 5 5 </vector>
              <vector>6 6 6 6 6 6 6 6 6 6 6 6 6 6 6 6 6 6 6 </vector>
              <vector>7 7 7 7 7 7 7 7 7 7 7 7 7 7 7 7 7 7 7 </vector>
              <vector>8 8 8 8 8 8 8 8 8 8 8 8 8 8 8 8 8 8 8 </vector>
              <vector>9 9 9 9 9 9 9 9 9 9 9 9 9 9 9 9 9 9 9 </vector>
              <vector>10 10 10 10 10 10 10 10 10 10 10 10 10 10 10 10 10 10 10 </vector>
              <vector>11 11 11 11 11 11 11 11 11 11 11 11 11 11 11 11 11 11 11 </vector>
              <vector>12 12 12 12 12 12 12 12 12 12 12 12 12 12 12 12 12 12 12 </vector>
              <vector>13 13 13 13 13 13 13 13 13 13 13 13 13 13 13 13 13 13 13 </vector>
              <vector>14 14 14 14 14 14 14 14 14 14 14 14 14 14 14 14 14 14 14 </vector>
              <vector>15 15 15 15 15 15 15 15 15 15 15 15 15 15 15 15 15 15 15 </vector>
              <vector>16 16 16 16 16 16 16 16 16 16 16 16 16 16 16 16 16 16 16 </vector>
              <vector>17 17 17 17 17 17 17 17 17 17 17 17 17 17 17 17 17 17 17 </vector>
              <vector>18 18 18 18 18 18 18 18 18 18 18 18 18 18 18 18 18 18 18 </vector>
              <vector>19 19 19 19 19 19 19 19 19 19 19 19 19 19 19 19 19 19 19 </vector>
              <vector>20 20 20 20 20 20 20 20 20 20 20 20 20 20 20 20 20 20 20 </vector>
              <vector>21 21 21 21 21 21 21 21 21 21 21 21 21 21 21 21 21 21 21 </vector>
              <vector>22 22 22 22 22 22 22 22 22 22 22 22 22 22 22 22 22 22 22 </vector>
              <vector>23 23 23 23 23 23 23 23 23 23 23 23 23 23 23 23 23 23 23 </vector>
              <vector>24 24 24 24 24 24 24 24 24 24 24 24 24 24 24 24 24 24 24 </vector>
              <vector>25 25 25 25 25 25 25 25 25 25 25 25 25 25 25 25 25 25 25 </vector>
              <vector>26 26 26 26 26 26 26 26 26 26 26 26 26 26 26 26 26 26 26 </vector>
              <vector>27 27 27 27 27 27 27 27 27 27 27 27 27 27 27 27 27 27 27 </vector>
              <vector>28 28 28 28 28 28 28 28 28 28 28 28 28 28 28 28 28 28 28 </vector>
              <vector>29 29 29 29 29 29 29 29 29 29 29 29 29 29 29 29 29 29 29 </vector>
              <vector>30 30 30 30 30 30 30 30 30 30 30 30 30 30 30 30 30 30 30 </vector>
              <vector>31 31 31 31 31 31 31 31 31 31 31 31 31 31 31 31 31 31 31 </vector>
              <vector>32 32 32 32 32 32 32 32 32 32 32 32 32 32 32 32 32 32 32 </vector>
              <vector>33 33 33 33 33 33 33 33 33 33 33 33 33 33 33 33 33 33 33 </vector>
              <vector>34 34 34 34 34 34 34 34 34 34 34 34 34 34 34 34 34 34 34 </vector>
              <vector>35 35 35 35 35 35 35 35 35 35 35 35 35 35 35 35 35 35 35 </vector>
              <vector>36 36 36 36 36 36 36 36 36 36 36 36 36 36 36 36 36 36 36 </vector>
              <vector>37 37 37 37 37 37 37 37 37 37 37 37 37 37 37 37 37 37 37 </vector>
              <vector>38 38 38 38 38 38 38 38 38 38 38 38 38 38 38 38 38 38 38 </vector>
              <vector>39 39 39 39 39 39 39 39 39 39 39 39 39 39 39 39 39 39 39 </vector>
              <vector>40 40 40 40 40 40 40 40 40 40 40 40 40 40 40 40 40 40 40 </vector>
              <vector>41 41 41 41 41 41 41 41 41 41 41 41 41 41 41 41 41 41 41 </vector>
              <vector>42 42 42 42 42 42 42 42 42 42 42 42 42 42 42 42 42 42 42 </vector>
              <vector>43 43 43 43 43 43 43 43 43 43 43 43 43 43 43 43 43 43 43 </vector>
              <vector>44 44 44 44 44 44 44 44 44 44 44 44 44 44 44 44 44 44 44 </vector>
              <vector>45 45 45 45 45 45 45 45 45 45 45 45 45 45 45 45 45 45 45 </vector>
              <vector>46 46 46 46 46 46 46 46 46 46 46 46 46 46 46 46 46 46 46 </vector>
              <vector>47 47 47 47 47 47 47 47 47 47 47 47 47 47 47 47 47 47 47 </vector>
              <vector>48 48 48 48 48 48 48 48 48 48 48 48 48 48 48 48 48 48 48 </vector>
              <vector>49 49 49 49 49 49 49 49 49 49 49 49 49 49 49 49 49 49 49 </vector>
              <vector>50 50 50 50 50 50 50 50 50 50 50 50 50 50 50 50 50 50 50 </vector>
              <vector>51 51 51 51 51 51 51 51 51 51 51 51 51 51 51 51 51 51 51 </vector>
              <vector>52 52 52 52 52 52 52 52 52 52 52 52 52 52 52 52 52 52 52 </vector>
              <vector>53 53 53 53 53 53 53 53 53 53 53 53 53 53 53 53 53 53 53 </vector>
              <vector>54 54 54 54 54 54 54 54 54 54 54 54 54 54 54 54 54 54 54 </vector>
            </linksetmatrix>
          </morphojset_contents>
        </morphojset>
      </discriminant_function>
      <discriminant_function>
        <df_contents visiblename="Discriminant function MeI-15345" allpairs="false" dim="2" datatype="2" linkedoutlinenumber="0" linkedwireframenumber="0" npairs="1" nlmk="12" permruns="1000" permutationtest="true" uniqueid="120">
          <classindices>8 </classindices>
          <classtables>
            <vector>44 2 44 0 0 2 37 7 2 0 </vector>
          </classtables>
          <crossvalscores>
            <vector>-11.792305970217459 -0.17743369887976712 2.611871006779895 -9.851935082750693 -14.491469963089772 1.4227476535656614 -25.52329983097706 -8.581612890539336 0.6282607212555811 -17.08256467469903 -4.775863350628441 -19.683873421697164 -6.400809479099263 -14.65191775651482 -4.6330407158882005 3.9174106978859875 -25.553877020560442 -1.3957340219519743 -6.558175028526128 -6.887873062980706 -7.229545719088902 -15.607083957887799 -8.243111078198753 -5.425841906470339 -5.949815838599881 -4.748425007416198 -19.323527194103974 0.9329525666817631 -7.694853389726509 -18.712391620617254 -7.621736074992828 -16.2574106656249 3.217129294675315 -9.511582256237158 -8.670167595857171 -19.184981208891433 -11.69627798845834 -22.041983806911695 -13.45170917894666 -1.8074558754744317 -17.392091182478815 -2.17773040353279 19.826806967872102 -10.245526387731287 -91.49336176427391 -59.26816017844888 </vector>
          </crossvalscores>
          <discrimfunc>
            <vector>50.110883047610876 </vector>
            <vector>-149.21920580341 </vector>
            <vector>197.73439438676516 </vector>
            <vector>443.6630534179319 </vector>
            <vector>-357.8223712317533 </vector>
            <vector>-275.7599759032322 </vector>
            <vector>171.70005604535623 </vector>
            <vector>233.4127766210608 </vector>
            <vector>225.0223584429022 </vector>
            <vector>-7.513484724605217 </vector>
            <vector>-275.9772956618424 </vector>
            <vector>50.69055720106617 </vector>
            <vector>-33.02066784256201 </vector>
            <vector>-426.2188129508379 </vector>
            <vector>27.956666868277253 </vector>
            <vector>-90.15763298734628 </vector>
            <vector>11.623165314570334 </vector>
            <vector>70.09699558803095 </vector>
            <vector>-59.87205281509313 </vector>
            <vector>-170.67115611887527 </vector>
            <vector>1.894452917623866 </vector>
            <vector>222.13600939839893 </vector>
            <vector>40.650410530373236 </vector>
            <vector>99.54087626033218 </vector>
          </discrimfunc>
          <discrimscores>
            <vector>-11.181086659893301 -3.6543814091096576 -3.1404727121853258 -10.123088965901099 -12.387265571357872 -1.8947616083300336 -15.981813156345563 -9.395806875120986 -3.9756767305890555 -14.32441842505688 -6.68341564341098 -16.120752163441818 -8.21686283571547 -12.286043086755788 -5.843698142866738 -4.434673716648768 -19.063901187538914 -4.231251373119138 -7.376875981301627 -7.776566094389844 -8.30557952737274 -11.000329059292222 -9.201709258948718 -7.892004157559342 -7.628460408496564 -6.076675350310891 -14.534915308596485 -5.56380263592669 -8.53900038256989 -14.535070288511445 -8.865286058490693 -13.94867194765564 -1.9627845083413833 -9.907336725328463 -9.576708607201942 -14.647652197364227 -10.647236125603198 -15.080158560149195 -11.776733939424675 -5.752999900911396 -14.190593425734924 -4.360688297656888 -2.5536261849476105 -10.329368716877507 7.520234539548156 10.88750200192218 </vector>
          </discrimscores>
          <groupmeans>
            <vector>0.06388319929406534 0.13880617154136946 0.1341251954853437 0.1483460467023999 0.1884733653696932 0.09043727970808148 0.20070508595718703 0.004290888602821745 0.34724323830036735 -0.07669787969498897 0.34337663987842176 -0.11803440606397402 0.011453781575713227 -0.015677405807338198 -0.04254283030445018 -0.005684486392982881 -0.05380194450089892 0.015796989788785076 -0.4977352889918188 0.029120660441887478 -0.498992852270497 0.018588811460316264 -0.19618758979312703 -0.22929267028637793 </vector>
            <vector>0.07040760309546903 0.13709430517745724 0.13097796847628393 0.15196412535610307 0.1752586266038677 0.09498165859178703 0.2083701845503682 0.0032748205760120414 0.34760130112552345 -0.07174377569229835 0.3371989528084618 -0.10879927250276242 0.022200575858434008 -0.03598476871925024 -0.03929785260784837 -0.010852614967319738 -0.04981933864348868 0.010437521537241215 -0.5061200098964995 0.03216224311646029 -0.49580653869197455 0.026226136380354884 -0.20097147267859944 -0.2287603788537859 </vector>
          </groupmeans>
          <mahaldist>4.290423818397243 </mahaldist>
          <pairstrings>N -- Y</pairstrings>
          <procdist>0.03539202709668664 </procdist>
          <procdistpermpval>0.994 </procdistpermpval>
          <tsquare>35.2148003402042 </tsquare>
          <tsquarepermpval>0.493 </tsquarepermpval>
          <tsquarepval>0.493300915010884 </tsquarepval>
        </df_contents>
        <morphojset>
          <morphojset_contents visiblename="Scores: Discriminant function MeI-15345" uniqueid="121" alignmentmethod="-1" dimension="1" hasprocrustesfit="false" hasrawdata="false" linkedoutlinenumber="0" linkedwireframenumber="0" nincl="52" nlmk="12" nobs="55" objsymmetry="false" procsumsquare="0.0" procrustesfitfromparentset="false">
            <alignmentvectors>
              <vector>0.0 </vector>
              <vector>0.0 </vector>
              <vector>0.0 </vector>
              <vector>0.0 </vector>
              <vector>0.0 </vector>
              <vector>0.0 </vector>
              <vector>0.0 </vector>
              <vector>0.0 </vector>
              <vector>0.0 </vector>
              <vector>0.0 </vector>
              <vector>0.0 </vector>
              <vector>0.0 </vector>
            </alignmentvectors>
            <datavector>
              <datamatrix visiblename="Discriminant scores" covarfromorigin="false" matrixtype="24" iscoordinates="false" issymmetrycomponent="false" isasymmetrycomponent="false">
                <data>
                  <vector>-11.181086659893301 </vector>
                  <vector>-3.6543814091096576 </vector>
                  <vector>-3.1404727121853258 </vector>
                  <vector>7.520234539548156 </vector>
                  <vector>-10.123088965901099 </vector>
                  <vector>-12.387265571357872 </vector>
                  <vector>-1.8947616083300336 </vector>
                  <vector>-15.981813156345563 </vector>
                  <vector>-9.395806875120986 </vector>
                  <vector>-3.9756767305890555 </vector>
                  <vector>-14.32441842505688 </vector>
                  <vector>-6.68341564341098 </vector>
                  <vector>-16.120752163441818 </vector>
                  <vector>-8.21686283571547 </vector>
                  <vector>-12.286043086755788 </vector>
                  <vector>-5.843698142866738 </vector>
                  <vector>-4.434673716648768 </vector>
                  <vector>-19.063901187538914 </vector>
                  <vector>-4.231251373119138 </vector>
                  <vector>-7.376875981301627 </vector>
                  <vector>-7.776566094389844 </vector>
                  <vector>10.88750200192218 </vector>
                  <vector>-8.30557952737274 </vector>
                  <vector>-11.000329059292222 </vector>
                  <vector>-9.201709258948718 </vector>
                  <vector>-7.892004157559342 </vector>
                  <vector>-7.628460408496564 </vector>
                  <vector>-6.076675350310891 </vector>
                  <vector>-14.534915308596485 </vector>
                  <vector>-5.56380263592669 </vector>
                  <vector>-8.53900038256989 </vector>
                  <vector>-14.535070288511445 </vector>
                  <vector>-8.865286058490693 </vector>
                  <vector>-13.94867194765564 </vector>
                  <vector>-1.9627845083413833 </vector>
                  <vector>-9.907336725328463 </vector>
                  <vector>-9.576708607201942 </vector>
                  <vector>-14.647652197364227 </vector>
                  <vector>-10.647236125603198 </vector>
                  <vector>-15.080158560149195 </vector>
                  <vector>-11.776733939424675 </vector>
                  <vector>-5.752999900911396 </vector>
                  <vector>-14.190593425734924 </vector>
                  <vector>-4.360688297656888 </vector>
                  <vector>-2.5536261849476105 </vector>
                  <vector>-10.329368716877507 </vector>
                </data>
                <namesvector>N -- Y</namesvector>
              </datamatrix>
              <datamatrix visiblename="Cross-validation scores" covarfromorigin="false" matrixtype="25" iscoordinates="false" issymmetrycomponent="false" isasymmetrycomponent="false">
                <data>
                  <vector>-11.792305970217459 </vector>
                  <vector>-0.17743369887976712 </vector>
                  <vector>2.611871006779895 </vector>
                  <vector>-91.49336176427391 </vector>
                  <vector>-9.851935082750693 </vector>
                  <vector>-14.491469963089772 </vector>
                  <vector>1.4227476535656614 </vector>
                  <vector>-25.52329983097706 </vector>
                  <vector>-8.581612890539336 </vector>
                  <vector>0.6282607212555811 </vector>
                  <vector>-17.08256467469903 </vector>
                  <vector>-4.775863350628441 </vector>
                  <vector>-19.683873421697164 </vector>
                  <vector>-6.400809479099263 </vector>
                  <vector>-14.65191775651482 </vector>
                  <vector>-4.6330407158882005 </vector>
                  <vector>3.9174106978859875 </vector>
                  <vector>-25.553877020560442 </vector>
                  <vector>-1.3957340219519743 </vector>
                  <vector>-6.558175028526128 </vector>
                  <vector>-6.887873062980706 </vector>
                  <vector>-59.26816017844888 </vector>
                  <vector>-7.229545719088902 </vector>
                  <vector>-15.607083957887799 </vector>
                  <vector>-8.243111078198753 </vector>
                  <vector>-5.425841906470339 </vector>
                  <vector>-5.949815838599881 </vector>
                  <vector>-4.748425007416198 </vector>
                  <vector>-19.323527194103974 </vector>
                  <vector>0.9329525666817631 </vector>
                  <vector>-7.694853389726509 </vector>
                  <vector>-18.712391620617254 </vector>
                  <vector>-7.621736074992828 </vector>
                  <vector>-16.2574106656249 </vector>
                  <vector>3.217129294675315 </vector>
                  <vector>-9.511582256237158 </vector>
                  <vector>-8.670167595857171 </vector>
                  <vector>-19.184981208891433 </vector>
                  <vector>-11.69627798845834 </vector>
                  <vector>-22.041983806911695 </vector>
                  <vector>-13.45170917894666 </vector>
                  <vector>-1.8074558754744317 </vector>
                  <vector>-17.392091182478815 </vector>
                  <vector>-2.17773040353279 </vector>
                  <vector>19.826806967872102 </vector>
                  <vector>-10.245526387731287 </vector>
                </data>
                <namesvector>N -- Y</namesvector>
              </datamatrix>
            </datavector>
            <classifiernames>Specimen	Wing	Locality	Species	Sex	Me-13193	MeI-13275	MeI-13628	MeI-14045	MeI-15343	MeI-15345	MeI-291	MeI-292	MeI-294	MeI-336</classifiernames>
            <classifiermat>
              <vector>MeI13193-01	L	Messe	gigan	f	Y	N	N	N	N	N	N	N	N	N</vector>
              <vector>MeI13275-01	L	Messe	gigan	f	N	Y	N	N	N	N	N	N	N	N</vector>
              <vector>MeI13628-86	L	Messe	gigan	f	N	N	Y	N	N	N	N	N	N	N</vector>
              <vector>MeI14045-76	L	Messe	gigan	f	N	N	N	Y	N	N	N	N	N	N</vector>
              <vector>MeI15343-05	L	Messe	gigan	f	N	N	N	N	Y	N	N	N	N	N</vector>
              <vector>MeI15345-02	L	Messe	gigan	f	N	N	N	N	N	Y	N	N	N	N</vector>
              <vector>MeI291-01	L	Messe	gigan	f	N	N	N	N	N	N	Y	N	N	N</vector>
              <vector>MeI292-01	L	Messe	gigan	f	N	N	N	N	N	N	N	Y	N	N</vector>
              <vector>MeI294-01	L	Messe	gigan	f	N	N	N	N	N	N	N	N	Y	N</vector>
              <vector>MeI3258-01	L	Messe	gigan	m	N	N	N	N	N	N	N	N	N	N</vector>
              <vector>MeI336-01	L	Messe	gigan	f	N	N	N	N	N	N	N	N	N	Y</vector>
              <vector>MeI406-01	L	Messe	gigan	f	N	N	N	N	N	N	N	N	N	N</vector>
              <vector>MeI409-01	L	Messe	gigan	f	N	N	N	N	N	N	N	N	N	N</vector>
              <vector>MeI45-01	L	Messe	gigan	f	N	N	N	N	N	N	N	N	N	N</vector>
              <vector>MeI6576-01	L	Messe	gigan	f	N	N	N	N	N	N	N	N	N	N</vector>
              <vector>MeI6577-01	L	Messe	gigan	f	N	N	N	N	N	N	N	N	N	N</vector>
              <vector>MeI7016-01	L	Messe	gigan	f	N	N	N	N	N	N	N	N	N	N</vector>
              <vector>MeI7144-01	L	Messe	gigan	f	N	N	N	N	N	N	N	N	N	N</vector>
              <vector>MeI7520-01	L	Messe	gigan	f	N	N	N	N	N	N	N	N	N	N</vector>
              <vector>MeI8467-01	L	Messe	gigan	f	N	N	N	N	N	N	N	N	N	N</vector>
              <vector>MeI13193-01	R	Messe	gigan	f	Y	N	N	N	N	N	N	N	N	N</vector>
              <vector>MeI13275-01	R	Messe	gigan	f	N	Y	N	N	N	N	N	N	N	N</vector>
              <vector>MeI13628-86	R	Messe	gigan	f	N	N	Y	N	N	N	N	N	N	N</vector>
              <vector>MeI13847-82	R	Messe	gigan	f	N	N	N	N	N	N	N	N	N	N</vector>
              <vector>MeI14043-78	R	Messe	gigan	f	N	N	N	N	N	N	N	N	N	N</vector>
              <vector>MeI14045-76	R	Messe	gigan	f	N	N	N	Y	N	N	N	N	N	N</vector>
              <vector>MeI15343-05	R	Messe	gigan	f	N	N	N	N	Y	N	N	N	N	N</vector>
              <vector>MeI15345-02	R	Messe	gigan	f	N	N	N	N	N	Y	N	N	N	N</vector>
              <vector>MeI291-01	R	Messe	gigan	f	N	N	N	N	N	N	Y	N	N	N</vector>
              <vector>MeI292-01	R	Messe	gigan	f	N	N	N	N	N	N	N	Y	N	N</vector>
              <vector>MeI294-01	R	Messe	gigan	f	N	N	N	N	N	N	N	N	Y	N</vector>
              <vector>MeI3258-01	R	Messe	gigan	m	N	N	N	N	N	N	N	N	N	N</vector>
              <vector>MeI336-01	R	Messe	gigan	f	N	N	N	N	N	N	N	N	N	Y</vector>
              <vector>MeI406-01	R	Messe	gigan	f	N	N	N	N	N	N	N	N	N	N</vector>
              <vector>MeI409-01	R	Messe	gigan	f	N	N	N	N	N	N	N	N	N	N</vector>
              <vector>MeI45-01	R	Messe	gigan	f	N	N	N	N	N	N	N	N	N	N</vector>
              <vector>MeI6576-01	R	Messe	gigan	f	N	N	N	N	N	N	N	N	N	N</vector>
              <vector>MeI6577-01	R	Messe	gigan	f	N	N	N	N	N	N	N	N	N	N</vector>
              <vector>MeI7016-01	R	Messe	gigan	f	N	N	N	N	N	N	N	N	N	N</vector>
              <vector>MeI7144-01	R	Messe	gigan	f	N	N	N	N	N	N	N	N	N	N</vector>
              <vector>MeI7520-01	R	Messe	gigan	f	N	N	N	N	N	N	N	N	N	N</vector>
              <vector>MeI8467-01	R	Messe	gigan	f	N	N	N	N	N	N	N	N	N	N</vector>
              <vector>MeI1006-01-Holotypus-Formicium-simillimum	L	Messe	simil	f	N	N	N	N	N	N	N	N	N	N</vector>
              <vector>MeI1008-01	L	Messe	simil	f	N	N	N	N	N	N	N	N	N	N</vector>
              <vector>MeI12878-01	L	Messe	simil	f	N	N	N	N	N	N	N	N	N	N</vector>
              <vector>MeI411-01	L	Messe	simil	f	N	N	N	N	N	N	N	N	N	N</vector>
              <vector>MeI7019-01	L	Messe	simil	f	N	N	N	N	N	N	N	N	N	N</vector>
              <vector>MeI8896-01	L	Messe	gigan	m	N	N	N	N	N	N	N	N	N	N</vector>
              <vector>MeI1006-01-Holotypus-Formicium-simillimum	R	Messe	simil	f	N	N	N	N	N	N	N	N	N	N</vector>
              <vector>MeI1008-01	R	Messe	simil	f	N	N	N	N	N	N	N	N	N	N</vector>
              <vector>MeI12878-01	R	Messe	simil	f	N	N	N	N	N	N	N	N	N	N</vector>
              <vector>MeI348-01	R	Messe	simil	f	N	N	N	N	N	N	N	N	N	N</vector>
              <vector>MeI411-01	R	Messe	simil	f	N	N	N	N	N	N	N	N	N	N</vector>
              <vector>MeI7019-01	R	Messe	simil	f	N	N	N	N	N	N	N	N	N	N</vector>
              <vector>MeI8896-01	R	Messe	gigan	m	N	N	N	N	N	N	N	N	N	N</vector>
            </classifiermat>
            <idvec>MeI13193-01_MIR.tif	MeI13275-01_MIR.tif	MeI13628-86_MIR.tif	MeI14045-76_MIR.tif	MeI15343-05_MIR.tif	MeI15345-02_MIR.tif	MeI291-01_MIR.tif	MeI292-01_MIR.tif	MeI294-01_MIR.tif	MeI3258-01_MIR.tif	MeI336-01_MIR.tif	MeI406-01_MIR.tif	MeI409-01_MIR.tif	MeI45-01_MIR.tif	MeI6576-01_MIR.tif	MeI6577-01_MIR.tif	MeI7016-01_MIR.tif	MeI7144-01_MIR.tif	MeI7520-01_MIR.tif	MeI8467-01_MIR.tif	MeI13193-01.tif	MeI13275-01.tif	MeI13628-86.tif	MeI13847-82.tif	MeI14043-78.tif	MeI14045-76.tif	MeI15343-05.tif	MeI15345-02.tif	MeI291-01.tif	MeI292-01.tif	MeI294-01.tif	MeI3258-01.tif	MeI336-01.tif	MeI406-01.tif	MeI409-01.tif	MeI45-01.tif	MeI6576-01.tif	MeI6577-01.tif	MeI7016-01.tif	MeI7144-01.tif	MeI7520-01.tif	MeI8467-01.tif	MeI1006-01-Holotypus-Formicium-simillimum_MIR.tif	MeI1008-01_MIR.tif	MeI12878-01_MIR.tif	MeI411-01_MIR.tif	MeI7019-01_MIR.tif	MeI8896-01_MIR.tif	MeI1006-01-Holotypus-Formicium-simillimum.tif	MeI1008-01.tif	MeI12878-01.tif	MeI348-01.tif	MeI411-01.tif	MeI7019-01.tif	MeI8896-01.tif</idvec>
            <meanconfig>0.06525194305313353 0.14016811504373128 0.1362666908280864 0.1492087790275172 0.18902517570426894 0.09042103232596904 0.2000225464339853 0.004324365913454142 0.34657141469006914 -0.07776232105676148 0.34184320324463013 -0.11813657389073193 0.009901844066948549 -0.016584925972205365 -0.042524452738871704 -0.005587351405710593 -0.05365516035131971 0.015118260579668696 -0.49681718878986403 0.030566882193412692 -0.49733880472732583 0.0208056898730124 -0.19854721141374126 -0.23254195263135663 </meanconfig>
            <omitflag>false	false	false	false	false	false	false	false	false	false	false	false	false	false	false	false	false	false	false	false	false	false	false	true	true	false	false	false	false	false	false	false	false	false	false	false	false	false	false	false	false	false	false	false	false	false	false	false	false	false	false	true	false	false	false</omitflag>
            <uniquenumvec>15 16 17 18 19 20 26 27 28 29 30 33 34 36 37 38 39 41 42 43 57 58 59 60 61 62 63 64 69 70 71 72 73 77 78 80 81 82 83 85 86 87 4 5 14 35 40 44 47 48 56 76 79 84 88 </uniquenumvec>
            <linkedsets>100 103 113 115 123 125 127 129 138 140 142 144 146 148 150 152 154 156 158 </linkedsets>
            <linksetmatrix>
              <vector>0 0 0 0 0 0 0 0 0 0 0 0 0 0 0 0 0 0 0 </vector>
              <vector>1 1 1 1 1 1 1 1 1 1 1 1 1 1 1 1 1 1 1 </vector>
              <vector>2 2 2 2 2 2 2 2 2 2 2 2 2 2 2 2 2 2 2 </vector>
              <vector>3 3 3 3 3 3 3 3 3 3 3 3 3 3 3 3 3 3 3 </vector>
              <vector>4 4 4 4 4 4 4 4 4 4 4 4 4 4 4 4 4 4 4 </vector>
              <vector>5 5 5 5 5 5 5 5 5 5 5 5 5 5 5 5 5 5 5 </vector>
              <vector>6 6 6 6 6 6 6 6 6 6 6 6 6 6 6 6 6 6 6 </vector>
              <vector>7 7 7 7 7 7 7 7 7 7 7 7 7 7 7 7 7 7 7 </vector>
              <vector>8 8 8 8 8 8 8 8 8 8 8 8 8 8 8 8 8 8 8 </vector>
              <vector>9 9 9 9 9 9 9 9 9 9 9 9 9 9 9 9 9 9 9 </vector>
              <vector>10 10 10 10 10 10 10 10 10 10 10 10 10 10 10 10 10 10 10 </vector>
              <vector>11 11 11 11 11 11 11 11 11 11 11 11 11 11 11 11 11 11 11 </vector>
              <vector>12 12 12 12 12 12 12 12 12 12 12 12 12 12 12 12 12 12 12 </vector>
              <vector>13 13 13 13 13 13 13 13 13 13 13 13 13 13 13 13 13 13 13 </vector>
              <vector>14 14 14 14 14 14 14 14 14 14 14 14 14 14 14 14 14 14 14 </vector>
              <vector>15 15 15 15 15 15 15 15 15 15 15 15 15 15 15 15 15 15 15 </vector>
              <vector>16 16 16 16 16 16 16 16 16 16 16 16 16 16 16 16 16 16 16 </vector>
              <vector>17 17 17 17 17 17 17 17 17 17 17 17 17 17 17 17 17 17 17 </vector>
              <vector>18 18 18 18 18 18 18 18 18 18 18 18 18 18 18 18 18 18 18 </vector>
              <vector>19 19 19 19 19 19 19 19 19 19 19 19 19 19 19 19 19 19 19 </vector>
              <vector>20 20 20 20 20 20 20 20 20 20 20 20 20 20 20 20 20 20 20 </vector>
              <vector>21 21 21 21 21 21 21 21 21 21 21 21 21 21 21 21 21 21 21 </vector>
              <vector>22 22 22 22 22 22 22 22 22 22 22 22 22 22 22 22 22 22 22 </vector>
              <vector>23 23 23 23 23 23 23 23 23 23 23 23 23 23 23 23 23 23 23 </vector>
              <vector>24 24 24 24 24 24 24 24 24 24 24 24 24 24 24 24 24 24 24 </vector>
              <vector>25 25 25 25 25 25 25 25 25 25 25 25 25 25 25 25 25 25 25 </vector>
              <vector>26 26 26 26 26 26 26 26 26 26 26 26 26 26 26 26 26 26 26 </vector>
              <vector>27 27 27 27 27 27 27 27 27 27 27 27 27 27 27 27 27 27 27 </vector>
              <vector>28 28 28 28 28 28 28 28 28 28 28 28 28 28 28 28 28 28 28 </vector>
              <vector>29 29 29 29 29 29 29 29 29 29 29 29 29 29 29 29 29 29 29 </vector>
              <vector>30 30 30 30 30 30 30 30 30 30 30 30 30 30 30 30 30 30 30 </vector>
              <vector>31 31 31 31 31 31 31 31 31 31 31 31 31 31 31 31 31 31 31 </vector>
              <vector>32 32 32 32 32 32 32 32 32 32 32 32 32 32 32 32 32 32 32 </vector>
              <vector>33 33 33 33 33 33 33 33 33 33 33 33 33 33 33 33 33 33 33 </vector>
              <vector>34 34 34 34 34 34 34 34 34 34 34 34 34 34 34 34 34 34 34 </vector>
              <vector>35 35 35 35 35 35 35 35 35 35 35 35 35 35 35 35 35 35 35 </vector>
              <vector>36 36 36 36 36 36 36 36 36 36 36 36 36 36 36 36 36 36 36 </vector>
              <vector>37 37 37 37 37 37 37 37 37 37 37 37 37 37 37 37 37 37 37 </vector>
              <vector>38 38 38 38 38 38 38 38 38 38 38 38 38 38 38 38 38 38 38 </vector>
              <vector>39 39 39 39 39 39 39 39 39 39 39 39 39 39 39 39 39 39 39 </vector>
              <vector>40 40 40 40 40 40 40 40 40 40 40 40 40 40 40 40 40 40 40 </vector>
              <vector>41 41 41 41 41 41 41 41 41 41 41 41 41 41 41 41 41 41 41 </vector>
              <vector>42 42 42 42 42 42 42 42 42 42 42 42 42 42 42 42 42 42 42 </vector>
              <vector>43 43 43 43 43 43 43 43 43 43 43 43 43 43 43 43 43 43 43 </vector>
              <vector>44 44 44 44 44 44 44 44 44 44 44 44 44 44 44 44 44 44 44 </vector>
              <vector>45 45 45 45 45 45 45 45 45 45 45 45 45 45 45 45 45 45 45 </vector>
              <vector>46 46 46 46 46 46 46 46 46 46 46 46 46 46 46 46 46 46 46 </vector>
              <vector>47 47 47 47 47 47 47 47 47 47 47 47 47 47 47 47 47 47 47 </vector>
              <vector>48 48 48 48 48 48 48 48 48 48 48 48 48 48 48 48 48 48 48 </vector>
              <vector>49 49 49 49 49 49 49 49 49 49 49 49 49 49 49 49 49 49 49 </vector>
              <vector>50 50 50 50 50 50 50 50 50 50 50 50 50 50 50 50 50 50 50 </vector>
              <vector>51 51 51 51 51 51 51 51 51 51 51 51 51 51 51 51 51 51 51 </vector>
              <vector>52 52 52 52 52 52 52 52 52 52 52 52 52 52 52 52 52 52 52 </vector>
              <vector>53 53 53 53 53 53 53 53 53 53 53 53 53 53 53 53 53 53 53 </vector>
              <vector>54 54 54 54 54 54 54 54 54 54 54 54 54 54 54 54 54 54 54 </vector>
            </linksetmatrix>
          </morphojset_contents>
        </morphojset>
      </discriminant_function>
      <discriminant_function>
        <df_contents visiblename="Discriminant function MeI-291" allpairs="false" dim="2" datatype="2" linkedoutlinenumber="0" linkedwireframenumber="0" npairs="1" nlmk="12" permruns="1000" permutationtest="true" uniqueid="122">
          <classindices>9 </classindices>
          <classtables>
            <vector>44 2 41 3 0 2 30 14 2 0 </vector>
          </classtables>
          <crossvalscores>
            <vector>1.305243504375829 -5.949602402559649 0.07363517228709782 2.429725527661945 -4.781374846110182 -3.259310285828358 -1.379879438606687 -1.0493598413586622 -9.50409038081294 5.257650453671265 -3.0758075224087107 -1.1770623415458794 -7.279141606777757 -5.195330336567391 -9.035924633915418 7.645050847733495 -7.9458167851230765 -6.133785292053442 -3.8252876368013062 -4.136302190185855 -11.63575165901983 -32.37701928671031 2.36272689799371 -6.974708847976104 -11.624737881021424 2.0987902878842943 0.7187072690137111 -5.506447562537266 -7.932109622086245 4.145099613880791 7.540516597844228 -10.171211385745977 -5.521720641236644 -3.9113653519628757 -15.24726424497774 -4.7923248821048565 9.503085427935243 -13.995711800984429 -14.810326248674048 -8.160208839064033 0.58198094176073 -4.12593769085613 2.792653870488711 2.961566281245716 -18.241047653132675 -29.176189423091877 </vector>
          </crossvalscores>
          <discrimfunc>
            <vector>81.08702261013566 </vector>
            <vector>-59.144085736216226 </vector>
            <vector>-114.08176584264096 </vector>
            <vector>-67.12278361277319 </vector>
            <vector>49.43203569540307 </vector>
            <vector>151.83162548026098 </vector>
            <vector>13.532037887801934 </vector>
            <vector>8.772038480222392 </vector>
            <vector>-54.5386009329211 </vector>
            <vector>195.67345655281537 </vector>
            <vector>55.98226968806894 </vector>
            <vector>-173.90142895411708 </vector>
            <vector>-151.90453173309066 </vector>
            <vector>-82.6024929641458 </vector>
            <vector>56.24720830668386 </vector>
            <vector>148.67831617911898 </vector>
            <vector>85.75397132569294 </vector>
            <vector>-152.55226686451635 </vector>
            <vector>77.37129108621278 </vector>
            <vector>163.81947294122915 </vector>
            <vector>-69.3045467619083 </vector>
            <vector>-120.32409724451077 </vector>
            <vector>-29.576391329682835 </vector>
            <vector>-13.127754257449386 </vector>
          </discrimfunc>
          <discrimscores>
            <vector>-1.814692320094442 -5.918248811875263 -2.53211923250346 -1.8547642657653276 -5.275618320891898 -4.037699208222076 -3.903742530342413 -3.0367413683112057 -7.836480630994891 1.1763448675740733 -4.014177571751249 -2.655940877581057 -6.59113445118204 -5.497340366415623 -8.303518417211002 -0.24190563878719637 -7.236146614295194 -6.0509629505351965 -4.259294225062446 -4.569264464530847 -7.914121780982531 -9.134517170611991 -1.0357087395773072 -6.362408904124171 -9.246020801185235 0.3684827959901187 -2.4751565143822307 -5.641949768935461 -7.329494556505841 -0.3892450962030253 1.7603590035095715 -8.459552792650683 -5.644929466528671 -4.628310808783877 -9.920475685409798 -5.266620010000393 -1.7237261979092358 -9.163609929656204 -9.661498437193236 -7.014663202707109 -2.0676042353546356 -4.629896987495609 -3.402490419056087 -1.455732588385358 5.755826007387023 3.5574621604729173 </vector>
          </discrimscores>
          <groupmeans>
            <vector>0.06313265610705641 0.1390860014374886 0.13373658223199764 0.14873385266616926 0.18825432440061088 0.09028305915139584 0.20111349363183856 0.004159336723062545 0.347622375066508 -0.07693232024749332 0.3435073429159086 -0.1182781682819575 0.012140850938819718 -0.016616369335966594 -0.04254604104886333 -0.005919974514404647 -0.05480757716497856 0.01625449821399333 -0.49771569459516146 0.028929980837541926 -0.4988790111485769 0.018966251815548552 -0.19555930133516003 -0.2286661484653787 </vector>
            <vector>0.08691955320966556 0.13093804746283566 0.13952746004989772 0.14343239415317705 0.18007752792367848 0.098374510838871 0.1993852157080352 0.006168961930714464 0.33926029227042875 -0.06658608353720293 0.3343234859837518 -0.10343650370712557 0.007085049870091207 -0.015327571089425517 -0.03922721623075928 -0.005671876296040859 -0.02769542003373661 3.723361826597025E-4 -0.5065510866229588 0.03635719441206242 -0.4983110433742174 0.017922448565244595 -0.2147938187538742 -0.2425438589157693 </vector>
          </groupmeans>
          <mahaldist>3.0517680396550326 </mahaldist>
          <pairstrings>N -- Y</pairstrings>
          <procdist>0.055114403278852274 </procdist>
          <procdistpermpval>0.785 </procdistpermpval>
          <tsquare>17.816725190688548 </tsquare>
          <tsquarepermpval>0.923 </tsquarepermpval>
          <tsquarepval>0.9379380825363409 </tsquarepval>
        </df_contents>
        <morphojset>
          <morphojset_contents visiblename="Scores: Discriminant function MeI-291" uniqueid="123" alignmentmethod="-1" dimension="1" hasprocrustesfit="false" hasrawdata="false" linkedoutlinenumber="0" linkedwireframenumber="0" nincl="52" nlmk="12" nobs="55" objsymmetry="false" procsumsquare="0.0" procrustesfitfromparentset="false">
            <alignmentvectors>
              <vector>0.0 </vector>
              <vector>0.0 </vector>
              <vector>0.0 </vector>
              <vector>0.0 </vector>
              <vector>0.0 </vector>
              <vector>0.0 </vector>
              <vector>0.0 </vector>
              <vector>0.0 </vector>
              <vector>0.0 </vector>
              <vector>0.0 </vector>
              <vector>0.0 </vector>
              <vector>0.0 </vector>
            </alignmentvectors>
            <datavector>
              <datamatrix visiblename="Discriminant scores" covarfromorigin="false" matrixtype="24" iscoordinates="false" issymmetrycomponent="false" isasymmetrycomponent="false">
                <data>
                  <vector>-1.814692320094442 </vector>
                  <vector>-5.918248811875263 </vector>
                  <vector>-2.53211923250346 </vector>
                  <vector>-1.8547642657653276 </vector>
                  <vector>5.755826007387023 </vector>
                  <vector>-5.275618320891898 </vector>
                  <vector>-4.037699208222076 </vector>
                  <vector>-3.903742530342413 </vector>
                  <vector>-3.0367413683112057 </vector>
                  <vector>-7.836480630994891 </vector>
                  <vector>1.1763448675740733 </vector>
                  <vector>-4.014177571751249 </vector>
                  <vector>-2.655940877581057 </vector>
                  <vector>-6.59113445118204 </vector>
                  <vector>-5.497340366415623 </vector>
                  <vector>-8.303518417211002 </vector>
                  <vector>-0.24190563878719637 </vector>
                  <vector>-7.236146614295194 </vector>
                  <vector>-6.0509629505351965 </vector>
                  <vector>-4.259294225062446 </vector>
                  <vector>-4.569264464530847 </vector>
                  <vector>-7.914121780982531 </vector>
                  <vector>3.5574621604729173 </vector>
                  <vector>-9.134517170611991 </vector>
                  <vector>-1.0357087395773072 </vector>
                  <vector>-6.362408904124171 </vector>
                  <vector>-9.246020801185235 </vector>
                  <vector>0.3684827959901187 </vector>
                  <vector>-2.4751565143822307 </vector>
                  <vector>-5.641949768935461 </vector>
                  <vector>-7.329494556505841 </vector>
                  <vector>-0.3892450962030253 </vector>
                  <vector>1.7603590035095715 </vector>
                  <vector>-8.459552792650683 </vector>
                  <vector>-5.644929466528671 </vector>
                  <vector>-4.628310808783877 </vector>
                  <vector>-9.920475685409798 </vector>
                  <vector>-5.266620010000393 </vector>
                  <vector>-1.7237261979092358 </vector>
                  <vector>-9.163609929656204 </vector>
                  <vector>-9.661498437193236 </vector>
                  <vector>-7.014663202707109 </vector>
                  <vector>-2.0676042353546356 </vector>
                  <vector>-4.629896987495609 </vector>
                  <vector>-3.402490419056087 </vector>
                  <vector>-1.455732588385358 </vector>
                </data>
                <namesvector>N -- Y</namesvector>
              </datamatrix>
              <datamatrix visiblename="Cross-validation scores" covarfromorigin="false" matrixtype="25" iscoordinates="false" issymmetrycomponent="false" isasymmetrycomponent="false">
                <data>
                  <vector>1.305243504375829 </vector>
                  <vector>-5.949602402559649 </vector>
                  <vector>0.07363517228709782 </vector>
                  <vector>2.429725527661945 </vector>
                  <vector>-18.241047653132675 </vector>
                  <vector>-4.781374846110182 </vector>
                  <vector>-3.259310285828358 </vector>
                  <vector>-1.379879438606687 </vector>
                  <vector>-1.0493598413586622 </vector>
                  <vector>-9.50409038081294 </vector>
                  <vector>5.257650453671265 </vector>
                  <vector>-3.0758075224087107 </vector>
                  <vector>-1.1770623415458794 </vector>
                  <vector>-7.279141606777757 </vector>
                  <vector>-5.195330336567391 </vector>
                  <vector>-9.035924633915418 </vector>
                  <vector>7.645050847733495 </vector>
                  <vector>-7.9458167851230765 </vector>
                  <vector>-6.133785292053442 </vector>
                  <vector>-3.8252876368013062 </vector>
                  <vector>-4.136302190185855 </vector>
                  <vector>-11.63575165901983 </vector>
                  <vector>-29.176189423091877 </vector>
                  <vector>-32.37701928671031 </vector>
                  <vector>2.36272689799371 </vector>
                  <vector>-6.974708847976104 </vector>
                  <vector>-11.624737881021424 </vector>
                  <vector>2.0987902878842943 </vector>
                  <vector>0.7187072690137111 </vector>
                  <vector>-5.506447562537266 </vector>
                  <vector>-7.932109622086245 </vector>
                  <vector>4.145099613880791 </vector>
                  <vector>7.540516597844228 </vector>
                  <vector>-10.171211385745977 </vector>
                  <vector>-5.521720641236644 </vector>
                  <vector>-3.9113653519628757 </vector>
                  <vector>-15.24726424497774 </vector>
                  <vector>-4.7923248821048565 </vector>
                  <vector>9.503085427935243 </vector>
                  <vector>-13.995711800984429 </vector>
                  <vector>-14.810326248674048 </vector>
                  <vector>-8.160208839064033 </vector>
                  <vector>0.58198094176073 </vector>
                  <vector>-4.12593769085613 </vector>
                  <vector>2.792653870488711 </vector>
                  <vector>2.961566281245716 </vector>
                </data>
                <namesvector>N -- Y</namesvector>
              </datamatrix>
            </datavector>
            <classifiernames>Specimen	Wing	Locality	Species	Sex	Me-13193	MeI-13275	MeI-13628	MeI-14045	MeI-15343	MeI-15345	MeI-291	MeI-292	MeI-294	MeI-336</classifiernames>
            <classifiermat>
              <vector>MeI13193-01	L	Messe	gigan	f	Y	N	N	N	N	N	N	N	N	N</vector>
              <vector>MeI13275-01	L	Messe	gigan	f	N	Y	N	N	N	N	N	N	N	N</vector>
              <vector>MeI13628-86	L	Messe	gigan	f	N	N	Y	N	N	N	N	N	N	N</vector>
              <vector>MeI14045-76	L	Messe	gigan	f	N	N	N	Y	N	N	N	N	N	N</vector>
              <vector>MeI15343-05	L	Messe	gigan	f	N	N	N	N	Y	N	N	N	N	N</vector>
              <vector>MeI15345-02	L	Messe	gigan	f	N	N	N	N	N	Y	N	N	N	N</vector>
              <vector>MeI291-01	L	Messe	gigan	f	N	N	N	N	N	N	Y	N	N	N</vector>
              <vector>MeI292-01	L	Messe	gigan	f	N	N	N	N	N	N	N	Y	N	N</vector>
              <vector>MeI294-01	L	Messe	gigan	f	N	N	N	N	N	N	N	N	Y	N</vector>
              <vector>MeI3258-01	L	Messe	gigan	m	N	N	N	N	N	N	N	N	N	N</vector>
              <vector>MeI336-01	L	Messe	gigan	f	N	N	N	N	N	N	N	N	N	Y</vector>
              <vector>MeI406-01	L	Messe	gigan	f	N	N	N	N	N	N	N	N	N	N</vector>
              <vector>MeI409-01	L	Messe	gigan	f	N	N	N	N	N	N	N	N	N	N</vector>
              <vector>MeI45-01	L	Messe	gigan	f	N	N	N	N	N	N	N	N	N	N</vector>
              <vector>MeI6576-01	L	Messe	gigan	f	N	N	N	N	N	N	N	N	N	N</vector>
              <vector>MeI6577-01	L	Messe	gigan	f	N	N	N	N	N	N	N	N	N	N</vector>
              <vector>MeI7016-01	L	Messe	gigan	f	N	N	N	N	N	N	N	N	N	N</vector>
              <vector>MeI7144-01	L	Messe	gigan	f	N	N	N	N	N	N	N	N	N	N</vector>
              <vector>MeI7520-01	L	Messe	gigan	f	N	N	N	N	N	N	N	N	N	N</vector>
              <vector>MeI8467-01	L	Messe	gigan	f	N	N	N	N	N	N	N	N	N	N</vector>
              <vector>MeI13193-01	R	Messe	gigan	f	Y	N	N	N	N	N	N	N	N	N</vector>
              <vector>MeI13275-01	R	Messe	gigan	f	N	Y	N	N	N	N	N	N	N	N</vector>
              <vector>MeI13628-86	R	Messe	gigan	f	N	N	Y	N	N	N	N	N	N	N</vector>
              <vector>MeI13847-82	R	Messe	gigan	f	N	N	N	N	N	N	N	N	N	N</vector>
              <vector>MeI14043-78	R	Messe	gigan	f	N	N	N	N	N	N	N	N	N	N</vector>
              <vector>MeI14045-76	R	Messe	gigan	f	N	N	N	Y	N	N	N	N	N	N</vector>
              <vector>MeI15343-05	R	Messe	gigan	f	N	N	N	N	Y	N	N	N	N	N</vector>
              <vector>MeI15345-02	R	Messe	gigan	f	N	N	N	N	N	Y	N	N	N	N</vector>
              <vector>MeI291-01	R	Messe	gigan	f	N	N	N	N	N	N	Y	N	N	N</vector>
              <vector>MeI292-01	R	Messe	gigan	f	N	N	N	N	N	N	N	Y	N	N</vector>
              <vector>MeI294-01	R	Messe	gigan	f	N	N	N	N	N	N	N	N	Y	N</vector>
              <vector>MeI3258-01	R	Messe	gigan	m	N	N	N	N	N	N	N	N	N	N</vector>
              <vector>MeI336-01	R	Messe	gigan	f	N	N	N	N	N	N	N	N	N	Y</vector>
              <vector>MeI406-01	R	Messe	gigan	f	N	N	N	N	N	N	N	N	N	N</vector>
              <vector>MeI409-01	R	Messe	gigan	f	N	N	N	N	N	N	N	N	N	N</vector>
              <vector>MeI45-01	R	Messe	gigan	f	N	N	N	N	N	N	N	N	N	N</vector>
              <vector>MeI6576-01	R	Messe	gigan	f	N	N	N	N	N	N	N	N	N	N</vector>
              <vector>MeI6577-01	R	Messe	gigan	f	N	N	N	N	N	N	N	N	N	N</vector>
              <vector>MeI7016-01	R	Messe	gigan	f	N	N	N	N	N	N	N	N	N	N</vector>
              <vector>MeI7144-01	R	Messe	gigan	f	N	N	N	N	N	N	N	N	N	N</vector>
              <vector>MeI7520-01	R	Messe	gigan	f	N	N	N	N	N	N	N	N	N	N</vector>
              <vector>MeI8467-01	R	Messe	gigan	f	N	N	N	N	N	N	N	N	N	N</vector>
              <vector>MeI1006-01-Holotypus-Formicium-simillimum	L	Messe	simil	f	N	N	N	N	N	N	N	N	N	N</vector>
              <vector>MeI1008-01	L	Messe	simil	f	N	N	N	N	N	N	N	N	N	N</vector>
              <vector>MeI12878-01	L	Messe	simil	f	N	N	N	N	N	N	N	N	N	N</vector>
              <vector>MeI411-01	L	Messe	simil	f	N	N	N	N	N	N	N	N	N	N</vector>
              <vector>MeI7019-01	L	Messe	simil	f	N	N	N	N	N	N	N	N	N	N</vector>
              <vector>MeI8896-01	L	Messe	gigan	m	N	N	N	N	N	N	N	N	N	N</vector>
              <vector>MeI1006-01-Holotypus-Formicium-simillimum	R	Messe	simil	f	N	N	N	N	N	N	N	N	N	N</vector>
              <vector>MeI1008-01	R	Messe	simil	f	N	N	N	N	N	N	N	N	N	N</vector>
              <vector>MeI12878-01	R	Messe	simil	f	N	N	N	N	N	N	N	N	N	N</vector>
              <vector>MeI348-01	R	Messe	simil	f	N	N	N	N	N	N	N	N	N	N</vector>
              <vector>MeI411-01	R	Messe	simil	f	N	N	N	N	N	N	N	N	N	N</vector>
              <vector>MeI7019-01	R	Messe	simil	f	N	N	N	N	N	N	N	N	N	N</vector>
              <vector>MeI8896-01	R	Messe	gigan	m	N	N	N	N	N	N	N	N	N	N</vector>
            </classifiermat>
            <idvec>MeI13193-01_MIR.tif	MeI13275-01_MIR.tif	MeI13628-86_MIR.tif	MeI14045-76_MIR.tif	MeI15343-05_MIR.tif	MeI15345-02_MIR.tif	MeI291-01_MIR.tif	MeI292-01_MIR.tif	MeI294-01_MIR.tif	MeI3258-01_MIR.tif	MeI336-01_MIR.tif	MeI406-01_MIR.tif	MeI409-01_MIR.tif	MeI45-01_MIR.tif	MeI6576-01_MIR.tif	MeI6577-01_MIR.tif	MeI7016-01_MIR.tif	MeI7144-01_MIR.tif	MeI7520-01_MIR.tif	MeI8467-01_MIR.tif	MeI13193-01.tif	MeI13275-01.tif	MeI13628-86.tif	MeI13847-82.tif	MeI14043-78.tif	MeI14045-76.tif	MeI15343-05.tif	MeI15345-02.tif	MeI291-01.tif	MeI292-01.tif	MeI294-01.tif	MeI3258-01.tif	MeI336-01.tif	MeI406-01.tif	MeI409-01.tif	MeI45-01.tif	MeI6576-01.tif	MeI6577-01.tif	MeI7016-01.tif	MeI7144-01.tif	MeI7520-01.tif	MeI8467-01.tif	MeI1006-01-Holotypus-Formicium-simillimum_MIR.tif	MeI1008-01_MIR.tif	MeI12878-01_MIR.tif	MeI411-01_MIR.tif	MeI7019-01_MIR.tif	MeI8896-01_MIR.tif	MeI1006-01-Holotypus-Formicium-simillimum.tif	MeI1008-01.tif	MeI12878-01.tif	MeI348-01.tif	MeI411-01.tif	MeI7019-01.tif	MeI8896-01.tif</idvec>
            <meanconfig>0.06525194305313353 0.14016811504373128 0.1362666908280864 0.1492087790275172 0.18902517570426894 0.09042103232596904 0.2000225464339853 0.004324365913454142 0.34657141469006914 -0.07776232105676148 0.34184320324463013 -0.11813657389073193 0.009901844066948549 -0.016584925972205365 -0.042524452738871704 -0.005587351405710593 -0.05365516035131971 0.015118260579668696 -0.49681718878986403 0.030566882193412692 -0.49733880472732583 0.0208056898730124 -0.19854721141374126 -0.23254195263135663 </meanconfig>
            <omitflag>false	false	false	false	false	false	false	false	false	false	false	false	false	false	false	false	false	false	false	false	false	false	false	true	true	false	false	false	false	false	false	false	false	false	false	false	false	false	false	false	false	false	false	false	false	false	false	false	false	false	false	true	false	false	false</omitflag>
            <uniquenumvec>15 16 17 18 19 20 26 27 28 29 30 33 34 36 37 38 39 41 42 43 57 58 59 60 61 62 63 64 69 70 71 72 73 77 78 80 81 82 83 85 86 87 4 5 14 35 40 44 47 48 56 76 79 84 88 </uniquenumvec>
            <linkedsets>100 103 113 115 121 125 127 129 138 140 142 144 146 148 150 152 154 156 158 </linkedsets>
            <linksetmatrix>
              <vector>0 0 0 0 0 0 0 0 0 0 0 0 0 0 0 0 0 0 0 </vector>
              <vector>1 1 1 1 1 1 1 1 1 1 1 1 1 1 1 1 1 1 1 </vector>
              <vector>2 2 2 2 2 2 2 2 2 2 2 2 2 2 2 2 2 2 2 </vector>
              <vector>3 3 3 3 3 3 3 3 3 3 3 3 3 3 3 3 3 3 3 </vector>
              <vector>4 4 4 4 4 4 4 4 4 4 4 4 4 4 4 4 4 4 4 </vector>
              <vector>5 5 5 5 5 5 5 5 5 5 5 5 5 5 5 5 5 5 5 </vector>
              <vector>6 6 6 6 6 6 6 6 6 6 6 6 6 6 6 6 6 6 6 </vector>
              <vector>7 7 7 7 7 7 7 7 7 7 7 7 7 7 7 7 7 7 7 </vector>
              <vector>8 8 8 8 8 8 8 8 8 8 8 8 8 8 8 8 8 8 8 </vector>
              <vector>9 9 9 9 9 9 9 9 9 9 9 9 9 9 9 9 9 9 9 </vector>
              <vector>10 10 10 10 10 10 10 10 10 10 10 10 10 10 10 10 10 10 10 </vector>
              <vector>11 11 11 11 11 11 11 11 11 11 11 11 11 11 11 11 11 11 11 </vector>
              <vector>12 12 12 12 12 12 12 12 12 12 12 12 12 12 12 12 12 12 12 </vector>
              <vector>13 13 13 13 13 13 13 13 13 13 13 13 13 13 13 13 13 13 13 </vector>
              <vector>14 14 14 14 14 14 14 14 14 14 14 14 14 14 14 14 14 14 14 </vector>
              <vector>15 15 15 15 15 15 15 15 15 15 15 15 15 15 15 15 15 15 15 </vector>
              <vector>16 16 16 16 16 16 16 16 16 16 16 16 16 16 16 16 16 16 16 </vector>
              <vector>17 17 17 17 17 17 17 17 17 17 17 17 17 17 17 17 17 17 17 </vector>
              <vector>18 18 18 18 18 18 18 18 18 18 18 18 18 18 18 18 18 18 18 </vector>
              <vector>19 19 19 19 19 19 19 19 19 19 19 19 19 19 19 19 19 19 19 </vector>
              <vector>20 20 20 20 20 20 20 20 20 20 20 20 20 20 20 20 20 20 20 </vector>
              <vector>21 21 21 21 21 21 21 21 21 21 21 21 21 21 21 21 21 21 21 </vector>
              <vector>22 22 22 22 22 22 22 22 22 22 22 22 22 22 22 22 22 22 22 </vector>
              <vector>23 23 23 23 23 23 23 23 23 23 23 23 23 23 23 23 23 23 23 </vector>
              <vector>24 24 24 24 24 24 24 24 24 24 24 24 24 24 24 24 24 24 24 </vector>
              <vector>25 25 25 25 25 25 25 25 25 25 25 25 25 25 25 25 25 25 25 </vector>
              <vector>26 26 26 26 26 26 26 26 26 26 26 26 26 26 26 26 26 26 26 </vector>
              <vector>27 27 27 27 27 27 27 27 27 27 27 27 27 27 27 27 27 27 27 </vector>
              <vector>28 28 28 28 28 28 28 28 28 28 28 28 28 28 28 28 28 28 28 </vector>
              <vector>29 29 29 29 29 29 29 29 29 29 29 29 29 29 29 29 29 29 29 </vector>
              <vector>30 30 30 30 30 30 30 30 30 30 30 30 30 30 30 30 30 30 30 </vector>
              <vector>31 31 31 31 31 31 31 31 31 31 31 31 31 31 31 31 31 31 31 </vector>
              <vector>32 32 32 32 32 32 32 32 32 32 32 32 32 32 32 32 32 32 32 </vector>
              <vector>33 33 33 33 33 33 33 33 33 33 33 33 33 33 33 33 33 33 33 </vector>
              <vector>34 34 34 34 34 34 34 34 34 34 34 34 34 34 34 34 34 34 34 </vector>
              <vector>35 35 35 35 35 35 35 35 35 35 35 35 35 35 35 35 35 35 35 </vector>
              <vector>36 36 36 36 36 36 36 36 36 36 36 36 36 36 36 36 36 36 36 </vector>
              <vector>37 37 37 37 37 37 37 37 37 37 37 37 37 37 37 37 37 37 37 </vector>
              <vector>38 38 38 38 38 38 38 38 38 38 38 38 38 38 38 38 38 38 38 </vector>
              <vector>39 39 39 39 39 39 39 39 39 39 39 39 39 39 39 39 39 39 39 </vector>
              <vector>40 40 40 40 40 40 40 40 40 40 40 40 40 40 40 40 40 40 40 </vector>
              <vector>41 41 41 41 41 41 41 41 41 41 41 41 41 41 41 41 41 41 41 </vector>
              <vector>42 42 42 42 42 42 42 42 42 42 42 42 42 42 42 42 42 42 42 </vector>
              <vector>43 43 43 43 43 43 43 43 43 43 43 43 43 43 43 43 43 43 43 </vector>
              <vector>44 44 44 44 44 44 44 44 44 44 44 44 44 44 44 44 44 44 44 </vector>
              <vector>45 45 45 45 45 45 45 45 45 45 45 45 45 45 45 45 45 45 45 </vector>
              <vector>46 46 46 46 46 46 46 46 46 46 46 46 46 46 46 46 46 46 46 </vector>
              <vector>47 47 47 47 47 47 47 47 47 47 47 47 47 47 47 47 47 47 47 </vector>
              <vector>48 48 48 48 48 48 48 48 48 48 48 48 48 48 48 48 48 48 48 </vector>
              <vector>49 49 49 49 49 49 49 49 49 49 49 49 49 49 49 49 49 49 49 </vector>
              <vector>50 50 50 50 50 50 50 50 50 50 50 50 50 50 50 50 50 50 50 </vector>
              <vector>51 51 51 51 51 51 51 51 51 51 51 51 51 51 51 51 51 51 51 </vector>
              <vector>52 52 52 52 52 52 52 52 52 52 52 52 52 52 52 52 52 52 52 </vector>
              <vector>53 53 53 53 53 53 53 53 53 53 53 53 53 53 53 53 53 53 53 </vector>
              <vector>54 54 54 54 54 54 54 54 54 54 54 54 54 54 54 54 54 54 54 </vector>
            </linksetmatrix>
          </morphojset_contents>
        </morphojset>
      </discriminant_function>
      <discriminant_function>
        <df_contents visiblename="Discriminant function MeI-292" allpairs="false" dim="2" datatype="2" linkedoutlinenumber="0" linkedwireframenumber="0" npairs="1" nlmk="12" permruns="1000" permutationtest="true" uniqueid="124">
          <classindices>10 </classindices>
          <classtables>
            <vector>44 2 44 0 0 2 44 0 1 1 </vector>
          </classtables>
          <crossvalscores>
            <vector>-4.793278430157196 -31.442532498883573 -23.473135095942407 -25.103326374651132 -56.809783327197735 -19.348437610397827 -38.26447032286407 -29.31214198131408 -47.741520025924714 -34.122071352449396 -35.52782064516968 -32.47172723264662 -40.022938953217775 -22.37894401353597 -17.04821732447337 -29.02280723917947 -34.8245488638411 -17.120003076668787 -26.550124333399697 -21.42166412930876 -57.53160821984152 -24.197300744870233 -30.454240641742732 -27.43293869089152 -54.29610196386556 -34.386439856341475 -22.823721800630587 -38.90854375472719 -11.625549000121397 -26.267080131039815 -12.085148216511602 -5.554319713395632 -30.713489797128258 -56.92068348737034 -32.71000536666399 -27.540392310278456 -52.37850822208671 -34.53114732068536 -17.70355336800653 -26.367275887613996 -19.521571257100245 -38.181692222840624 -29.794124357638964 -54.53946054781835 -257.69984694775917 73.79257606632655 </vector>
          </crossvalscores>
          <discrimfunc>
            <vector>565.243648476112 </vector>
            <vector>318.47959935618434 </vector>
            <vector>-749.435280772007 </vector>
            <vector>-303.6219822148437 </vector>
            <vector>735.7532610106895 </vector>
            <vector>-55.740377526271836 </vector>
            <vector>-274.1041485066881 </vector>
            <vector>208.68651931329808 </vector>
            <vector>91.06093984676248 </vector>
            <vector>232.1007121304901 </vector>
            <vector>-145.5108972812522 </vector>
            <vector>-192.1924876898068 </vector>
            <vector>122.55938686888618 </vector>
            <vector>52.89454385368951 </vector>
            <vector>-174.809551367791 </vector>
            <vector>-100.1401926659451 </vector>
            <vector>-470.1761426114524 </vector>
            <vector>-270.5314109578565 </vector>
            <vector>-168.83009007139918 </vector>
            <vector>249.5581313082742 </vector>
            <vector>163.9255789101062 </vector>
            <vector>-47.96182273674269 </vector>
            <vector>304.3232954975996 </vector>
            <vector>-91.53123217029385 </vector>
          </discrimfunc>
          <discrimscores>
            <vector>-16.320884018048325 -31.92431049553003 -27.370716454715673 -28.78538160573133 -44.279602229023084 -22.905476353083756 -34.49888852475264 -30.657606411860762 -39.97897783958785 -33.51626615766353 -34.50185505702863 -32.61989326660987 -36.227374278655205 -27.50516053174239 -19.64822108529785 -30.791219671735377 -34.12670707695042 -21.62977323096549 -27.96722399397046 -23.808996117906354 -40.32589569849839 -26.838601519539715 -31.317960772039996 -29.813948007949012 -43.57259300832173 -34.15417202658075 -27.39560779294273 -34.74150795372658 -16.424736800699595 -29.046006070365664 -20.27618701438795 -14.306245637179929 -31.462130459703605 -44.63544131376189 -32.413205687732436 -29.79509741400039 -36.69080524246419 -33.12942208423905 -25.134907361092765 -29.117505962104783 -24.68368922999646 -36.483020774433115 -31.253500347441637 -41.28432849056654 15.90204079688248 45.159825160873325 </vector>
          </discrimscores>
          <groupmeans>
            <vector>0.06324965878498255 0.1391030085264205 0.13370541137843595 0.148919662530148 0.1862113912473863 0.09128349672096346 0.2003758063932098 0.004037194260897764 0.34835493938057394 -0.07728264195123541 0.34403552327684894 -0.1188322102774463 0.010756611745212133 -0.01590354535829803 -0.041242047547369834 -0.005909677784317602 -0.0528007643672105 0.01589528409066501 -0.4970305909344045 0.028691049186694902 -0.4990600952563696 0.01925245808011223 -0.19655584410129556 -0.22925407802460512 </vector>
            <vector>0.08434549429529042 0.13056389150633438 0.1402132188282545 0.13934457714564497 0.22502205729461966 0.07636488430838352 0.21561433495786803 0.008856096098339615 0.32314387736097716 -0.05887900605487679 0.3227035180430648 -0.09124757980637228 0.03753831212945803 -0.031009698598133843 -0.06791507326361604 -0.005898404357955876 -0.07184530158463405 0.008275046895882746 -0.5216233671596129 0.041613690730697 -0.49432719300277816 0.01162591074484369 -0.192869877898892 -0.2296094086127882 </vector>
          </groupmeans>
          <mahaldist>7.814209234321526 </mahaldist>
          <pairstrings>N -- Y</pairstrings>
          <procdist>0.08814904655022988 </procdist>
          <procdistpermpval>0.213 </procdistpermpval>
          <tsquare>116.81400444092415 </tsquare>
          <tsquarepermpval>0.016 </tsquarepermpval>
          <tsquarepval>0.002613853022829682 </tsquarepval>
        </df_contents>
        <morphojset>
          <morphojset_contents visiblename="Scores: Discriminant function MeI-292" uniqueid="125" alignmentmethod="-1" dimension="1" hasprocrustesfit="false" hasrawdata="false" linkedoutlinenumber="0" linkedwireframenumber="0" nincl="52" nlmk="12" nobs="55" objsymmetry="false" procsumsquare="0.0" procrustesfitfromparentset="false">
            <alignmentvectors>
              <vector>0.0 </vector>
              <vector>0.0 </vector>
              <vector>0.0 </vector>
              <vector>0.0 </vector>
              <vector>0.0 </vector>
              <vector>0.0 </vector>
              <vector>0.0 </vector>
              <vector>0.0 </vector>
              <vector>0.0 </vector>
              <vector>0.0 </vector>
              <vector>0.0 </vector>
              <vector>0.0 </vector>
            </alignmentvectors>
            <datavector>
              <datamatrix visiblename="Discriminant scores" covarfromorigin="false" matrixtype="24" iscoordinates="false" issymmetrycomponent="false" isasymmetrycomponent="false">
                <data>
                  <vector>-16.320884018048325 </vector>
                  <vector>-31.92431049553003 </vector>
                  <vector>-27.370716454715673 </vector>
                  <vector>-28.78538160573133 </vector>
                  <vector>-44.279602229023084 </vector>
                  <vector>15.90204079688248 </vector>
                  <vector>-22.905476353083756 </vector>
                  <vector>-34.49888852475264 </vector>
                  <vector>-30.657606411860762 </vector>
                  <vector>-39.97897783958785 </vector>
                  <vector>-33.51626615766353 </vector>
                  <vector>-34.50185505702863 </vector>
                  <vector>-32.61989326660987 </vector>
                  <vector>-36.227374278655205 </vector>
                  <vector>-27.50516053174239 </vector>
                  <vector>-19.64822108529785 </vector>
                  <vector>-30.791219671735377 </vector>
                  <vector>-34.12670707695042 </vector>
                  <vector>-21.62977323096549 </vector>
                  <vector>-27.96722399397046 </vector>
                  <vector>-23.808996117906354 </vector>
                  <vector>-40.32589569849839 </vector>
                  <vector>-26.838601519539715 </vector>
                  <vector>45.159825160873325 </vector>
                  <vector>-31.317960772039996 </vector>
                  <vector>-29.813948007949012 </vector>
                  <vector>-43.57259300832173 </vector>
                  <vector>-34.15417202658075 </vector>
                  <vector>-27.39560779294273 </vector>
                  <vector>-34.74150795372658 </vector>
                  <vector>-16.424736800699595 </vector>
                  <vector>-29.046006070365664 </vector>
                  <vector>-20.27618701438795 </vector>
                  <vector>-14.306245637179929 </vector>
                  <vector>-31.462130459703605 </vector>
                  <vector>-44.63544131376189 </vector>
                  <vector>-32.413205687732436 </vector>
                  <vector>-29.79509741400039 </vector>
                  <vector>-36.69080524246419 </vector>
                  <vector>-33.12942208423905 </vector>
                  <vector>-25.134907361092765 </vector>
                  <vector>-29.117505962104783 </vector>
                  <vector>-24.68368922999646 </vector>
                  <vector>-36.483020774433115 </vector>
                  <vector>-31.253500347441637 </vector>
                  <vector>-41.28432849056654 </vector>
                </data>
                <namesvector>N -- Y</namesvector>
              </datamatrix>
              <datamatrix visiblename="Cross-validation scores" covarfromorigin="false" matrixtype="25" iscoordinates="false" issymmetrycomponent="false" isasymmetrycomponent="false">
                <data>
                  <vector>-4.793278430157196 </vector>
                  <vector>-31.442532498883573 </vector>
                  <vector>-23.473135095942407 </vector>
                  <vector>-25.103326374651132 </vector>
                  <vector>-56.809783327197735 </vector>
                  <vector>-257.69984694775917 </vector>
                  <vector>-19.348437610397827 </vector>
                  <vector>-38.26447032286407 </vector>
                  <vector>-29.31214198131408 </vector>
                  <vector>-47.741520025924714 </vector>
                  <vector>-34.122071352449396 </vector>
                  <vector>-35.52782064516968 </vector>
                  <vector>-32.47172723264662 </vector>
                  <vector>-40.022938953217775 </vector>
                  <vector>-22.37894401353597 </vector>
                  <vector>-17.04821732447337 </vector>
                  <vector>-29.02280723917947 </vector>
                  <vector>-34.8245488638411 </vector>
                  <vector>-17.120003076668787 </vector>
                  <vector>-26.550124333399697 </vector>
                  <vector>-21.42166412930876 </vector>
                  <vector>-57.53160821984152 </vector>
                  <vector>-24.197300744870233 </vector>
                  <vector>73.79257606632655 </vector>
                  <vector>-30.454240641742732 </vector>
                  <vector>-27.43293869089152 </vector>
                  <vector>-54.29610196386556 </vector>
                  <vector>-34.386439856341475 </vector>
                  <vector>-22.823721800630587 </vector>
                  <vector>-38.90854375472719 </vector>
                  <vector>-11.625549000121397 </vector>
                  <vector>-26.267080131039815 </vector>
                  <vector>-12.085148216511602 </vector>
                  <vector>-5.554319713395632 </vector>
                  <vector>-30.713489797128258 </vector>
                  <vector>-56.92068348737034 </vector>
                  <vector>-32.71000536666399 </vector>
                  <vector>-27.540392310278456 </vector>
                  <vector>-52.37850822208671 </vector>
                  <vector>-34.53114732068536 </vector>
                  <vector>-17.70355336800653 </vector>
                  <vector>-26.367275887613996 </vector>
                  <vector>-19.521571257100245 </vector>
                  <vector>-38.181692222840624 </vector>
                  <vector>-29.794124357638964 </vector>
                  <vector>-54.53946054781835 </vector>
                </data>
                <namesvector>N -- Y</namesvector>
              </datamatrix>
            </datavector>
            <classifiernames>Specimen	Wing	Locality	Species	Sex	Me-13193	MeI-13275	MeI-13628	MeI-14045	MeI-15343	MeI-15345	MeI-291	MeI-292	MeI-294	MeI-336</classifiernames>
            <classifiermat>
              <vector>MeI13193-01	L	Messe	gigan	f	Y	N	N	N	N	N	N	N	N	N</vector>
              <vector>MeI13275-01	L	Messe	gigan	f	N	Y	N	N	N	N	N	N	N	N</vector>
              <vector>MeI13628-86	L	Messe	gigan	f	N	N	Y	N	N	N	N	N	N	N</vector>
              <vector>MeI14045-76	L	Messe	gigan	f	N	N	N	Y	N	N	N	N	N	N</vector>
              <vector>MeI15343-05	L	Messe	gigan	f	N	N	N	N	Y	N	N	N	N	N</vector>
              <vector>MeI15345-02	L	Messe	gigan	f	N	N	N	N	N	Y	N	N	N	N</vector>
              <vector>MeI291-01	L	Messe	gigan	f	N	N	N	N	N	N	Y	N	N	N</vector>
              <vector>MeI292-01	L	Messe	gigan	f	N	N	N	N	N	N	N	Y	N	N</vector>
              <vector>MeI294-01	L	Messe	gigan	f	N	N	N	N	N	N	N	N	Y	N</vector>
              <vector>MeI3258-01	L	Messe	gigan	m	N	N	N	N	N	N	N	N	N	N</vector>
              <vector>MeI336-01	L	Messe	gigan	f	N	N	N	N	N	N	N	N	N	Y</vector>
              <vector>MeI406-01	L	Messe	gigan	f	N	N	N	N	N	N	N	N	N	N</vector>
              <vector>MeI409-01	L	Messe	gigan	f	N	N	N	N	N	N	N	N	N	N</vector>
              <vector>MeI45-01	L	Messe	gigan	f	N	N	N	N	N	N	N	N	N	N</vector>
              <vector>MeI6576-01	L	Messe	gigan	f	N	N	N	N	N	N	N	N	N	N</vector>
              <vector>MeI6577-01	L	Messe	gigan	f	N	N	N	N	N	N	N	N	N	N</vector>
              <vector>MeI7016-01	L	Messe	gigan	f	N	N	N	N	N	N	N	N	N	N</vector>
              <vector>MeI7144-01	L	Messe	gigan	f	N	N	N	N	N	N	N	N	N	N</vector>
              <vector>MeI7520-01	L	Messe	gigan	f	N	N	N	N	N	N	N	N	N	N</vector>
              <vector>MeI8467-01	L	Messe	gigan	f	N	N	N	N	N	N	N	N	N	N</vector>
              <vector>MeI13193-01	R	Messe	gigan	f	Y	N	N	N	N	N	N	N	N	N</vector>
              <vector>MeI13275-01	R	Messe	gigan	f	N	Y	N	N	N	N	N	N	N	N</vector>
              <vector>MeI13628-86	R	Messe	gigan	f	N	N	Y	N	N	N	N	N	N	N</vector>
              <vector>MeI13847-82	R	Messe	gigan	f	N	N	N	N	N	N	N	N	N	N</vector>
              <vector>MeI14043-78	R	Messe	gigan	f	N	N	N	N	N	N	N	N	N	N</vector>
              <vector>MeI14045-76	R	Messe	gigan	f	N	N	N	Y	N	N	N	N	N	N</vector>
              <vector>MeI15343-05	R	Messe	gigan	f	N	N	N	N	Y	N	N	N	N	N</vector>
              <vector>MeI15345-02	R	Messe	gigan	f	N	N	N	N	N	Y	N	N	N	N</vector>
              <vector>MeI291-01	R	Messe	gigan	f	N	N	N	N	N	N	Y	N	N	N</vector>
              <vector>MeI292-01	R	Messe	gigan	f	N	N	N	N	N	N	N	Y	N	N</vector>
              <vector>MeI294-01	R	Messe	gigan	f	N	N	N	N	N	N	N	N	Y	N</vector>
              <vector>MeI3258-01	R	Messe	gigan	m	N	N	N	N	N	N	N	N	N	N</vector>
              <vector>MeI336-01	R	Messe	gigan	f	N	N	N	N	N	N	N	N	N	Y</vector>
              <vector>MeI406-01	R	Messe	gigan	f	N	N	N	N	N	N	N	N	N	N</vector>
              <vector>MeI409-01	R	Messe	gigan	f	N	N	N	N	N	N	N	N	N	N</vector>
              <vector>MeI45-01	R	Messe	gigan	f	N	N	N	N	N	N	N	N	N	N</vector>
              <vector>MeI6576-01	R	Messe	gigan	f	N	N	N	N	N	N	N	N	N	N</vector>
              <vector>MeI6577-01	R	Messe	gigan	f	N	N	N	N	N	N	N	N	N	N</vector>
              <vector>MeI7016-01	R	Messe	gigan	f	N	N	N	N	N	N	N	N	N	N</vector>
              <vector>MeI7144-01	R	Messe	gigan	f	N	N	N	N	N	N	N	N	N	N</vector>
              <vector>MeI7520-01	R	Messe	gigan	f	N	N	N	N	N	N	N	N	N	N</vector>
              <vector>MeI8467-01	R	Messe	gigan	f	N	N	N	N	N	N	N	N	N	N</vector>
              <vector>MeI1006-01-Holotypus-Formicium-simillimum	L	Messe	simil	f	N	N	N	N	N	N	N	N	N	N</vector>
              <vector>MeI1008-01	L	Messe	simil	f	N	N	N	N	N	N	N	N	N	N</vector>
              <vector>MeI12878-01	L	Messe	simil	f	N	N	N	N	N	N	N	N	N	N</vector>
              <vector>MeI411-01	L	Messe	simil	f	N	N	N	N	N	N	N	N	N	N</vector>
              <vector>MeI7019-01	L	Messe	simil	f	N	N	N	N	N	N	N	N	N	N</vector>
              <vector>MeI8896-01	L	Messe	gigan	m	N	N	N	N	N	N	N	N	N	N</vector>
              <vector>MeI1006-01-Holotypus-Formicium-simillimum	R	Messe	simil	f	N	N	N	N	N	N	N	N	N	N</vector>
              <vector>MeI1008-01	R	Messe	simil	f	N	N	N	N	N	N	N	N	N	N</vector>
              <vector>MeI12878-01	R	Messe	simil	f	N	N	N	N	N	N	N	N	N	N</vector>
              <vector>MeI348-01	R	Messe	simil	f	N	N	N	N	N	N	N	N	N	N</vector>
              <vector>MeI411-01	R	Messe	simil	f	N	N	N	N	N	N	N	N	N	N</vector>
              <vector>MeI7019-01	R	Messe	simil	f	N	N	N	N	N	N	N	N	N	N</vector>
              <vector>MeI8896-01	R	Messe	gigan	m	N	N	N	N	N	N	N	N	N	N</vector>
            </classifiermat>
            <idvec>MeI13193-01_MIR.tif	MeI13275-01_MIR.tif	MeI13628-86_MIR.tif	MeI14045-76_MIR.tif	MeI15343-05_MIR.tif	MeI15345-02_MIR.tif	MeI291-01_MIR.tif	MeI292-01_MIR.tif	MeI294-01_MIR.tif	MeI3258-01_MIR.tif	MeI336-01_MIR.tif	MeI406-01_MIR.tif	MeI409-01_MIR.tif	MeI45-01_MIR.tif	MeI6576-01_MIR.tif	MeI6577-01_MIR.tif	MeI7016-01_MIR.tif	MeI7144-01_MIR.tif	MeI7520-01_MIR.tif	MeI8467-01_MIR.tif	MeI13193-01.tif	MeI13275-01.tif	MeI13628-86.tif	MeI13847-82.tif	MeI14043-78.tif	MeI14045-76.tif	MeI15343-05.tif	MeI15345-02.tif	MeI291-01.tif	MeI292-01.tif	MeI294-01.tif	MeI3258-01.tif	MeI336-01.tif	MeI406-01.tif	MeI409-01.tif	MeI45-01.tif	MeI6576-01.tif	MeI6577-01.tif	MeI7016-01.tif	MeI7144-01.tif	MeI7520-01.tif	MeI8467-01.tif	MeI1006-01-Holotypus-Formicium-simillimum_MIR.tif	MeI1008-01_MIR.tif	MeI12878-01_MIR.tif	MeI411-01_MIR.tif	MeI7019-01_MIR.tif	MeI8896-01_MIR.tif	MeI1006-01-Holotypus-Formicium-simillimum.tif	MeI1008-01.tif	MeI12878-01.tif	MeI348-01.tif	MeI411-01.tif	MeI7019-01.tif	MeI8896-01.tif</idvec>
            <meanconfig>0.06525194305313353 0.14016811504373128 0.1362666908280864 0.1492087790275172 0.18902517570426894 0.09042103232596904 0.2000225464339853 0.004324365913454142 0.34657141469006914 -0.07776232105676148 0.34184320324463013 -0.11813657389073193 0.009901844066948549 -0.016584925972205365 -0.042524452738871704 -0.005587351405710593 -0.05365516035131971 0.015118260579668696 -0.49681718878986403 0.030566882193412692 -0.49733880472732583 0.0208056898730124 -0.19854721141374126 -0.23254195263135663 </meanconfig>
            <omitflag>false	false	false	false	false	false	false	false	false	false	false	false	false	false	false	false	false	false	false	false	false	false	false	true	true	false	false	false	false	false	false	false	false	false	false	false	false	false	false	false	false	false	false	false	false	false	false	false	false	false	false	true	false	false	false</omitflag>
            <uniquenumvec>15 16 17 18 19 20 26 27 28 29 30 33 34 36 37 38 39 41 42 43 57 58 59 60 61 62 63 64 69 70 71 72 73 77 78 80 81 82 83 85 86 87 4 5 14 35 40 44 47 48 56 76 79 84 88 </uniquenumvec>
            <linkedsets>100 103 113 115 121 123 127 129 138 140 142 144 146 148 150 152 154 156 158 </linkedsets>
            <linksetmatrix>
              <vector>0 0 0 0 0 0 0 0 0 0 0 0 0 0 0 0 0 0 0 </vector>
              <vector>1 1 1 1 1 1 1 1 1 1 1 1 1 1 1 1 1 1 1 </vector>
              <vector>2 2 2 2 2 2 2 2 2 2 2 2 2 2 2 2 2 2 2 </vector>
              <vector>3 3 3 3 3 3 3 3 3 3 3 3 3 3 3 3 3 3 3 </vector>
              <vector>4 4 4 4 4 4 4 4 4 4 4 4 4 4 4 4 4 4 4 </vector>
              <vector>5 5 5 5 5 5 5 5 5 5 5 5 5 5 5 5 5 5 5 </vector>
              <vector>6 6 6 6 6 6 6 6 6 6 6 6 6 6 6 6 6 6 6 </vector>
              <vector>7 7 7 7 7 7 7 7 7 7 7 7 7 7 7 7 7 7 7 </vector>
              <vector>8 8 8 8 8 8 8 8 8 8 8 8 8 8 8 8 8 8 8 </vector>
              <vector>9 9 9 9 9 9 9 9 9 9 9 9 9 9 9 9 9 9 9 </vector>
              <vector>10 10 10 10 10 10 10 10 10 10 10 10 10 10 10 10 10 10 10 </vector>
              <vector>11 11 11 11 11 11 11 11 11 11 11 11 11 11 11 11 11 11 11 </vector>
              <vector>12 12 12 12 12 12 12 12 12 12 12 12 12 12 12 12 12 12 12 </vector>
              <vector>13 13 13 13 13 13 13 13 13 13 13 13 13 13 13 13 13 13 13 </vector>
              <vector>14 14 14 14 14 14 14 14 14 14 14 14 14 14 14 14 14 14 14 </vector>
              <vector>15 15 15 15 15 15 15 15 15 15 15 15 15 15 15 15 15 15 15 </vector>
              <vector>16 16 16 16 16 16 16 16 16 16 16 16 16 16 16 16 16 16 16 </vector>
              <vector>17 17 17 17 17 17 17 17 17 17 17 17 17 17 17 17 17 17 17 </vector>
              <vector>18 18 18 18 18 18 18 18 18 18 18 18 18 18 18 18 18 18 18 </vector>
              <vector>19 19 19 19 19 19 19 19 19 19 19 19 19 19 19 19 19 19 19 </vector>
              <vector>20 20 20 20 20 20 20 20 20 20 20 20 20 20 20 20 20 20 20 </vector>
              <vector>21 21 21 21 21 21 21 21 21 21 21 21 21 21 21 21 21 21 21 </vector>
              <vector>22 22 22 22 22 22 22 22 22 22 22 22 22 22 22 22 22 22 22 </vector>
              <vector>23 23 23 23 23 23 23 23 23 23 23 23 23 23 23 23 23 23 23 </vector>
              <vector>24 24 24 24 24 24 24 24 24 24 24 24 24 24 24 24 24 24 24 </vector>
              <vector>25 25 25 25 25 25 25 25 25 25 25 25 25 25 25 25 25 25 25 </vector>
              <vector>26 26 26 26 26 26 26 26 26 26 26 26 26 26 26 26 26 26 26 </vector>
              <vector>27 27 27 27 27 27 27 27 27 27 27 27 27 27 27 27 27 27 27 </vector>
              <vector>28 28 28 28 28 28 28 28 28 28 28 28 28 28 28 28 28 28 28 </vector>
              <vector>29 29 29 29 29 29 29 29 29 29 29 29 29 29 29 29 29 29 29 </vector>
              <vector>30 30 30 30 30 30 30 30 30 30 30 30 30 30 30 30 30 30 30 </vector>
              <vector>31 31 31 31 31 31 31 31 31 31 31 31 31 31 31 31 31 31 31 </vector>
              <vector>32 32 32 32 32 32 32 32 32 32 32 32 32 32 32 32 32 32 32 </vector>
              <vector>33 33 33 33 33 33 33 33 33 33 33 33 33 33 33 33 33 33 33 </vector>
              <vector>34 34 34 34 34 34 34 34 34 34 34 34 34 34 34 34 34 34 34 </vector>
              <vector>35 35 35 35 35 35 35 35 35 35 35 35 35 35 35 35 35 35 35 </vector>
              <vector>36 36 36 36 36 36 36 36 36 36 36 36 36 36 36 36 36 36 36 </vector>
              <vector>37 37 37 37 37 37 37 37 37 37 37 37 37 37 37 37 37 37 37 </vector>
              <vector>38 38 38 38 38 38 38 38 38 38 38 38 38 38 38 38 38 38 38 </vector>
              <vector>39 39 39 39 39 39 39 39 39 39 39 39 39 39 39 39 39 39 39 </vector>
              <vector>40 40 40 40 40 40 40 40 40 40 40 40 40 40 40 40 40 40 40 </vector>
              <vector>41 41 41 41 41 41 41 41 41 41 41 41 41 41 41 41 41 41 41 </vector>
              <vector>42 42 42 42 42 42 42 42 42 42 42 42 42 42 42 42 42 42 42 </vector>
              <vector>43 43 43 43 43 43 43 43 43 43 43 43 43 43 43 43 43 43 43 </vector>
              <vector>44 44 44 44 44 44 44 44 44 44 44 44 44 44 44 44 44 44 44 </vector>
              <vector>45 45 45 45 45 45 45 45 45 45 45 45 45 45 45 45 45 45 45 </vector>
              <vector>46 46 46 46 46 46 46 46 46 46 46 46 46 46 46 46 46 46 46 </vector>
              <vector>47 47 47 47 47 47 47 47 47 47 47 47 47 47 47 47 47 47 47 </vector>
              <vector>48 48 48 48 48 48 48 48 48 48 48 48 48 48 48 48 48 48 48 </vector>
              <vector>49 49 49 49 49 49 49 49 49 49 49 49 49 49 49 49 49 49 49 </vector>
              <vector>50 50 50 50 50 50 50 50 50 50 50 50 50 50 50 50 50 50 50 </vector>
              <vector>51 51 51 51 51 51 51 51 51 51 51 51 51 51 51 51 51 51 51 </vector>
              <vector>52 52 52 52 52 52 52 52 52 52 52 52 52 52 52 52 52 52 52 </vector>
              <vector>53 53 53 53 53 53 53 53 53 53 53 53 53 53 53 53 53 53 53 </vector>
              <vector>54 54 54 54 54 54 54 54 54 54 54 54 54 54 54 54 54 54 54 </vector>
            </linksetmatrix>
          </morphojset_contents>
        </morphojset>
      </discriminant_function>
      <discriminant_function>
        <df_contents visiblename="Discriminant function MeI-336" allpairs="false" dim="2" datatype="2" linkedoutlinenumber="0" linkedwireframenumber="0" npairs="1" nlmk="12" permruns="1000" permutationtest="true" uniqueid="128">
          <classindices>12 </classindices>
          <classtables>
            <vector>44 2 44 0 0 2 37 7 2 0 </vector>
          </classtables>
          <crossvalscores>
            <vector>-5.947048015372801 -11.541110432055328 -22.51613572996408 0.2432500453666312 -14.295738486746739 -20.64803381269581 -3.742718394965077 -18.37326809553017 -0.2421200329185298 -6.088715210742415 -0.9032781970330666 -13.718725349450525 -11.365289095879286 -14.287982616167225 -4.883325000658642 -47.340058293390086 4.474103523591607 -6.552187071817655 -13.254279506856339 -12.778229414626031 -17.45680076328678 -11.60167666746429 -25.136161188761577 -22.6446026423926 2.6952900972079727 -7.944799235894429 0.421318415842483 -3.6359354283316385 -5.854726894051207 -9.114263808874973 -13.273112483667859 -11.030594363792321 -15.396492632030121 1.308807241358303 1.6227443668537713 -19.27053358917417 0.9715338170326779 -30.95425319151382 -18.976472698392918 -17.31635992200611 -4.537782351200702 -4.157647161156822 -21.44361897340691 -21.13986978646873 -9.453403630946859 -19.159041335677134 </vector>
          </crossvalscores>
          <discrimfunc>
            <vector>48.39207128674552 </vector>
            <vector>5.133803355249 </vector>
            <vector>-151.29167860562904 </vector>
            <vector>-151.58378238908884 </vector>
            <vector>305.8755888897688 </vector>
            <vector>76.9173062924588 </vector>
            <vector>-305.89342578121676 </vector>
            <vector>-370.48483117953333 </vector>
            <vector>-198.24378296463956 </vector>
            <vector>-4.611881868042445 </vector>
            <vector>258.1938206100358 </vector>
            <vector>218.84885725153933 </vector>
            <vector>-103.6044065218906 </vector>
            <vector>-340.8627174714711 </vector>
            <vector>168.37342734483104 </vector>
            <vector>84.94430964105358 </vector>
            <vector>194.2493470709307 </vector>
            <vector>612.8023834447505 </vector>
            <vector>-54.39107468458309 </vector>
            <vector>-383.70386908600744 </vector>
            <vector>-16.960347344402663 </vector>
            <vector>211.5789973812432 </vector>
            <vector>-144.69953930149381 </vector>
            <vector>41.02142463087645 </vector>
          </discrimfunc>
          <discrimscores>
            <vector>-8.766608566177332 -11.894023838457704 -17.405048262991205 -6.265916910326221 -13.546448799004775 -16.204034903838902 -6.184781014001756 -14.686083950174613 -5.255853590104133 -8.424093005326135 -4.594733763119845 -13.32766965978952 -11.823154280073704 -13.186424452837551 -6.3794699017482195 -22.97313554217418 -0.7721688030949294 -8.440591625203444 -13.212885341040312 -12.803283464087961 -14.166523971296833 -11.926407389003069 -13.909606820466706 -17.696237339591026 -4.646058230439328 -9.042550869055699 -5.785324733632949 -8.588444278435242 -7.649449817080556 -10.612658861386702 -12.875417981792678 -11.57302975091524 -14.173479056272262 -3.5414706796355855 -5.511922363251731 -15.728902500568923 -8.67336591988304 -19.360553183576684 -15.23306166366786 -14.860811369791941 -7.769775282512604 -6.330421676841308 -14.535636092561 -16.284345815283256 12.21744807776184 9.901727618625241 </vector>
          </discrimscores>
          <groupmeans>
            <vector>0.06340206457164985 0.13946974943454013 0.1333536399049587 0.1491885881615515 0.18710032639873414 0.09139468852598494 0.20105235072157823 0.004358392020588902 0.3480930503920637 -0.07718216132687701 0.34388634475281515 -0.11945113225498914 0.011080249071683907 -0.016404525531472838 -0.042540973217798005 -0.006274729264584716 -0.05480212912948761 0.015903612931439604 -0.4971627292066978 0.02943675602370915 -0.49839315205465395 0.019127385270218053 -0.19506904220484664 -0.22956662399010921 </vector>
            <vector>0.08099256698861003 0.12249559152770206 0.14795219124475445 0.1334282132547674 0.20546548396496667 0.07391866459791127 0.20073035973376213 0.0017897453851345932 0.328905435108203 -0.06108957979076172 0.3259854455718076 -0.07763129630042993 0.03041829094707904 -0.019988134788288096 -0.03933870851419616 0.0021327282079205935 -0.02781527681453736 0.008091812398841656 -0.5187163251691604 0.025208140316383493 -0.5089999434405226 0.014377512562515543 -0.2255795196207679 -0.22273339737169756 </vector>
          </groupmeans>
          <mahaldist>4.703102773317537 </mahaldist>
          <pairstrings>N -- Y</pairstrings>
          <procdist>0.08518841598011134 </procdist>
          <procdistpermpval>0.249 </procdistpermpval>
          <tsquare>42.31494481047967 </tsquare>
          <tsquarepermpval>0.307 </tsquarepermpval>
          <tsquarepval>0.32777322532783026 </tsquarepval>
        </df_contents>
        <morphojset>
          <morphojset_contents visiblename="Scores: Discriminant function MeI-336" uniqueid="129" alignmentmethod="-1" dimension="1" hasprocrustesfit="false" hasrawdata="false" linkedoutlinenumber="0" linkedwireframenumber="0" nincl="52" nlmk="12" nobs="55" objsymmetry="false" procsumsquare="0.0" procrustesfitfromparentset="false">
            <alignmentvectors>
              <vector>0.0 </vector>
              <vector>0.0 </vector>
              <vector>0.0 </vector>
              <vector>0.0 </vector>
              <vector>0.0 </vector>
              <vector>0.0 </vector>
              <vector>0.0 </vector>
              <vector>0.0 </vector>
              <vector>0.0 </vector>
              <vector>0.0 </vector>
              <vector>0.0 </vector>
              <vector>0.0 </vector>
            </alignmentvectors>
            <datavector>
              <datamatrix visiblename="Discriminant scores" covarfromorigin="false" matrixtype="24" iscoordinates="false" issymmetrycomponent="false" isasymmetrycomponent="false">
                <data>
                  <vector>-8.766608566177332 </vector>
                  <vector>-11.894023838457704 </vector>
                  <vector>-17.405048262991205 </vector>
                  <vector>-6.265916910326221 </vector>
                  <vector>-13.546448799004775 </vector>
                  <vector>-16.204034903838902 </vector>
                  <vector>-6.184781014001756 </vector>
                  <vector>-14.686083950174613 </vector>
                  <vector>12.21744807776184 </vector>
                  <vector>-5.255853590104133 </vector>
                  <vector>-8.424093005326135 </vector>
                  <vector>-4.594733763119845 </vector>
                  <vector>-13.32766965978952 </vector>
                  <vector>-11.823154280073704 </vector>
                  <vector>-13.186424452837551 </vector>
                  <vector>-6.3794699017482195 </vector>
                  <vector>-22.97313554217418 </vector>
                  <vector>-0.7721688030949294 </vector>
                  <vector>-8.440591625203444 </vector>
                  <vector>-13.212885341040312 </vector>
                  <vector>-12.803283464087961 </vector>
                  <vector>-14.166523971296833 </vector>
                  <vector>-11.926407389003069 </vector>
                  <vector>-13.909606820466706 </vector>
                  <vector>-17.696237339591026 </vector>
                  <vector>-4.646058230439328 </vector>
                  <vector>9.901727618625241 </vector>
                  <vector>-9.042550869055699 </vector>
                  <vector>-5.785324733632949 </vector>
                  <vector>-8.588444278435242 </vector>
                  <vector>-7.649449817080556 </vector>
                  <vector>-10.612658861386702 </vector>
                  <vector>-12.875417981792678 </vector>
                  <vector>-11.57302975091524 </vector>
                  <vector>-14.173479056272262 </vector>
                  <vector>-3.5414706796355855 </vector>
                  <vector>-5.511922363251731 </vector>
                  <vector>-15.728902500568923 </vector>
                  <vector>-8.67336591988304 </vector>
                  <vector>-19.360553183576684 </vector>
                  <vector>-15.23306166366786 </vector>
                  <vector>-14.860811369791941 </vector>
                  <vector>-7.769775282512604 </vector>
                  <vector>-6.330421676841308 </vector>
                  <vector>-14.535636092561 </vector>
                  <vector>-16.284345815283256 </vector>
                </data>
                <namesvector>N -- Y</namesvector>
              </datamatrix>
              <datamatrix visiblename="Cross-validation scores" covarfromorigin="false" matrixtype="25" iscoordinates="false" issymmetrycomponent="false" isasymmetrycomponent="false">
                <data>
                  <vector>-5.947048015372801 </vector>
                  <vector>-11.541110432055328 </vector>
                  <vector>-22.51613572996408 </vector>
                  <vector>0.2432500453666312 </vector>
                  <vector>-14.295738486746739 </vector>
                  <vector>-20.64803381269581 </vector>
                  <vector>-3.742718394965077 </vector>
                  <vector>-18.37326809553017 </vector>
                  <vector>-9.453403630946859 </vector>
                  <vector>-0.2421200329185298 </vector>
                  <vector>-6.088715210742415 </vector>
                  <vector>-0.9032781970330666 </vector>
                  <vector>-13.718725349450525 </vector>
                  <vector>-11.365289095879286 </vector>
                  <vector>-14.287982616167225 </vector>
                  <vector>-4.883325000658642 </vector>
                  <vector>-47.340058293390086 </vector>
                  <vector>4.474103523591607 </vector>
                  <vector>-6.552187071817655 </vector>
                  <vector>-13.254279506856339 </vector>
                  <vector>-12.778229414626031 </vector>
                  <vector>-17.45680076328678 </vector>
                  <vector>-11.60167666746429 </vector>
                  <vector>-25.136161188761577 </vector>
                  <vector>-22.6446026423926 </vector>
                  <vector>2.6952900972079727 </vector>
                  <vector>-19.159041335677134 </vector>
                  <vector>-7.944799235894429 </vector>
                  <vector>0.421318415842483 </vector>
                  <vector>-3.6359354283316385 </vector>
                  <vector>-5.854726894051207 </vector>
                  <vector>-9.114263808874973 </vector>
                  <vector>-13.273112483667859 </vector>
                  <vector>-11.030594363792321 </vector>
                  <vector>-15.396492632030121 </vector>
                  <vector>1.308807241358303 </vector>
                  <vector>1.6227443668537713 </vector>
                  <vector>-19.27053358917417 </vector>
                  <vector>0.9715338170326779 </vector>
                  <vector>-30.95425319151382 </vector>
                  <vector>-18.976472698392918 </vector>
                  <vector>-17.31635992200611 </vector>
                  <vector>-4.537782351200702 </vector>
                  <vector>-4.157647161156822 </vector>
                  <vector>-21.44361897340691 </vector>
                  <vector>-21.13986978646873 </vector>
                </data>
                <namesvector>N -- Y</namesvector>
              </datamatrix>
            </datavector>
            <classifiernames>Specimen	Wing	Locality	Species	Sex	Me-13193	MeI-13275	MeI-13628	MeI-14045	MeI-15343	MeI-15345	MeI-291	MeI-292	MeI-294	MeI-336</classifiernames>
            <classifiermat>
              <vector>MeI13193-01	L	Messe	gigan	f	Y	N	N	N	N	N	N	N	N	N</vector>
              <vector>MeI13275-01	L	Messe	gigan	f	N	Y	N	N	N	N	N	N	N	N</vector>
              <vector>MeI13628-86	L	Messe	gigan	f	N	N	Y	N	N	N	N	N	N	N</vector>
              <vector>MeI14045-76	L	Messe	gigan	f	N	N	N	Y	N	N	N	N	N	N</vector>
              <vector>MeI15343-05	L	Messe	gigan	f	N	N	N	N	Y	N	N	N	N	N</vector>
              <vector>MeI15345-02	L	Messe	gigan	f	N	N	N	N	N	Y	N	N	N	N</vector>
              <vector>MeI291-01	L	Messe	gigan	f	N	N	N	N	N	N	Y	N	N	N</vector>
              <vector>MeI292-01	L	Messe	gigan	f	N	N	N	N	N	N	N	Y	N	N</vector>
              <vector>MeI294-01	L	Messe	gigan	f	N	N	N	N	N	N	N	N	Y	N</vector>
              <vector>MeI3258-01	L	Messe	gigan	m	N	N	N	N	N	N	N	N	N	N</vector>
              <vector>MeI336-01	L	Messe	gigan	f	N	N	N	N	N	N	N	N	N	Y</vector>
              <vector>MeI406-01	L	Messe	gigan	f	N	N	N	N	N	N	N	N	N	N</vector>
              <vector>MeI409-01	L	Messe	gigan	f	N	N	N	N	N	N	N	N	N	N</vector>
              <vector>MeI45-01	L	Messe	gigan	f	N	N	N	N	N	N	N	N	N	N</vector>
              <vector>MeI6576-01	L	Messe	gigan	f	N	N	N	N	N	N	N	N	N	N</vector>
              <vector>MeI6577-01	L	Messe	gigan	f	N	N	N	N	N	N	N	N	N	N</vector>
              <vector>MeI7016-01	L	Messe	gigan	f	N	N	N	N	N	N	N	N	N	N</vector>
              <vector>MeI7144-01	L	Messe	gigan	f	N	N	N	N	N	N	N	N	N	N</vector>
              <vector>MeI7520-01	L	Messe	gigan	f	N	N	N	N	N	N	N	N	N	N</vector>
              <vector>MeI8467-01	L	Messe	gigan	f	N	N	N	N	N	N	N	N	N	N</vector>
              <vector>MeI13193-01	R	Messe	gigan	f	Y	N	N	N	N	N	N	N	N	N</vector>
              <vector>MeI13275-01	R	Messe	gigan	f	N	Y	N	N	N	N	N	N	N	N</vector>
              <vector>MeI13628-86	R	Messe	gigan	f	N	N	Y	N	N	N	N	N	N	N</vector>
              <vector>MeI13847-82	R	Messe	gigan	f	N	N	N	N	N	N	N	N	N	N</vector>
              <vector>MeI14043-78	R	Messe	gigan	f	N	N	N	N	N	N	N	N	N	N</vector>
              <vector>MeI14045-76	R	Messe	gigan	f	N	N	N	Y	N	N	N	N	N	N</vector>
              <vector>MeI15343-05	R	Messe	gigan	f	N	N	N	N	Y	N	N	N	N	N</vector>
              <vector>MeI15345-02	R	Messe	gigan	f	N	N	N	N	N	Y	N	N	N	N</vector>
              <vector>MeI291-01	R	Messe	gigan	f	N	N	N	N	N	N	Y	N	N	N</vector>
              <vector>MeI292-01	R	Messe	gigan	f	N	N	N	N	N	N	N	Y	N	N</vector>
              <vector>MeI294-01	R	Messe	gigan	f	N	N	N	N	N	N	N	N	Y	N</vector>
              <vector>MeI3258-01	R	Messe	gigan	m	N	N	N	N	N	N	N	N	N	N</vector>
              <vector>MeI336-01	R	Messe	gigan	f	N	N	N	N	N	N	N	N	N	Y</vector>
              <vector>MeI406-01	R	Messe	gigan	f	N	N	N	N	N	N	N	N	N	N</vector>
              <vector>MeI409-01	R	Messe	gigan	f	N	N	N	N	N	N	N	N	N	N</vector>
              <vector>MeI45-01	R	Messe	gigan	f	N	N	N	N	N	N	N	N	N	N</vector>
              <vector>MeI6576-01	R	Messe	gigan	f	N	N	N	N	N	N	N	N	N	N</vector>
              <vector>MeI6577-01	R	Messe	gigan	f	N	N	N	N	N	N	N	N	N	N</vector>
              <vector>MeI7016-01	R	Messe	gigan	f	N	N	N	N	N	N	N	N	N	N</vector>
              <vector>MeI7144-01	R	Messe	gigan	f	N	N	N	N	N	N	N	N	N	N</vector>
              <vector>MeI7520-01	R	Messe	gigan	f	N	N	N	N	N	N	N	N	N	N</vector>
              <vector>MeI8467-01	R	Messe	gigan	f	N	N	N	N	N	N	N	N	N	N</vector>
              <vector>MeI1006-01-Holotypus-Formicium-simillimum	L	Messe	simil	f	N	N	N	N	N	N	N	N	N	N</vector>
              <vector>MeI1008-01	L	Messe	simil	f	N	N	N	N	N	N	N	N	N	N</vector>
              <vector>MeI12878-01	L	Messe	simil	f	N	N	N	N	N	N	N	N	N	N</vector>
              <vector>MeI411-01	L	Messe	simil	f	N	N	N	N	N	N	N	N	N	N</vector>
              <vector>MeI7019-01	L	Messe	simil	f	N	N	N	N	N	N	N	N	N	N</vector>
              <vector>MeI8896-01	L	Messe	gigan	m	N	N	N	N	N	N	N	N	N	N</vector>
              <vector>MeI1006-01-Holotypus-Formicium-simillimum	R	Messe	simil	f	N	N	N	N	N	N	N	N	N	N</vector>
              <vector>MeI1008-01	R	Messe	simil	f	N	N	N	N	N	N	N	N	N	N</vector>
              <vector>MeI12878-01	R	Messe	simil	f	N	N	N	N	N	N	N	N	N	N</vector>
              <vector>MeI348-01	R	Messe	simil	f	N	N	N	N	N	N	N	N	N	N</vector>
              <vector>MeI411-01	R	Messe	simil	f	N	N	N	N	N	N	N	N	N	N</vector>
              <vector>MeI7019-01	R	Messe	simil	f	N	N	N	N	N	N	N	N	N	N</vector>
              <vector>MeI8896-01	R	Messe	gigan	m	N	N	N	N	N	N	N	N	N	N</vector>
            </classifiermat>
            <idvec>MeI13193-01_MIR.tif	MeI13275-01_MIR.tif	MeI13628-86_MIR.tif	MeI14045-76_MIR.tif	MeI15343-05_MIR.tif	MeI15345-02_MIR.tif	MeI291-01_MIR.tif	MeI292-01_MIR.tif	MeI294-01_MIR.tif	MeI3258-01_MIR.tif	MeI336-01_MIR.tif	MeI406-01_MIR.tif	MeI409-01_MIR.tif	MeI45-01_MIR.tif	MeI6576-01_MIR.tif	MeI6577-01_MIR.tif	MeI7016-01_MIR.tif	MeI7144-01_MIR.tif	MeI7520-01_MIR.tif	MeI8467-01_MIR.tif	MeI13193-01.tif	MeI13275-01.tif	MeI13628-86.tif	MeI13847-82.tif	MeI14043-78.tif	MeI14045-76.tif	MeI15343-05.tif	MeI15345-02.tif	MeI291-01.tif	MeI292-01.tif	MeI294-01.tif	MeI3258-01.tif	MeI336-01.tif	MeI406-01.tif	MeI409-01.tif	MeI45-01.tif	MeI6576-01.tif	MeI6577-01.tif	MeI7016-01.tif	MeI7144-01.tif	MeI7520-01.tif	MeI8467-01.tif	MeI1006-01-Holotypus-Formicium-simillimum_MIR.tif	MeI1008-01_MIR.tif	MeI12878-01_MIR.tif	MeI411-01_MIR.tif	MeI7019-01_MIR.tif	MeI8896-01_MIR.tif	MeI1006-01-Holotypus-Formicium-simillimum.tif	MeI1008-01.tif	MeI12878-01.tif	MeI348-01.tif	MeI411-01.tif	MeI7019-01.tif	MeI8896-01.tif</idvec>
            <meanconfig>0.06525194305313353 0.14016811504373128 0.1362666908280864 0.1492087790275172 0.18902517570426894 0.09042103232596904 0.2000225464339853 0.004324365913454142 0.34657141469006914 -0.07776232105676148 0.34184320324463013 -0.11813657389073193 0.009901844066948549 -0.016584925972205365 -0.042524452738871704 -0.005587351405710593 -0.05365516035131971 0.015118260579668696 -0.49681718878986403 0.030566882193412692 -0.49733880472732583 0.0208056898730124 -0.19854721141374126 -0.23254195263135663 </meanconfig>
            <omitflag>false	false	false	false	false	false	false	false	false	false	false	false	false	false	false	false	false	false	false	false	false	false	false	true	true	false	false	false	false	false	false	false	false	false	false	false	false	false	false	false	false	false	false	false	false	false	false	false	false	false	false	true	false	false	false</omitflag>
            <uniquenumvec>15 16 17 18 19 20 26 27 28 29 30 33 34 36 37 38 39 41 42 43 57 58 59 60 61 62 63 64 69 70 71 72 73 77 78 80 81 82 83 85 86 87 4 5 14 35 40 44 47 48 56 76 79 84 88 </uniquenumvec>
            <linkedsets>100 103 113 115 121 123 125 127 138 140 142 144 146 148 150 152 154 156 158 </linkedsets>
            <linksetmatrix>
              <vector>0 0 0 0 0 0 0 0 0 0 0 0 0 0 0 0 0 0 0 </vector>
              <vector>1 1 1 1 1 1 1 1 1 1 1 1 1 1 1 1 1 1 1 </vector>
              <vector>2 2 2 2 2 2 2 2 2 2 2 2 2 2 2 2 2 2 2 </vector>
              <vector>3 3 3 3 3 3 3 3 3 3 3 3 3 3 3 3 3 3 3 </vector>
              <vector>4 4 4 4 4 4 4 4 4 4 4 4 4 4 4 4 4 4 4 </vector>
              <vector>5 5 5 5 5 5 5 5 5 5 5 5 5 5 5 5 5 5 5 </vector>
              <vector>6 6 6 6 6 6 6 6 6 6 6 6 6 6 6 6 6 6 6 </vector>
              <vector>7 7 7 7 7 7 7 7 7 7 7 7 7 7 7 7 7 7 7 </vector>
              <vector>8 8 8 8 8 8 8 8 8 8 8 8 8 8 8 8 8 8 8 </vector>
              <vector>9 9 9 9 9 9 9 9 9 9 9 9 9 9 9 9 9 9 9 </vector>
              <vector>10 10 10 10 10 10 10 10 10 10 10 10 10 10 10 10 10 10 10 </vector>
              <vector>11 11 11 11 11 11 11 11 11 11 11 11 11 11 11 11 11 11 11 </vector>
              <vector>12 12 12 12 12 12 12 12 12 12 12 12 12 12 12 12 12 12 12 </vector>
              <vector>13 13 13 13 13 13 13 13 13 13 13 13 13 13 13 13 13 13 13 </vector>
              <vector>14 14 14 14 14 14 14 14 14 14 14 14 14 14 14 14 14 14 14 </vector>
              <vector>15 15 15 15 15 15 15 15 15 15 15 15 15 15 15 15 15 15 15 </vector>
              <vector>16 16 16 16 16 16 16 16 16 16 16 16 16 16 16 16 16 16 16 </vector>
              <vector>17 17 17 17 17 17 17 17 17 17 17 17 17 17 17 17 17 17 17 </vector>
              <vector>18 18 18 18 18 18 18 18 18 18 18 18 18 18 18 18 18 18 18 </vector>
              <vector>19 19 19 19 19 19 19 19 19 19 19 19 19 19 19 19 19 19 19 </vector>
              <vector>20 20 20 20 20 20 20 20 20 20 20 20 20 20 20 20 20 20 20 </vector>
              <vector>21 21 21 21 21 21 21 21 21 21 21 21 21 21 21 21 21 21 21 </vector>
              <vector>22 22 22 22 22 22 22 22 22 22 22 22 22 22 22 22 22 22 22 </vector>
              <vector>23 23 23 23 23 23 23 23 23 23 23 23 23 23 23 23 23 23 23 </vector>
              <vector>24 24 24 24 24 24 24 24 24 24 24 24 24 24 24 24 24 24 24 </vector>
              <vector>25 25 25 25 25 25 25 25 25 25 25 25 25 25 25 25 25 25 25 </vector>
              <vector>26 26 26 26 26 26 26 26 26 26 26 26 26 26 26 26 26 26 26 </vector>
              <vector>27 27 27 27 27 27 27 27 27 27 27 27 27 27 27 27 27 27 27 </vector>
              <vector>28 28 28 28 28 28 28 28 28 28 28 28 28 28 28 28 28 28 28 </vector>
              <vector>29 29 29 29 29 29 29 29 29 29 29 29 29 29 29 29 29 29 29 </vector>
              <vector>30 30 30 30 30 30 30 30 30 30 30 30 30 30 30 30 30 30 30 </vector>
              <vector>31 31 31 31 31 31 31 31 31 31 31 31 31 31 31 31 31 31 31 </vector>
              <vector>32 32 32 32 32 32 32 32 32 32 32 32 32 32 32 32 32 32 32 </vector>
              <vector>33 33 33 33 33 33 33 33 33 33 33 33 33 33 33 33 33 33 33 </vector>
              <vector>34 34 34 34 34 34 34 34 34 34 34 34 34 34 34 34 34 34 34 </vector>
              <vector>35 35 35 35 35 35 35 35 35 35 35 35 35 35 35 35 35 35 35 </vector>
              <vector>36 36 36 36 36 36 36 36 36 36 36 36 36 36 36 36 36 36 36 </vector>
              <vector>37 37 37 37 37 37 37 37 37 37 37 37 37 37 37 37 37 37 37 </vector>
              <vector>38 38 38 38 38 38 38 38 38 38 38 38 38 38 38 38 38 38 38 </vector>
              <vector>39 39 39 39 39 39 39 39 39 39 39 39 39 39 39 39 39 39 39 </vector>
              <vector>40 40 40 40 40 40 40 40 40 40 40 40 40 40 40 40 40 40 40 </vector>
              <vector>41 41 41 41 41 41 41 41 41 41 41 41 41 41 41 41 41 41 41 </vector>
              <vector>42 42 42 42 42 42 42 42 42 42 42 42 42 42 42 42 42 42 42 </vector>
              <vector>43 43 43 43 43 43 43 43 43 43 43 43 43 43 43 43 43 43 43 </vector>
              <vector>44 44 44 44 44 44 44 44 44 44 44 44 44 44 44 44 44 44 44 </vector>
              <vector>45 45 45 45 45 45 45 45 45 45 45 45 45 45 45 45 45 45 45 </vector>
              <vector>46 46 46 46 46 46 46 46 46 46 46 46 46 46 46 46 46 46 46 </vector>
              <vector>47 47 47 47 47 47 47 47 47 47 47 47 47 47 47 47 47 47 47 </vector>
              <vector>48 48 48 48 48 48 48 48 48 48 48 48 48 48 48 48 48 48 48 </vector>
              <vector>49 49 49 49 49 49 49 49 49 49 49 49 49 49 49 49 49 49 49 </vector>
              <vector>50 50 50 50 50 50 50 50 50 50 50 50 50 50 50 50 50 50 50 </vector>
              <vector>51 51 51 51 51 51 51 51 51 51 51 51 51 51 51 51 51 51 51 </vector>
              <vector>52 52 52 52 52 52 52 52 52 52 52 52 52 52 52 52 52 52 52 </vector>
              <vector>53 53 53 53 53 53 53 53 53 53 53 53 53 53 53 53 53 53 53 </vector>
              <vector>54 54 54 54 54 54 54 54 54 54 54 54 54 54 54 54 54 54 54 </vector>
            </linksetmatrix>
          </morphojset_contents>
        </morphojset>
      </discriminant_function>
      <morphojset>
        <morphojset_contents visiblename="SD 1: Two wing Specimens F Giganteum predetermined" uniqueid="132" alignmentmethod="1" dimension="2" hasprocrustesfit="true" hasrawdata="true" linkedoutlinenumber="0" linkedwireframenumber="0" nincl="42" nlmk="12" nobs="44" objsymmetry="false" procsumsquare="0.23255842257603912" procrustesfitfromparentset="false">
          <alignmentvectors>
            <vector>0.0 </vector>
            <vector>0.0 </vector>
            <vector>0.0 </vector>
            <vector>0.0 </vector>
            <vector>0.0 </vector>
            <vector>0.0 </vector>
            <vector>0.0 </vector>
            <vector>0.0 </vector>
            <vector>0.0 </vector>
            <vector>0.0 </vector>
            <vector>0.0 </vector>
            <vector>0.0 </vector>
          </alignmentvectors>
          <datavector>
            <datamatrix visiblename="SD 1: Two wing Specimens F Giganteum predetermined, Raw coordinates" covarfromorigin="false" matrixtype="0" iscoordinates="true" issymmetrycomponent="false" isasymmetrycomponent="false">
              <data>
                <vector>3485.0 1244.0 3538.04705831875 1218.78213481711 3535.22528068796 1153.45036638831 3497.0 1093.00000000001 3564.0 968.000000000029 3550.99999999999 952.000000000014 3336.00000000002 1166.99999999999 3318.99999999994 1183.00000000001 3317.00000000004 1197.0 3057.99999999987 1390.00000000015 3048.00000000013 1392.99999999985 3116.99999999999 1086.00000000001 </vector>
                <vector>3428.0 1138.0 3478.0 1138.0 3513.0 1066.0 3497.0 1019.0 3583.0 905.0 3565.0 875.0 3366.0 1068.0 3338.0 1093.0 3336.0 1109.0 3068.0 1265.0 3075.0 1256.0 3176.0 1007.0 </vector>
                <vector>2652.0 1137.0 2683.0 1133.0 2692.0 1103.0 2684.0 1044.0 2755.0 966.0 2744.0 957.0 2595.0 1057.0 2570.0 1079.0 2566.0 1091.0 2325.0 1181.0 2342.0 1154.0 2447.0 991.0 </vector>
                <vector>2836.0 1091.0 2864.0 1078.0 2873.0 1047.99999999999 2868.0 1000.0 2904.00000000001 927.0 2897.99999999999 912.999999999999 2777.0 1021.99999999999 2749.00000000003 1046.00000000009 2754.99999999997 1060.99999999991 2547.44545598809 1209.20099363387 2548.99085932547 1192.98660239906 2604.0 974.999999999999 </vector>
                <vector>2976.0 1289.0 3037.0 1269.0 3046.0 1219.0 3018.0 1162.0 3100.0 1052.0 3085.0 1019.0 2885.0 1188.0 2841.0 1223.0 2843.0 1229.0 2507.0 1412.0 2513.0 1400.0 2632.0 1065.0 </vector>
                <vector>3360.0 1714.0 3397.0 1700.0 3413.0 1645.0 3413.0 1572.0 3497.0 1487.0 3474.0 1462.0 3262.0 1609.0 3241.0 1634.0 3245.0 1658.0 2942.0 1805.0 2945.0 1797.0 3070.0 1525.0 </vector>
                <vector>3474.00000000001 2005.0 3511.31195680393 2011.43481746542 3546.43332179195 1972.17141334517 3564.99999999999 1906.0 3646.00000000002 1843.0 3644.99999999999 1826.0 3410.00000000001 1896.0 3377.00000000029 1902.99999999996 3398.9999999997 1907.00000000004 3036.00000000001 1963.99999999999 3046.0 1944.00000000001 3223.0 1729.0 </vector>
                <vector>1517.0 3356.0 1536.0 3392.0 1577.0 3397.0 1626.0 3344.0 1731.0 3375.0 1750.0 3363.0 1605.0 3245.0 1527.0 3188.0 1517.0 3194.0 1282.0 2927.0 1332.0 2931.0 1621.0 2973.0 </vector>
                <vector>3345.0 1520.0 3393.0 1503.0 3411.0 1458.0 3388.0 1400.0 3458.0 1307.0 3448.0 1292.0 3268.0 1407.0 3234.0 1445.0 3235.0 1456.0 2938.0 1595.0 2946.0 1573.0 3067.0 1337.0 </vector>
                <vector>3372.0 1313.0 3433.0 1296.0 3444.0 1228.0 3402.0 1187.0 3475.0 1052.0 3457.0 1030.0 3266.0 1218.0 3266.0 1207.0 3258.0 1231.0 2959.0 1346.0 2954.0 1346.0 3042.0 1049.0 </vector>
                <vector>2804.0 2094.0 2857.0 2101.0 2916.0 2054.0 2906.0 1985.0 3004.0 1924.0 3002.0 1916.0 2750.0 1961.0 2698.0 1976.0 2715.0 1984.0 2258.0 2011.0 2273.0 1994.0 2529.0 1793.0 </vector>
                <vector>1258.0 3188.99999999999 1292.99999999999 3239.0 1366.00000000001 3242.00000000002 1462.99999999998 3241.99999999999 1547.00000000001 3304.99999999998 1575.99999999999 3276.00000000001 1340.99999999999 3050.99999999999 1287.99999999986 2995.9999999999 1272.00000000015 2999.00000000011 1049.0 2624.0 1056.31442464154 2622.34942493914 1379.00000000001 2739.0 </vector>
                <vector>2904.0 2121.0 2946.0 2140.0 2982.0 2102.0 3002.0 2016.0 3163.0 1968.0 3163.0 1935.0 2823.0 1955.0 2751.0 1941.0 2784.0 1958.0 2317.0 1850.0 2329.0 1829.0 2630.0 1666.0 </vector>
                <vector>2562.0 2227.0 2620.8861088289 2241.39172342808 2697.92414068955 2187.24032076318 2727.99999999999 2103.0 2815.00000000001 2048.0 2814.99999999999 2026.0 2526.00000000001 2061.99999999999 2459.00000000004 2063.00000000007 2464.99999999995 2074.99999999993 2000.99999999989 2035.99999999998 1993.00000000011 2024.00000000002 2301.0 1843.0 </vector>
                <vector>3269.0 1425.0 3314.0 1406.0 3327.0 1367.0 3314.0 1285.0 3394.0 1202.0 3377.0 1179.0 3184.0 1343.0 3139.0 1370.0 3142.0 1375.0 2827.0 1530.0 2821.0 1523.0 2960.0 1243.0 </vector>
                <vector>3122.0 1408.0 3185.0 1404.0 3197.0 1356.0 3170.0 1277.0 3256.0 1183.0 3249.0 1166.0 3016.0 1331.0 2963.0 1356.0 2968.0 1359.0 2651.0 1498.0 2655.0 1493.0 2793.0 1254.0 </vector>
                <vector>2236.0 1930.0 2247.0 1999.0 2300.0 2027.0 2366.0 1993.0 2472.0 2091.0 2502.0 2074.0 2347.0 1854.0 2306.0 1767.0 2308.0 1793.0 2179.0 1442.0 2181.0 1429.0 2433.0 1589.0 </vector>
                <vector>3266.0 663.0 3317.0 658.0 3342.0 612.0 3334.0 551.0 3397.0 485.0 3391.0 468.0 3206.0 549.0 3128.0 596.0 3135.0 598.0 2809.0 676.0 2815.0 658.0 2970.0 443.0 </vector>
                <vector>3383.0 1560.0 3433.0 1548.0 3442.0 1504.0 3458.0 1432.0 3501.0 1375.0 3487.0 1348.0 3280.0 1492.0 3239.0 1527.0 3249.0 1529.0 2940.0 1667.0 2947.0 1647.0 3072.0 1379.0 </vector>
                <vector>2908.0 1724.0 2963.0 1729.0 2998.0 1693.0 3005.0 1636.0 3107.0 1594.0 3107.0 1586.0 2881.0 1626.0 2829.0 1636.0 2833.0 1642.0 2470.0 1649.0 2489.0 1624.0 2717.0 1453.0 </vector>
                <vector>3104.00000000003 1605.99999999999 3178.99999999997 1592.00000000001 3190.00000000001 1542.0 3179.0 1464.0 3296.00000000001 1370.00000000001 3289.99999999999 1356.99999999999 3035.69325398498 1508.18056089563 2994.00000000004 1528.99999999994 2996.99999999995 1531.00000000007 2693.99999999995 1633.00000000003 2691.00000000005 1628.99999999997 2852.0 1389.0 </vector>
                <vector>3039.0 2197.0 3085.0 2234.0 3146.0 2203.0 3174.0 2150.0 3274.0 2136.0 3280.0 2116.0 3038.0 2078.0 3015.0 2077.0 2987.0 2088.0 2677.0 1982.0 2720.0 1971.0 2959.0 1892.0 </vector>
                <vector>2264.0 1165.0 2294.0 1160.0 2305.0 1126.0 2306.0 1071.0 2374.0 1017.0 2366.0 1000.0 2217.0 1088.0 2179.0 1112.0 2182.0 1118.0 1945.0 1199.0 1946.0 1183.0 2071.0 1008.0 </vector>
                <vector>2245.66422230586 1658.51805935941 2275.38991164268 1673.56615258323 2311.51286040821 1649.4190463422 2348.37002264996 1600.2057488082 2436.38250950195 1590.7757260758 2441.29497863993 1569.00170285316 2266.61389041906 1551.72349357752 2229.99999999999 1550.00000000001 2225.00000000001 1559.99999999999 1984.00000000002 1486.99999999999 1998.99999999998 1478.00000000001 2200.0 1395.0 </vector>
                <vector>2381.0 1507.0 2426.0 1514.0 2452.0 1453.0 2452.0 1418.0 2525.0 1374.0 2522.0 1366.0 2355.0 1426.0 2323.0 1441.0 2322.0 1444.0 2077.0 1494.0 2080.0 1491.0 2208.0 1323.0 </vector>
                <vector>2140.0 1592.0 2170.0 1605.0 2205.0 1575.0 2213.0 1533.0 2276.0 1494.0 2276.0 1485.0 2132.0 1502.0 2089.0 1509.0 2089.0 1513.0 1842.0 1503.0 1856.0 1489.0 2003.0 1360.0 </vector>
                <vector>3832.99999999999 1293.0 3894.50839258966 1268.61682692753 3915.60594349789 1199.93012155407 3885.20462176243 1149.08096113265 3969.87203172701 1024.29570701259 3951.64002704863 1005.85383450238 3715.25380198991 1197.83492642736 3691.99999999999 1221.0 3687.00000000001 1243.0 3368.00000000008 1416.00000000005 3371.99999999992 1412.99999999995 3472.0 1110.0 </vector>
                <vector>3350.0 1788.0 3402.0 1793.0 3418.0 1748.0 3418.0 1679.0 3488.0 1592.0 3478.0 1572.0 3296.0 1682.0 3245.0 1720.0 3238.0 1730.0 2929.0 1838.0 2937.0 1833.0 3087.0 1611.0 </vector>
                <vector>3419.0 1608.0 3461.64354092369 1602.07256936572 3471.99745222401 1565.50398664546 3451.0 1495.0 3548.99999999999 1401.99999999999 3528.0 1369.00000000001 3322.0 1532.0 3291.99999999987 1554.00000000002 3289.00000000014 1558.99999999998 2968.99999999997 1705.00000000002 2967.00000000003 1696.99999999998 3118.0 1438.0 </vector>
                <vector>3263.99999999998 2251.0 3315.00000000004 2261.99999999999 3436.99999999995 2192.00000000003 3437.00000000002 2155.99999999998 3526.0 2117.99999999998 3525.0 2087.00000000002 3230.70091979444 2122.76611816504 3149.99999999995 2130.00000000002 3144.00000000006 2140.99999999999 2761.0 2146.0 2771.82980777559 2136.9578305599 3074.0 1968.0 </vector>
                <vector>3273.0 1861.0 3318.0 1855.0 3336.0 1829.0 3334.0 1744.0 3408.0 1677.0 3405.0 1664.0 3201.0 1755.0 3156.0 1775.0 3153.0 1783.0 2866.0 1882.0 2860.0 1874.0 3006.0 1641.0 </vector>
                <vector>3692.0 1659.0 3760.0 1665.0 3811.0 1602.0 3791.0 1544.0 3880.75289202536 1458.15411475493 3872.68591747218 1433.01845755588 3661.0 1530.0 3642.00000000001 1537.0 3628.99999999999 1554.0 3275.00000000007 1594.99999999999 3274.99999999993 1596.0 3488.1945926793 1345.1050821383 </vector>
                <vector>3922.99999999999 949.999999999997 3975.16605015916 914.770255845275 3965.0 847.000000000004 3927.0 806.999999999993 3980.0 688.000000000004 3964.0 676.000000000003 3819.99999999999 894.000000000011 3787.99999999993 958.000000000013 3792.00000000008 956.999999999978 3518.00000000003 1234.00000000004 3517.99999999997 1230.99999999996 3537.0 921.0 </vector>
                <vector>3739.0 1378.99999999999 3791.0 1349.0 3799.02734795095 1296.73692897694 3760.99999999999 1225.99999999999 3826.99999999999 1101.0 3797.00000000001 1073.00000000001 3607.0 1306.0 3559.0 1363.99999999994 3572.99999999999 1353.00000000007 3238.00000000001 1620.00000000006 3237.99999999999 1616.99999999994 3317.0 1297.0 </vector>
                <vector>2746.08749043093 168.306517835626 2747.4531498959 97.7536445604701 2689.89764226328 76.0429747437517 2641.89978881644 106.633396415794 2563.68474676916 10.9111913069381 2537.03278559489 26.7880120532362 2647.15884442341 283.385265470081 2660.99999999995 335.000000000009 2664.00000000005 331.999999999995 2714.99999999998 724.000000000247 2707.00000000001 740.999999999748 2433.0 543.000000000007 </vector>
                <vector>3839.00000000001 424.000000000039 3876.52665846267 364.495846286509 3868.45715892581 283.75642462344 3810.07513293897 208.717851529794 3820.43605968125 49.165315814007 3793.72445355325 41.0749895684842 3702.48085259007 385.984188929912 3681.99999999992 480.00000000021 3684.00000000008 492.999999999768 3548.00000000024 911.000000000461 3553.99999999975 924.999999999536 3425.00000000001 569.000000000001 </vector>
                <vector>3481.0 1619.0 3518.58517568556 1607.78357546753 3531.72281240215 1569.54765743985 3520.0 1497.0 3600.00000000002 1420.00000000001 3600.99999999998 1405.99999999999 3403.0 1514.0 3344.99999999996 1549.00000000001 3341.00000000004 1557.99999999999 3023.00000000001 1687.0 3027.99999999999 1672.99999999999 3179.0 1416.0 </vector>
                <vector>3727.0 1374.0 3762.0 1367.0 3783.0 1335.0 3777.0 1248.0 3866.0 1150.0 3855.0 1121.0 3634.0 1290.0 3583.0 1321.0 3592.0 1323.0 3260.0 1456.0 3274.0 1446.0 3409.0 1198.0 </vector>
                <vector>2831.47502252682 2855.80184216551 2866.42076296531 2899.87281108724 2907.1439089061 2885.51917097359 2937.15712537995 2830.03942594789 3059.30812558802 2852.98142711649 3062.19753082788 2835.29346630696 2837.90846902836 2722.31666907668 2807.00000000004 2708.0 2805.99999999996 2714.0 2440.00000000002 2490.0 2504.99999999998 2483.0 2802.0 2467.0 </vector>
                <vector>3098.0 2223.0 3121.0 2250.0 3172.0 2242.0 3224.0 2205.0 3310.0 2225.0 3332.0 2211.0 3159.0 2113.0 3084.0 2050.0 3095.0 2070.0 2859.0 1815.0 2875.0 1812.0 3146.0 1836.0 </vector>
                <vector>3295.0 1421.0 3348.0 1411.0 3347.0 1352.0 3329.0 1294.0 3404.0 1205.0 3384.0 1180.0 3192.0 1352.0 3149.0 1381.0 3165.0 1382.0 2857.0 1544.0 2863.0 1537.0 2971.0 1257.0 </vector>
                <vector>3919.0 1253.0 3979.0 1244.0 3992.0 1197.0 3980.0 1146.0 4087.0 1058.0 4079.0 1047.0 3856.0 1172.0 3822.0 1201.0 3828.0 1201.0 3496.0 1333.0 3501.0 1311.0 3661.0 1066.0 </vector>
                <vector>1772.0 3330.0 1803.0 3351.0 1839.0 3330.0 1861.0 3292.0 1957.0 3283.0 1962.0 3256.0 1782.0 3213.0 1769.0 3215.0 1758.0 3220.0 1572.0 3077.0 1571.0 3074.0 1772.0 3017.0 </vector>
                <vector>2718.0 2342.0 2764.0 2356.0 2819.0 2327.0 2823.0 2278.0 2913.0 2254.0 2914.0 2227.0 2716.0 2231.0 2703.0 2234.0 2683.0 2242.0 2424.0 2177.0 2431.0 2174.0 2646.0 2051.0 </vector>
              </data>
            </datamatrix>
            <datamatrix visiblename="SD 1: Two wing Specimens F Giganteum predetermined, centroid size" covarfromorigin="false" matrixtype="1" iscoordinates="false" issymmetrycomponent="false" isasymmetrycomponent="false">
              <data>
                <vector>796.8087353347566 6.680614669230823 </vector>
                <vector>712.7265721626118 6.569097857610489 </vector>
                <vector>543.7681797727165 6.298523015908754 </vector>
                <vector>534.2860423478936 6.280931355373197 </vector>
                <vector>825.3022678590755 6.71574970451571 </vector>
                <vector>740.1262842695609 6.606820826056732 </vector>
                <vector>740.3659176114111 6.6071445472403205 </vector>
                <vector>762.4568840268937 6.636545961344307 </vector>
                <vector>696.4882147842369 6.546050872451058 </vector>
                <vector>741.2041441690226 6.608276085557234 </vector>
                <vector>886.8631517883692 6.787690688319353 </vector>
                <vector>1002.6084260105578 6.91036030895383 </vector>
                <vector>1025.6451221873317 6.933077081091099 </vector>
                <vector>991.3283341673662 6.899045795468427 </vector>
                <vector>770.3587908673896 6.646856368486512 </vector>
                <vector>806.7187655352184 6.692975113771315 </vector>
                <vector>854.9418596216549 6.7510334661821165 </vector>
                <vector>748.273958297806 6.617769165328535 </vector>
                <vector>755.414841880495 6.62726705779582 </vector>
                <vector>738.2530618516481 6.604286668060942 </vector>
                <vector>762.1212085091996 6.6361056093219855 </vector>
                <vector>709.6874899089975 6.564824718080939 </vector>
                <vector>540.2534898853809 6.292038455126207 </vector>
                <vector>522.1547503694028 6.2579640005944155 </vector>
                <vector>847.0049516892344 6.7417065407851835 </vector>
                <vector>715.408042075756 6.572853068131256 </vector>
                <vector>760.4941356316907 6.633968400468683 </vector>
                <vector>893.7835109293127 6.795463588051391 </vector>
                <vector>698.9124885610978 6.549525539204676 </vector>
                <vector>752.7515833657271 6.623735270801315 </vector>
                <vector>841.072865932456 6.734678298232178 </vector>
                <vector>926.8691383125257 6.83181238873197 </vector>
                <vector>912.7653366975519 6.8164788231308755 </vector>
                <vector>1051.8930875685721 6.958346760346673 </vector>
                <vector>752.2264868130436 6.623037457877132 </vector>
                <vector>787.203012782175 6.668486172943849 </vector>
                <vector>823.2700551626278 6.7132842819225536 </vector>
                <vector>748.0531955237765 6.617474092456179 </vector>
                <vector>758.5385070427649 6.631393564860238 </vector>
                <vector>740.7943371813799 6.607723039109151 </vector>
                <vector>545.2124967997952 6.301175621056007 </vector>
                <vector>593.5457718940751 6.3861143330541985 </vector>
              </data>
              <namesvector>Centroid Size	Log Centroid Size</namesvector>
            </datamatrix>
            <datamatrix visiblename="SD 1: Two wing Specimens F Giganteum predetermined, Procrustes coordinates" covarfromorigin="false" matrixtype="2" iscoordinates="true" issymmetrycomponent="false" isasymmetrycomponent="false">
              <data>
                <vector>0.08457283212520021 0.15704118674914355 0.15818167073864847 0.1635429891367132 0.19685628179204864 0.0909542585216788 0.19401912151673742 0.0010013544459499396 0.34636578034541554 -0.09177878001861936 0.34245930609278946 -0.11746351992703719 -0.027675268402214362 -0.021441157509945102 -0.05654342454689715 -0.01486468534349653 -0.06757827756059118 -9.635573211739211E-4 -0.4720691740086131 0.04309288202007097 -0.48469777509607004 0.03989223562154695 -0.21389107299646204 -0.24901320637483443 </vector>
                <vector>0.038417059130864406 0.11295950513258105 0.10174023356562115 0.14390800947572766 0.19048693330377395 0.07478273550994671 0.19955516905578433 0.0051290998218745665 0.3790217708569218 -0.08532048688807681 0.3749484092917913 -0.13431064174267154 0.0032851710670170568 -0.014643204907537346 -0.04791503922244306 -4.449567142563275E-4 -0.06028403688563824 0.01847364614883436 -0.4970981602443222 0.048640387917057104 -0.4826708591268247 0.04152223188015472 -0.19948665079254807 -0.2106963256336353 </vector>
                <vector>0.08123776522131115 0.14370602042265207 0.1382158319411044 0.15257323814486165 0.1696515092016747 0.10406365343132601 0.18580681261788473 -0.00437709994051598 0.35146164962817616 -0.10580143110671095 0.33666339123865285 -0.12743436550351017 0.021476986084131008 -0.027148142960259303 -0.034137270520026346 -0.0011107527609761463 -0.04732723244907049 0.01803744822798379 -0.5201517326805836 0.05333026486920281 -0.47632644624329595 0.014396805938493656 -0.20657126403995485 -0.22023563876254815 </vector>
                <vector>0.07210399633451905 0.1326125520673291 0.12996484608424225 0.13602902155811403 0.17150971285265298 0.09438102793756772 0.20576171420981154 0.010616709291053975 0.33014233261236614 -0.07797935325730185 0.3326253050171186 -0.1064533575728249 0.03576915051600207 -0.03375945493160574 -0.031805834197341454 -0.01896439711577729 -0.03519881699395469 0.011065804313829173 -0.5097471127880826 0.07143525358044203 -0.4928207320161159 0.04606242379407774 -0.20830456163122846 -0.26504622966490593 </vector>
                <vector>0.07884618477974593 0.13523521698124383 0.15651205398986234 0.14090609917688524 0.18970150074029063 0.08890798742903754 0.1845778894892024 0.011986079479788483 0.32730322387541627 -0.07368673536502936 0.32566041981706584 -0.11760546238569716 0.023205113031904978 -0.020089058437938737 -0.04231982855564738 -0.0010819038031147227 -0.04283654213717986 0.006588972595622342 -0.5043769398565365 0.05711207966291529 -0.4921169211424955 0.046390942503233945 -0.20415615403163123 -0.2746642178369466 </vector>
                <vector>0.0723004596175921 0.14428349970273802 0.12589705476108262 0.14481473855133797 0.17307593700501533 0.08330733295718984 0.2088062268287872 -0.008753304159171138 0.356440490045455 -0.07478724660251182 0.3397395718426681 -0.11756942580804593 2.445875783792552E-4 -0.036179675934245155 -0.038613885345951 -0.014965962536725889 -0.045323106605359285 0.017197540454694266 -0.49971972867031095 0.05387607091435037 -0.49199929224655914 0.04523170833328086 -0.20084831481080156 -0.23645527587289245 </vector>
                <vector>0.0866421215035746 0.1331354670621805 0.13684288234071929 0.14358531212574588 0.18616760656270054 0.09213557872346743 0.21431831561358405 0.0035527863232217016 0.32686944358477815 -0.07780421669390393 0.32630021696744593 -0.10086107980541599 0.005292247328774176 -0.017265660208870784 -0.039719867532098524 -0.009323918391488233 -0.010257390104816695 -0.002861381120452403 -0.5036266891475605 0.05702507905256199 -0.48917813894505313 0.030490830921490852 -0.23965074817204907 -0.25180879798853717 </vector>
                <vector>0.11566970686762656 0.13785977583937825 0.16899324160638324 0.14476778906516435 0.20561523865898737 0.10427362099037689 0.18603625017675474 0.011323659628415875 0.2993717273529747 -0.07806557752123594 0.30081839111919345 -0.10764742325045394 0.06290034229605716 -0.040980308601866244 -0.05720582755880256 -5.315844986354852E-4 -0.05832803275682509 0.014761063010129128 -0.5242524018879893 0.06474843301423772 -0.4822565371655748 0.014288149105735726 -0.21736209870878537 -0.26479759678124604 </vector>
                <vector>0.07612241150238883 0.14716342516879888 0.14928232226301405 0.14713646417804227 0.19522107322339066 0.09478830613681546 0.19185896541162853 0.005204572069286345 0.331223672258985 -0.08723563862586729 0.32486149641841844 -0.11235487903337807 0.025906264449083012 -0.04274427122810954 -0.03835591686633168 -0.007577508268681327 -0.04226274059121956 0.007797956929538805 -0.511176217159515 0.05383255148385965 -0.48981882090495954 0.027876837671122368 -0.21286251000488088 -0.23388781648142534 </vector>
                <vector>0.07616922766506426 0.1754990107294141 0.16192848607985738 0.1805198874630465 0.20610359358996494 0.09821055304510153 0.17085463334457696 0.02658243416060691 0.32403732762982806 -0.11406865680826038 0.31067100606492815 -0.15024930256122299 -0.018076826349464132 0.006628302646500933 -0.014569600503162255 -0.006937004523683808 -0.03504213509119065 0.02017691310319051 -0.4715719324918963 0.03704022850225394 -0.47769846665276305 0.03457941592762806 -0.23280531328574622 -0.3079817816845748 </vector>
                <vector>0.09064239605503258 0.1240780959400066 0.15075937494044767 0.13080776971818198 0.21629314299544591 0.07633248971496503 0.20354863143954882 -0.001493772805792673 0.31310377495143865 -0.0727052582293645 0.31064225023791864 -0.08182734913404602 0.02658727257573172 -0.02509770647855006 -0.031899191038687345 -0.006973341957138564 -0.012606748109006295 0.0017074689434157988 -0.5283321500585786 0.04247214721114684 -0.5117928411376892 0.02293837006538421 -0.22694591285160265 -0.21023891298820863 </vector>
                <vector>0.09220320108839006 0.13031150635707317 0.1530804913911372 0.12535190297884086 0.19250783840832927 0.06382258433932972 0.24116260698325004 -0.01998995008858029 0.3381410910239011 -0.061024836080331935 0.32772996177919067 -0.10064584033727542 0.014876682287091325 -0.011032387513995365 -0.059302149463780235 0.007030257088930274 -0.06474067409926806 0.02234614350246466 -0.5012597609435203 0.026157857975469184 -0.4989537714592766 0.01895820356935632 -0.23544551699543884 -0.2012854417912754 </vector>
                <vector>0.12555321131635383 0.13168258970598234 0.17021304567579282 0.13857276641437383 0.1942754734028 0.09328344370799474 0.19062396279988247 0.007048317279109137 0.32964022601477794 -0.0803205880691586 0.32100326862401074 -0.11139810043323757 0.006034362023193292 -0.003527065414210975 -0.06540996323627726 0.0022267926358412564 -0.03006173221085036 0.009611505662746211 -0.4981518059291918 0.03039678457842282 -0.49233185985121 0.007512421830721094 -0.25138818862928 -0.22508886789858495 </vector>
                <vector>0.08544298667387504 0.13962892314089206 0.14649719044579843 0.14530183883738076 0.215409527922008 0.07976244124595624 0.23294973860846807 -0.008930779821138851 0.31204892536771844 -0.0768867745409711 0.30877435048857343 -0.09892807102166093 0.024946253959258615 -0.02002422746817113 -0.041902358917552555 -0.009059770736162261 -0.034155056516041296 0.0020555535710069916 -0.5039334878714126 0.0318713913590743 -0.5136232700265382 0.02103465444923705 -0.23245480013415606 -0.20582517901544897 </vector>
                <vector>0.0824849794826295 0.13217030723936818 0.14592607724237133 0.1309036695677265 0.18038698200151837 0.09007914303193174 0.20412386827849766 -0.015088698038944956 0.34057187193184935 -0.0767758659635771 0.33112803226045406 -0.1126979982295148 0.019364616837273668 -0.00767611327108426 -0.0479163143078722 0.0032641342135480006 -0.04670248494175141 0.010745984718022301 -0.5013429730949859 0.046241717109584385 -0.5051970204126721 0.034903852805021396 -0.2028276352773144 -0.2360701331820822 </vector>
                <vector>0.09171224693659125 0.12285213046104547 0.16690623963858722 0.14492766108768987 0.20138186963443097 0.09398815574038578 0.20350199515929324 -0.009621050404623632 0.3438318039171449 -0.08276279909552461 0.34287328934028116 -0.1056143375249066 8.639421967804777E-4 -0.012191810578214725 -0.07159449008577015 -0.0055173115318453946 -0.06705215175583736 1.3788860873611974E-4 -0.49627939368652896 0.027525209135242895 -0.4894698060499383 0.02334316039778453 -0.226675545245034 -0.19706689629577073 </vector>
                <vector>0.07992856922911769 0.13086801928100117 0.16099286797321222 0.1419790384351532 0.21039669961644217 0.09204028900152898 0.19478873095338656 0.0064715346653670125 0.3406719320713166 -0.0790545618623377 0.3318175904846562 -0.11844332619966794 0.03237019620934556 -0.019454334677207398 -0.07895889452175463 -0.0030503324982370586 -0.04922853613737696 0.003565173700635582 -0.4867609315166638 0.028930938812447043 -0.500572410183849 0.022236550777762654 -0.2354458141778321 -0.20608898943644308 </vector>
                <vector>0.09878648639815654 0.13132084197466695 0.16718028405527569 0.13696780798507896 0.21115656321179715 0.08233898030322431 0.21524944491627854 3.11765026292099E-5 0.3142283200718768 -0.07186361434500646 0.3103878521539978 -0.09573102433177065 0.04698900147105456 -0.03322787925395239 -0.06684173339698202 0.009894384828730531 -0.058132524306379885 0.014240380628183454 -0.506427931416373 0.03891761383517911 -0.4942163783868563 0.016667002442238843 -0.23835938477184845 -0.2295556705692023 </vector>
                <vector>0.09408385121428545 0.1181435325029588 0.1618819712785019 0.12587605618479616 0.19315278395577806 0.07505928832800657 0.245556863306229 -0.007481956029820033 0.3253243866296418 -0.05918634194632799 0.32011692946228376 -0.09916467949896612 -0.0033430858173504434 -0.013524934295283897 -0.07034863936680544 0.011474582972326296 -0.058841066793805644 0.018532718511972187 -0.5068822194131242 0.05038393574971983 -0.48911318547273785 0.028651209979691145 -0.21158858898289395 -0.24876341245907332 </vector>
                <vector>0.07496073418650981 0.11908946572715948 0.1498411196771769 0.12075516750417772 0.19386497615360335 0.06875818158968933 0.19804005076986486 -0.009062171344128789 0.332174754997192 -0.0754423056382735 0.3314135413803506 -0.08633043234834699 0.029228539666092703 -0.011105271529348926 -0.04020376450500811 0.007268348275910757 -0.03424785976297006 0.015029289981206603 -0.5247904517160505 0.05827626940057912 -0.5014438399530566 0.022733165513820125 -0.20883780089370282 -0.22996970713244647 </vector>
                <vector>0.04930351873738772 0.13947138030183545 0.14933216739839422 0.14595275123907392 0.1797169465759603 0.08572631102747319 0.1909566512713749 -0.01727273061071828 0.3704532639108501 -0.09926565334517001 0.36699390655173336 -0.11789687294041784 -0.00622573459581931 -0.007608085733126088 -0.06623613601685788 0.005470338867591185 -0.06307505976657421 0.009059706290780147 -0.4832264867780378 0.040947466751431905 -0.4856630579392099 0.034796969294266566 -0.20232997934920277 -0.21938158114301834 </vector>
                <vector>0.06620039485933253 0.1302755791657762 0.14651839882449413 0.15222395289722085 0.2079658098830756 0.07782414514457014 0.21437218391724816 -0.006532468312053147 0.3359477276025651 -0.08095438277720099 0.3324471587874386 -0.11021993067090434 -0.0020720870987070757 -0.023172816396789562 -0.032510804302332594 -0.011501604050835793 -0.0624591759201585 0.018437656750537323 -0.5233188193949576 0.05573838570733114 -0.47398510605817623 0.01737119488842595 -0.20910568109982333 -0.21948971234607437 </vector>
                <vector>0.08081118045185133 0.13640437832415533 0.13702848843199888 0.14068072507472912 0.17188017386993823 0.08436319022388176 0.19795846479496426 -0.014134839319559153 0.34416845518098105 -0.08126101292097923 0.33729194902598736 -0.11538114591789259 0.030251395566630077 -0.022922261403927714 -0.04870844943508809 0.0034422240835150324 -0.04596783685274583 0.01556488787530861 -0.508240037987048 0.05650821101361497 -0.49936302933016263 0.028186972948485517 -0.19711075371730974 -0.2314513299813345 </vector>
                <vector>0.08390404625524181 0.1400162257598811 0.1445535189367114 0.15611191282960427 0.20237917334727154 0.08926111999786465 0.20561499478549677 0.007277450066610666 0.3141424075566559 -0.08461189540423852 0.3115670746219688 -0.10173937388170384 0.04300443467257774 -0.028423102164277007 -0.036537792100128155 -0.002928167868387486 -0.03540092867520479 0.00467779000551863 -0.506871608362573 0.05596345524293311 -0.4843393912365942 0.02546905020849069 -0.242015929801427 -0.2610744647922941 </vector>
                <vector>0.07060621657027683 0.13834730550333868 0.148662543495299 0.142702092485816 0.20533845493978514 0.07949160039928566 0.1979732916049356 0.009828357804071639 0.35065015719477133 -0.08202364635719456 0.3402464406389556 -0.11085435414970606 -0.008488928883464773 -0.022129278379307626 -0.044985612346584054 -0.008801012612038564 -0.06122419340072728 0.012301116705206727 -0.4893162686363989 0.03970422333856147 -0.48352784821806605 0.03843864682150022 -0.22593425295878397 -0.23700505155953405 </vector>
                <vector>0.07602419655596085 0.12605623592838255 0.1443663412070954 0.1519891164408564 0.18262653424959124 0.0971559910039437 0.2080951404260454 0.004034039133922154 0.3347776236052544 -0.08748635311109379 0.32867524306507223 -0.11818204889860266 0.04224413865182329 -0.03697803077428288 -0.040605474075387844 -0.004581818967295273 -0.05371680842358257 0.006330949494202244 -0.5107761463476324 0.037854272756058516 -0.498134642606749 0.034032528529773315 -0.21357614630749347 -0.21022488153586516 </vector>
                <vector>0.09423460659517136 0.12368315138832131 0.1497205486604286 0.13535442765447844 0.1788931806802055 0.09464486764802434 0.184338185245313 -0.002017328637543281 0.3471293431604445 -0.07350601823722044 0.3358513403206963 -0.12370053074003715 0.008039481707439955 -0.01374905417498421 -0.03896932863433959 1.2593941344451673E-4 -0.044900402533272474 0.004996355060635352 -0.5063477435308773 0.04308170611763948 -0.505236217651944 0.03227059908678834 -0.20275299401925986 -0.22118411457954487 </vector>
                <vector>0.06037761706858647 0.11810107401748393 0.11890306186853548 0.1257368858744989 0.2481566440246354 0.03624180961023528 0.24498293743478605 -0.005004133026468099 0.3421512618570195 -0.056487273411955086 0.33811055969661685 -0.09118510943564605 0.010714636800513641 -0.023227502059112923 -0.0789351595622539 -0.007557552663655546 -0.08455259151359658 0.00535317190298764 -0.5152733662383612 0.046472344497628326 -0.503956043100674 0.03522276894070661 -0.18067955833580882 -0.18366648424670495 </vector>
                <vector>0.0887385733760175 0.13882521906431372 0.15362247630823697 0.14323057956400437 0.18632671705480167 0.11180409818694806 0.20770235124653894 -0.00800882846835227 0.33069013985121376 -0.08099294918824027 0.3301700431713863 -0.10012208026420817 0.017874693376640466 -0.030451299126878235 -0.05098301746497024 -0.015190674647158852 -0.05745760658934163 -0.004811813834628406 -0.4886022159193525 0.052348820802543355 -0.4947095805873846 0.03940352605009223 -0.22337257382378703 -0.2460345981384343 </vector>
                <vector>0.05136619979550681 0.15696496497469442 0.141415981710416 0.16926675765722948 0.2131848773994931 0.08876405131488485 0.19050059872800643 0.010112307638426507 0.31569162029149633 -0.09831668041158158 0.3065721379523213 -0.13230600511326696 0.017977147623009393 -0.01678621128005581 -0.008149237361589118 -0.008582236793155331 -0.0263910020629884 0.013157853103187352 -0.5007353949639632 0.04522662400645169 -0.5007070983442117 0.04640613599140983 -0.20072583076750197 -0.27390756108822173 </vector>
                <vector>0.07766740286301511 0.11599443650344692 0.1516972975301882 0.1275912058261543 0.19781002913958937 0.06030196868730838 0.1971564857428579 -0.005450051915569895 0.3398578576134882 -0.06624233747406261 0.3356397047171499 -0.08970318656787987 0.03324318524159291 -0.016437548341962926 -0.04652149301468024 0.013355244314976967 -0.04223462940707449 0.01575707600712114 -0.5057610101577814 0.03499387749609453 -0.5033043746293621 0.032339831832386534 -0.23525045563898572 -0.22250051636801468 </vector>
                <vector>0.09099348819183922 0.12500606650127613 0.15561227764715257 0.13033887137703654 0.1948800396802388 0.08883777070492616 0.20459232881006828 0.002654078929633888 0.3400300637596919 -0.06778212191254071 0.33061101679016003 -0.11106082326937354 0.018672477605936117 -0.020970813700637712 -0.059575060557878506 0.0010138682200092168 -0.0404184063179248 -1.2172095872685362E-4 -0.5019970411517263 0.03103128703109534 -0.5001368012265045 0.02834234143601644 -0.23326438323105686 -0.20728880435872044 </vector>
                <vector>0.11909791253269301 0.12247760758914081 0.1961939765122856 0.13152340732900736 0.2263387785243198 0.07079117538290285 0.19832938061969843 0.014567146976476222 0.3118698252797485 -0.06096759425495567 0.2974119559905206 -0.09188562793694573 0.004063456554723372 0.0013220884188725247 -0.05408009228593507 0.011053853808849462 -0.05113814209619573 0.014755342057148908 -0.4866304023106576 0.02889696499246283 -0.5041062321347178 0.018249789535012828 -0.2573504171864839 -0.2607841538979744 </vector>
                <vector>0.05181894670820737 0.10514321076782926 0.11845199022263411 0.114418259572898 0.1853942757958835 0.07540400305429264 0.22740311219366777 -0.005063017816170232 0.37041265933311673 -0.059113782744349114 0.3669221269748939 -0.08562534204081723 0.03068944699440089 -0.029027999202466095 -0.05901061440652865 -0.009899678086511366 -0.06942303931679863 -0.0029821021305936543 -0.4877090177880188 0.04284881097220411 -0.49731664468935005 0.053279674135203764 -0.23763324202210773 -0.19938203648151823 </vector>
                <vector>0.09980501920951294 0.1340900974329019 0.15202551014103313 0.13365556165923786 0.18297707400476648 0.08960624299434775 0.19478764976389734 -0.0074435479265434895 0.3255104305682027 -0.07633644926749794 0.33193739021528823 -0.09388917411415705 0.03887953869356643 -0.0289389859261879 -0.048153251037142075 -0.005638650842855038 -0.05657449058060661 0.004392140438566793 -0.5107613904719241 0.05177532079640995 -0.49919957463545006 0.03572690173835438 -0.21123390587114843 -0.2369994569825744 </vector>
                <vector>0.09141157404596387 0.12718877500416403 0.13650520854883758 0.13306096933371409 0.17490223641161468 0.103007658790683 0.20315473322055355 -0.004196932567756648 0.3503783076711734 -0.08589820623404443 0.3489599739091293 -0.1253055488639708 0.013715943143208943 -0.012054143411991652 -0.06036641702427695 0.00446156759840512 -0.05036809222931081 0.010565454894372769 -0.5047131553330478 0.03519361322426087 -0.4837923901687935 0.028838141551459445 -0.21978792219505386 -0.2148613493192976 </vector>
                <vector>0.10668238864378503 0.11303360349738951 0.173612762718585 0.1278393103782911 0.20124788920622344 0.08288535996879795 0.18716938946634273 0.007258560270532191 0.3203803506107597 -0.06493119387687363 0.30955799856789923 -0.08396982841257944 0.01041793361212262 -0.018379572336675608 -0.029999417949490646 -0.008127509017502654 -0.02635701378230023 -0.001643447046450001 -0.5443740456182744 0.06735779566168212 -0.4885656212139077 0.011079495375238002 -0.21977261426174732 -0.2324025744618542 </vector>
                <vector>0.11702626729643664 0.1424354150781792 0.16470345259323388 0.14223278958080807 0.20062961070078283 0.08304279154548179 0.20762326038358792 -0.0022456536015948575 0.30267081166720516 -0.07319276267480104 0.30726066722115386 -0.10782231876428285 0.0569071261377806 -0.015134972740460936 -0.07210036791502084 0.0072987643721087285 -0.042267661462115 0.013337634910948113 -0.5076049786257743 0.03505917591515578 -0.4968597579219312 0.016082545420924604 -0.23798843007533635 -0.24109340904246693 </vector>
                <vector>0.0907673388415342 0.1294854195751067 0.1599422257424734 0.1460947816880279 0.19065223285008098 0.07458084722487968 0.2003455319089552 -0.004944158316626979 0.3386945883972934 -0.0715013912197493 0.32815025640794226 -0.11238206135432233 0.004159205094056947 -0.009236991482208471 -0.06325381084281159 0.002417926625081116 -0.04456394319433402 0.012273182806843246 -0.5027360689122413 0.04069960537221429 -0.49173356004832014 0.03550841830041654 -0.21042399624462893 -0.24299557921966364 </vector>
                <vector>0.06459606906685844 0.11333839074371947 0.1458999780329113 0.12409022526217903 0.1804424144948301 0.06785927480121616 0.18395088729050366 -0.002989563835949907 0.3558201404737247 -0.07734254723791167 0.34953999418294873 -0.09469240944644172 0.01296247780214314 -0.01564429172694283 -0.04213138101641437 0.009293253383304792 -0.03436217000796929 0.01158020936889162 -0.5152513718797551 0.05882283072331676 -0.5005350708910083 0.03214387237585914 -0.20093196754877304 -0.2264592444112408 </vector>
                <vector>0.10191057831036135 0.17343310669567968 0.17092881546256497 0.16990567647906113 0.20069248765351283 0.09903432775617813 0.1908969894920334 0.01850967598426126 0.3221350515014222 -0.10127916318373806 0.2995950800243993 -0.14638823070058715 -0.013244968452897583 -0.009485019830927664 -0.03078442119076382 0.007964138033897188 -0.04124112750467694 0.0274893981516864 -0.4747996605983003 0.025093263215204664 -0.47941745276709524 0.02162950502254024 -0.24667137193055919 -0.28590667762325656 </vector>
                <vector>0.061332565408321285 0.1592034502771965 0.14246436029530068 0.15761154001308603 0.21542970238398762 0.08230083403239258 0.19629336541398362 0.0014988536591864776 0.32822706062553264 -0.08419965719162091 0.3157079934286872 -0.12800923068611572 -1.1520262394462862E-4 -0.01786102213606228 -0.019652809502032336 -0.006195190285061099 -0.04742324307998924 0.017078874104964042 -0.4974340810909374 0.04854505281125415 -0.48776500097947373 0.04002020471965281 -0.20706471027943957 -0.26999370931887456 </vector>
              </data>
            </datamatrix>
          </datavector>
          <classifiernames>Specimen	Wing	Locality	Species	Sex	Me-13193	MeI-13275	MeI-13628	MeI-14045	MeI-15343	MeI-15345	MeI-291	MeI-292	MeI-294	MeI-336</classifiernames>
          <classifiermat>
            <vector>MeI13193-01	L	Messe	gigan	f	Y	N	N	N	N	N	N	N	N	N</vector>
            <vector>MeI13275-01	L	Messe	gigan	f	N	Y	N	N	N	N	N	N	N	N</vector>
            <vector>MeI13628-86	L	Messe	gigan	f	N	N	Y	N	N	N	N	N	N	N</vector>
            <vector>MeI14045-76	L	Messe	gigan	f	N	N	N	Y	N	N	N	N	N	N</vector>
            <vector>MeI15343-05	L	Messe	gigan	f	N	N	N	N	Y	N	N	N	N	N</vector>
            <vector>MeI15345-02	L	Messe	gigan	f	N	N	N	N	N	Y	N	N	N	N</vector>
            <vector>MeI291-01	L	Messe	gigan	f	N	N	N	N	N	N	Y	N	N	N</vector>
            <vector>MeI292-01	L	Messe	gigan	f	N	N	N	N	N	N	N	Y	N	N</vector>
            <vector>MeI294-01	L	Messe	gigan	f	N	N	N	N	N	N	N	N	Y	N</vector>
            <vector>MeI3258-01	L	Messe	gigan	m	N	N	N	N	N	N	N	N	N	N</vector>
            <vector>MeI336-01	L	Messe	gigan	f	N	N	N	N	N	N	N	N	N	Y</vector>
            <vector>MeI406-01	L	Messe	gigan	f	N	N	N	N	N	N	N	N	N	N</vector>
            <vector>MeI409-01	L	Messe	gigan	f	N	N	N	N	N	N	N	N	N	N</vector>
            <vector>MeI45-01	L	Messe	gigan	f	N	N	N	N	N	N	N	N	N	N</vector>
            <vector>MeI6576-01	L	Messe	gigan	f	N	N	N	N	N	N	N	N	N	N</vector>
            <vector>MeI6577-01	L	Messe	gigan	f	N	N	N	N	N	N	N	N	N	N</vector>
            <vector>MeI7016-01	L	Messe	gigan	f	N	N	N	N	N	N	N	N	N	N</vector>
            <vector>MeI7144-01	L	Messe	gigan	f	N	N	N	N	N	N	N	N	N	N</vector>
            <vector>MeI7520-01	L	Messe	gigan	f	N	N	N	N	N	N	N	N	N	N</vector>
            <vector>MeI8467-01	L	Messe	gigan	f	N	N	N	N	N	N	N	N	N	N</vector>
            <vector>MeI13193-01	R	Messe	gigan	f	Y	N	N	N	N	N	N	N	N	N</vector>
            <vector>MeI13275-01	R	Messe	gigan	f	N	Y	N	N	N	N	N	N	N	N</vector>
            <vector>MeI13628-86	R	Messe	gigan	f	N	N	Y	N	N	N	N	N	N	N</vector>
            <vector>MeI13847-82	R	Messe	gigan	f	N	N	N	N	N	N	N	N	N	N</vector>
            <vector>MeI14043-78	R	Messe	gigan	f	N	N	N	N	N	N	N	N	N	N</vector>
            <vector>MeI14045-76	R	Messe	gigan	f	N	N	N	Y	N	N	N	N	N	N</vector>
            <vector>MeI15343-05	R	Messe	gigan	f	N	N	N	N	Y	N	N	N	N	N</vector>
            <vector>MeI15345-02	R	Messe	gigan	f	N	N	N	N	N	Y	N	N	N	N</vector>
            <vector>MeI291-01	R	Messe	gigan	f	N	N	N	N	N	N	Y	N	N	N</vector>
            <vector>MeI292-01	R	Messe	gigan	f	N	N	N	N	N	N	N	Y	N	N</vector>
            <vector>MeI294-01	R	Messe	gigan	f	N	N	N	N	N	N	N	N	Y	N</vector>
            <vector>MeI3258-01	R	Messe	gigan	m	N	N	N	N	N	N	N	N	N	N</vector>
            <vector>MeI336-01	R	Messe	gigan	f	N	N	N	N	N	N	N	N	N	Y</vector>
            <vector>MeI406-01	R	Messe	gigan	f	N	N	N	N	N	N	N	N	N	N</vector>
            <vector>MeI409-01	R	Messe	gigan	f	N	N	N	N	N	N	N	N	N	N</vector>
            <vector>MeI45-01	R	Messe	gigan	f	N	N	N	N	N	N	N	N	N	N</vector>
            <vector>MeI6576-01	R	Messe	gigan	f	N	N	N	N	N	N	N	N	N	N</vector>
            <vector>MeI6577-01	R	Messe	gigan	f	N	N	N	N	N	N	N	N	N	N</vector>
            <vector>MeI7016-01	R	Messe	gigan	f	N	N	N	N	N	N	N	N	N	N</vector>
            <vector>MeI7144-01	R	Messe	gigan	f	N	N	N	N	N	N	N	N	N	N</vector>
            <vector>MeI7520-01	R	Messe	gigan	f	N	N	N	N	N	N	N	N	N	N</vector>
            <vector>MeI8467-01	R	Messe	gigan	f	N	N	N	N	N	N	N	N	N	N</vector>
            <vector>MeI8896-01	L	Messe	gigan	m	N	N	N	N	N	N	N	N	N	N</vector>
            <vector>MeI8896-01	R	Messe	gigan	m	N	N	N	N	N	N	N	N	N	N</vector>
          </classifiermat>
          <idvec>MeI13193-01_MIR.tif	MeI13275-01_MIR.tif	MeI13628-86_MIR.tif	MeI14045-76_MIR.tif	MeI15343-05_MIR.tif	MeI15345-02_MIR.tif	MeI291-01_MIR.tif	MeI292-01_MIR.tif	MeI294-01_MIR.tif	MeI3258-01_MIR.tif	MeI336-01_MIR.tif	MeI406-01_MIR.tif	MeI409-01_MIR.tif	MeI45-01_MIR.tif	MeI6576-01_MIR.tif	MeI6577-01_MIR.tif	MeI7016-01_MIR.tif	MeI7144-01_MIR.tif	MeI7520-01_MIR.tif	MeI8467-01_MIR.tif	MeI13193-01.tif	MeI13275-01.tif	MeI13628-86.tif	MeI13847-82.tif	MeI14043-78.tif	MeI14045-76.tif	MeI15343-05.tif	MeI15345-02.tif	MeI291-01.tif	MeI292-01.tif	MeI294-01.tif	MeI3258-01.tif	MeI336-01.tif	MeI406-01.tif	MeI409-01.tif	MeI45-01.tif	MeI6576-01.tif	MeI6577-01.tif	MeI7016-01.tif	MeI7144-01.tif	MeI7520-01.tif	MeI8467-01.tif	MeI8896-01_MIR.tif	MeI8896-01.tif</idvec>
          <meanconfig>0.08315610782649262 0.1335384801495197 0.15007139685661064 0.1414485482810965 0.1957400125500772 0.08486189264728666 0.20250806917238842 -1.2890102040943874E-4 0.33461342030666164 -0.07895819383560501 0.32856796648438424 -0.1094059964480836 0.016521793967416074 -0.019566220868197384 -0.04780509861265948 -0.001960759709004889 -0.047183921679205265 0.009899910241168913 -0.5033436073018924 0.045130242967365924 -0.4933012587822053 0.029632125898351985 -0.2195448807880693 -0.2344911283034897 </meanconfig>
          <omitflag>false	false	false	false	false	false	false	false	false	false	false	false	false	false	false	false	false	false	false	false	false	false	false	true	true	false	false	false	false	false	false	false	false	false	false	false	false	false	false	false	false	false	false	false</omitflag>
          <uniquenumvec>15 16 17 18 19 20 26 27 28 29 30 33 34 36 37 38 39 41 42 43 57 58 59 60 61 62 63 64 69 70 71 72 73 77 78 80 81 82 83 85 86 87 44 88 </uniquenumvec>
        </morphojset_contents>
        <morphojset>
          <morphojset_contents visiblename="Two wing Specimens F Giganteum female predetermined" uniqueid="133" alignmentmethod="1" dimension="2" hasprocrustesfit="true" hasrawdata="true" linkedoutlinenumber="0" linkedwireframenumber="0" nincl="34" nlmk="12" nobs="40" objsymmetry="false" procsumsquare="0.15962092297969527" procrustesfitfromparentset="false">
            <alignmentvectors>
              <vector>0.0 </vector>
              <vector>0.0 </vector>
              <vector>0.0 </vector>
              <vector>0.0 </vector>
              <vector>0.0 </vector>
              <vector>0.0 </vector>
              <vector>0.0 </vector>
              <vector>0.0 </vector>
              <vector>0.0 </vector>
              <vector>0.0 </vector>
              <vector>0.0 </vector>
              <vector>0.0 </vector>
            </alignmentvectors>
            <datavector>
              <datamatrix visiblename="Two wing Specimens F Giganteum female predetermined, Raw coordinates" covarfromorigin="false" matrixtype="0" iscoordinates="true" issymmetrycomponent="false" isasymmetrycomponent="false">
                <data>
                  <vector>3485.0 1244.0 3538.04705831875 1218.78213481711 3535.22528068796 1153.45036638831 3497.0 1093.00000000001 3564.0 968.000000000029 3550.99999999999 952.000000000014 3336.00000000002 1166.99999999999 3318.99999999994 1183.00000000001 3317.00000000004 1197.0 3057.99999999987 1390.00000000015 3048.00000000013 1392.99999999985 3116.99999999999 1086.00000000001 </vector>
                  <vector>3428.0 1138.0 3478.0 1138.0 3513.0 1066.0 3497.0 1019.0 3583.0 905.0 3565.0 875.0 3366.0 1068.0 3338.0 1093.0 3336.0 1109.0 3068.0 1265.0 3075.0 1256.0 3176.0 1007.0 </vector>
                  <vector>2652.0 1137.0 2683.0 1133.0 2692.0 1103.0 2684.0 1044.0 2755.0 966.0 2744.0 957.0 2595.0 1057.0 2570.0 1079.0 2566.0 1091.0 2325.0 1181.0 2342.0 1154.0 2447.0 991.0 </vector>
                  <vector>2836.0 1091.0 2864.0 1078.0 2873.0 1047.99999999999 2868.0 1000.0 2904.00000000001 927.0 2897.99999999999 912.999999999999 2777.0 1021.99999999999 2749.00000000003 1046.00000000009 2754.99999999997 1060.99999999991 2547.44545598809 1209.20099363387 2548.99085932547 1192.98660239906 2604.0 974.999999999999 </vector>
                  <vector>2976.0 1289.0 3037.0 1269.0 3046.0 1219.0 3018.0 1162.0 3100.0 1052.0 3085.0 1019.0 2885.0 1188.0 2841.0 1223.0 2843.0 1229.0 2507.0 1412.0 2513.0 1400.0 2632.0 1065.0 </vector>
                  <vector>3360.0 1714.0 3397.0 1700.0 3413.0 1645.0 3413.0 1572.0 3497.0 1487.0 3474.0 1462.0 3262.0 1609.0 3241.0 1634.0 3245.0 1658.0 2942.0 1805.0 2945.0 1797.0 3070.0 1525.0 </vector>
                  <vector>3474.00000000001 2005.0 3511.31195680393 2011.43481746542 3546.43332179195 1972.17141334517 3564.99999999999 1906.0 3646.00000000002 1843.0 3644.99999999999 1826.0 3410.00000000001 1896.0 3377.00000000029 1902.99999999996 3398.9999999997 1907.00000000004 3036.00000000001 1963.99999999999 3046.0 1944.00000000001 3223.0 1729.0 </vector>
                  <vector>1517.0 3356.0 1536.0 3392.0 1577.0 3397.0 1626.0 3344.0 1731.0 3375.0 1750.0 3363.0 1605.0 3245.0 1527.0 3188.0 1517.0 3194.0 1282.0 2927.0 1332.0 2931.0 1621.0 2973.0 </vector>
                  <vector>3345.0 1520.0 3393.0 1503.0 3411.0 1458.0 3388.0 1400.0 3458.0 1307.0 3448.0 1292.0 3268.0 1407.0 3234.0 1445.0 3235.0 1456.0 2938.0 1595.0 2946.0 1573.0 3067.0 1337.0 </vector>
                  <vector>2804.0 2094.0 2857.0 2101.0 2916.0 2054.0 2906.0 1985.0 3004.0 1924.0 3002.0 1916.0 2750.0 1961.0 2698.0 1976.0 2715.0 1984.0 2258.0 2011.0 2273.0 1994.0 2529.0 1793.0 </vector>
                  <vector>1258.0 3188.99999999999 1292.99999999999 3239.0 1366.00000000001 3242.00000000002 1462.99999999998 3241.99999999999 1547.00000000001 3304.99999999998 1575.99999999999 3276.00000000001 1340.99999999999 3050.99999999999 1287.99999999986 2995.9999999999 1272.00000000015 2999.00000000011 1049.0 2624.0 1056.31442464154 2622.34942493914 1379.00000000001 2739.0 </vector>
                  <vector>2904.0 2121.0 2946.0 2140.0 2982.0 2102.0 3002.0 2016.0 3163.0 1968.0 3163.0 1935.0 2823.0 1955.0 2751.0 1941.0 2784.0 1958.0 2317.0 1850.0 2329.0 1829.0 2630.0 1666.0 </vector>
                  <vector>2562.0 2227.0 2620.8861088289 2241.39172342808 2697.92414068955 2187.24032076318 2727.99999999999 2103.0 2815.00000000001 2048.0 2814.99999999999 2026.0 2526.00000000001 2061.99999999999 2459.00000000004 2063.00000000007 2464.99999999995 2074.99999999993 2000.99999999989 2035.99999999998 1993.00000000011 2024.00000000002 2301.0 1843.0 </vector>
                  <vector>3269.0 1425.0 3314.0 1406.0 3327.0 1367.0 3314.0 1285.0 3394.0 1202.0 3377.0 1179.0 3184.0 1343.0 3139.0 1370.0 3142.0 1375.0 2827.0 1530.0 2821.0 1523.0 2960.0 1243.0 </vector>
                  <vector>3122.0 1408.0 3185.0 1404.0 3197.0 1356.0 3170.0 1277.0 3256.0 1183.0 3249.0 1166.0 3016.0 1331.0 2963.0 1356.0 2968.0 1359.0 2651.0 1498.0 2655.0 1493.0 2793.0 1254.0 </vector>
                  <vector>2236.0 1930.0 2247.0 1999.0 2300.0 2027.0 2366.0 1993.0 2472.0 2091.0 2502.0 2074.0 2347.0 1854.0 2306.0 1767.0 2308.0 1793.0 2179.0 1442.0 2181.0 1429.0 2433.0 1589.0 </vector>
                  <vector>3266.0 663.0 3317.0 658.0 3342.0 612.0 3334.0 551.0 3397.0 485.0 3391.0 468.0 3206.0 549.0 3128.0 596.0 3135.0 598.0 2809.0 676.0 2815.0 658.0 2970.0 443.0 </vector>
                  <vector>3383.0 1560.0 3433.0 1548.0 3442.0 1504.0 3458.0 1432.0 3501.0 1375.0 3487.0 1348.0 3280.0 1492.0 3239.0 1527.0 3249.0 1529.0 2940.0 1667.0 2947.0 1647.0 3072.0 1379.0 </vector>
                  <vector>2908.0 1724.0 2963.0 1729.0 2998.0 1693.0 3005.0 1636.0 3107.0 1594.0 3107.0 1586.0 2881.0 1626.0 2829.0 1636.0 2833.0 1642.0 2470.0 1649.0 2489.0 1624.0 2717.0 1453.0 </vector>
                  <vector>3104.00000000003 1605.99999999999 3178.99999999997 1592.00000000001 3190.00000000001 1542.0 3179.0 1464.0 3296.00000000001 1370.00000000001 3289.99999999999 1356.99999999999 3035.69325398498 1508.18056089563 2994.00000000004 1528.99999999994 2996.99999999995 1531.00000000007 2693.99999999995 1633.00000000003 2691.00000000005 1628.99999999997 2852.0 1389.0 </vector>
                  <vector>3039.0 2197.0 3085.0 2234.0 3146.0 2203.0 3174.0 2150.0 3274.0 2136.0 3280.0 2116.0 3038.0 2078.0 3015.0 2077.0 2987.0 2088.0 2677.0 1982.0 2720.0 1971.0 2959.0 1892.0 </vector>
                  <vector>2264.0 1165.0 2294.0 1160.0 2305.0 1126.0 2306.0 1071.0 2374.0 1017.0 2366.0 1000.0 2217.0 1088.0 2179.0 1112.0 2182.0 1118.0 1945.0 1199.0 1946.0 1183.0 2071.0 1008.0 </vector>
                  <vector>2245.66422230586 1658.51805935941 2275.38991164268 1673.56615258323 2311.51286040821 1649.4190463422 2348.37002264996 1600.2057488082 2436.38250950195 1590.7757260758 2441.29497863993 1569.00170285316 2266.61389041906 1551.72349357752 2229.99999999999 1550.00000000001 2225.00000000001 1559.99999999999 1984.00000000002 1486.99999999999 1998.99999999998 1478.00000000001 2200.0 1395.0 </vector>
                  <vector>2381.0 1507.0 2426.0 1514.0 2452.0 1453.0 2452.0 1418.0 2525.0 1374.0 2522.0 1366.0 2355.0 1426.0 2323.0 1441.0 2322.0 1444.0 2077.0 1494.0 2080.0 1491.0 2208.0 1323.0 </vector>
                  <vector>2140.0 1592.0 2170.0 1605.0 2205.0 1575.0 2213.0 1533.0 2276.0 1494.0 2276.0 1485.0 2132.0 1502.0 2089.0 1509.0 2089.0 1513.0 1842.0 1503.0 1856.0 1489.0 2003.0 1360.0 </vector>
                  <vector>3832.99999999999 1293.0 3894.50839258966 1268.61682692753 3915.60594349789 1199.93012155407 3885.20462176243 1149.08096113265 3969.87203172701 1024.29570701259 3951.64002704863 1005.85383450238 3715.25380198991 1197.83492642736 3691.99999999999 1221.0 3687.00000000001 1243.0 3368.00000000008 1416.00000000005 3371.99999999992 1412.99999999995 3472.0 1110.0 </vector>
                  <vector>3350.0 1788.0 3402.0 1793.0 3418.0 1748.0 3418.0 1679.0 3488.0 1592.0 3478.0 1572.0 3296.0 1682.0 3245.0 1720.0 3238.0 1730.0 2929.0 1838.0 2937.0 1833.0 3087.0 1611.0 </vector>
                  <vector>3419.0 1608.0 3461.64354092369 1602.07256936572 3471.99745222401 1565.50398664546 3451.0 1495.0 3548.99999999999 1401.99999999999 3528.0 1369.00000000001 3322.0 1532.0 3291.99999999987 1554.00000000002 3289.00000000014 1558.99999999998 2968.99999999997 1705.00000000002 2967.00000000003 1696.99999999998 3118.0 1438.0 </vector>
                  <vector>3263.99999999998 2251.0 3315.00000000004 2261.99999999999 3436.99999999995 2192.00000000003 3437.00000000002 2155.99999999998 3526.0 2117.99999999998 3525.0 2087.00000000002 3230.70091979444 2122.76611816504 3149.99999999995 2130.00000000002 3144.00000000006 2140.99999999999 2761.0 2146.0 2771.82980777559 2136.9578305599 3074.0 1968.0 </vector>
                  <vector>3273.0 1861.0 3318.0 1855.0 3336.0 1829.0 3334.0 1744.0 3408.0 1677.0 3405.0 1664.0 3201.0 1755.0 3156.0 1775.0 3153.0 1783.0 2866.0 1882.0 2860.0 1874.0 3006.0 1641.0 </vector>
                  <vector>3922.99999999999 949.999999999997 3975.16605015916 914.770255845275 3965.0 847.000000000004 3927.0 806.999999999993 3980.0 688.000000000004 3964.0 676.000000000003 3819.99999999999 894.000000000011 3787.99999999993 958.000000000013 3792.00000000008 956.999999999978 3518.00000000003 1234.00000000004 3517.99999999997 1230.99999999996 3537.0 921.0 </vector>
                  <vector>3739.0 1378.99999999999 3791.0 1349.0 3799.02734795095 1296.73692897694 3760.99999999999 1225.99999999999 3826.99999999999 1101.0 3797.00000000001 1073.00000000001 3607.0 1306.0 3559.0 1363.99999999994 3572.99999999999 1353.00000000007 3238.00000000001 1620.00000000006 3237.99999999999 1616.99999999994 3317.0 1297.0 </vector>
                  <vector>2746.08749043093 168.306517835626 2747.4531498959 97.7536445604701 2689.89764226328 76.0429747437517 2641.89978881644 106.633396415794 2563.68474676916 10.9111913069381 2537.03278559489 26.7880120532362 2647.15884442341 283.385265470081 2660.99999999995 335.000000000009 2664.00000000005 331.999999999995 2714.99999999998 724.000000000247 2707.00000000001 740.999999999748 2433.0 543.000000000007 </vector>
                  <vector>3839.00000000001 424.000000000039 3876.52665846267 364.495846286509 3868.45715892581 283.75642462344 3810.07513293897 208.717851529794 3820.43605968125 49.165315814007 3793.72445355325 41.0749895684842 3702.48085259007 385.984188929912 3681.99999999992 480.00000000021 3684.00000000008 492.999999999768 3548.00000000024 911.000000000461 3553.99999999975 924.999999999536 3425.00000000001 569.000000000001 </vector>
                  <vector>3481.0 1619.0 3518.58517568556 1607.78357546753 3531.72281240215 1569.54765743985 3520.0 1497.0 3600.00000000002 1420.00000000001 3600.99999999998 1405.99999999999 3403.0 1514.0 3344.99999999996 1549.00000000001 3341.00000000004 1557.99999999999 3023.00000000001 1687.0 3027.99999999999 1672.99999999999 3179.0 1416.0 </vector>
                  <vector>3727.0 1374.0 3762.0 1367.0 3783.0 1335.0 3777.0 1248.0 3866.0 1150.0 3855.0 1121.0 3634.0 1290.0 3583.0 1321.0 3592.0 1323.0 3260.0 1456.0 3274.0 1446.0 3409.0 1198.0 </vector>
                  <vector>2831.47502252682 2855.80184216551 2866.42076296531 2899.87281108724 2907.1439089061 2885.51917097359 2937.15712537995 2830.03942594789 3059.30812558802 2852.98142711649 3062.19753082788 2835.29346630696 2837.90846902836 2722.31666907668 2807.00000000004 2708.0 2805.99999999996 2714.0 2440.00000000002 2490.0 2504.99999999998 2483.0 2802.0 2467.0 </vector>
                  <vector>3098.0 2223.0 3121.0 2250.0 3172.0 2242.0 3224.0 2205.0 3310.0 2225.0 3332.0 2211.0 3159.0 2113.0 3084.0 2050.0 3095.0 2070.0 2859.0 1815.0 2875.0 1812.0 3146.0 1836.0 </vector>
                  <vector>3295.0 1421.0 3348.0 1411.0 3347.0 1352.0 3329.0 1294.0 3404.0 1205.0 3384.0 1180.0 3192.0 1352.0 3149.0 1381.0 3165.0 1382.0 2857.0 1544.0 2863.0 1537.0 2971.0 1257.0 </vector>
                  <vector>3919.0 1253.0 3979.0 1244.0 3992.0 1197.0 3980.0 1146.0 4087.0 1058.0 4079.0 1047.0 3856.0 1172.0 3822.0 1201.0 3828.0 1201.0 3496.0 1333.0 3501.0 1311.0 3661.0 1066.0 </vector>
                </data>
              </datamatrix>
              <datamatrix visiblename="Two wing Specimens F Giganteum female predetermined, centroid size" covarfromorigin="false" matrixtype="1" iscoordinates="false" issymmetrycomponent="false" isasymmetrycomponent="false">
                <data>
                  <vector>712.7265721626118 6.569097857610489 </vector>
                  <vector>543.7681797727165 6.298523015908754 </vector>
                  <vector>534.2860423478936 6.280931355373197 </vector>
                  <vector>740.1262842695609 6.606820826056732 </vector>
                  <vector>740.3659176114111 6.6071445472403205 </vector>
                  <vector>762.4568840268937 6.636545961344307 </vector>
                  <vector>696.4882147842369 6.546050872451058 </vector>
                  <vector>886.8631517883692 6.787690688319353 </vector>
                  <vector>1002.6084260105578 6.91036030895383 </vector>
                  <vector>1025.6451221873317 6.933077081091099 </vector>
                  <vector>991.3283341673662 6.899045795468427 </vector>
                  <vector>770.3587908673896 6.646856368486512 </vector>
                  <vector>806.7187655352184 6.692975113771315 </vector>
                  <vector>854.9418596216549 6.7510334661821165 </vector>
                  <vector>748.273958297806 6.617769165328535 </vector>
                  <vector>755.414841880495 6.62726705779582 </vector>
                  <vector>738.2530618516481 6.604286668060942 </vector>
                  <vector>709.6874899089975 6.564824718080939 </vector>
                  <vector>540.2534898853809 6.292038455126207 </vector>
                  <vector>522.1547503694028 6.2579640005944155 </vector>
                  <vector>715.408042075756 6.572853068131256 </vector>
                  <vector>760.4941356316907 6.633968400468683 </vector>
                  <vector>893.7835109293127 6.795463588051391 </vector>
                  <vector>698.9124885610978 6.549525539204676 </vector>
                  <vector>841.072865932456 6.734678298232178 </vector>
                  <vector>926.8691383125257 6.83181238873197 </vector>
                  <vector>912.7653366975519 6.8164788231308755 </vector>
                  <vector>1051.8930875685721 6.958346760346673 </vector>
                  <vector>752.2264868130436 6.623037457877132 </vector>
                  <vector>787.203012782175 6.668486172943849 </vector>
                  <vector>823.2700551626278 6.7132842819225536 </vector>
                  <vector>748.0531955237765 6.617474092456179 </vector>
                  <vector>758.5385070427649 6.631393564860238 </vector>
                  <vector>740.7943371813799 6.607723039109151 </vector>
                </data>
                <namesvector>Centroid Size	Log Centroid Size</namesvector>
              </datamatrix>
              <datamatrix visiblename="Two wing Specimens F Giganteum female predetermined, Procrustes coordinates" covarfromorigin="false" matrixtype="2" iscoordinates="true" issymmetrycomponent="false" isasymmetrycomponent="false">
                <data>
                  <vector>0.03833620448066605 0.11297509657959526 0.10159219723173109 0.14400739780374516 0.19041888884747543 0.07501912453049697 0.1996235043778919 0.005347867912385354 0.37917582436419595 -0.08483341167585864 0.3751707464228295 -0.1338190848429451 0.0033666377904858517 -0.014660771749513466 -0.04795832713123714 -4.976126164093E-4 -0.0603101930512417 0.018391447769693963 -0.4972982049685849 0.04805343682955976 -0.4828336827245767 0.04091687578209538 -0.1992835956396377 -0.21090036632284653 </vector>
                  <vector>0.08119382300247904 0.14375322015358297 0.1381666985336574 0.15265718221987268 0.1696407884308468 0.10416544665019437 0.18587641394004442 -0.004285266943479402 0.35159200006871577 -0.10560595868661853 0.3368104720844784 -0.12725112301677116 0.021519636367057497 -0.027146611783646534 -0.034166262557509916 -0.0011272070802553352 -0.04734688781816532 0.01800828143007986 -0.5203147421816626 0.05306101177695782 -0.4764619654223838 0.014139553124929094 -0.20650997444755384 -0.22036852784484645 </vector>
                  <vector>0.0720695214423743 0.13265274049440645 0.1299263926661069 0.13610600912472984 0.17150146149479836 0.09448022591077343 0.20581447702978492 0.010710937354775699 0.33025341380679873 -0.07780854536101811 0.3327523566303817 -0.10628315697294878 0.035811232584994135 -0.03374938802550863 -0.031824792329619246 -0.018974908189465664 -0.03521600555340327 0.011045555663604992 -0.5099099921414143 0.07117970241662783 -0.49295784152435845 0.04580077324543291 -0.2082202241064545 -0.26515994566141166 </vector>
                  <vector>0.07223022774963668 0.14435301631991643 0.1258347573640719 0.14493287720088455 0.17307162878725155 0.08345932272305367 0.20888349037886972 -0.008600607772381488 0.3565876631094685 -0.07452717942308043 0.33992417799174274 -0.11732318120933295 3.0254746358736664E-4 -0.03618639877729662 -0.03863179313703612 -0.01498973483253167 -0.04534958833689051 0.01716069139068184 -0.499925879663937 0.05351119181462455 -0.49218535996183255 0.04485480670059924 -0.20074187174493477 -0.2366448041351381 </vector>
                  <vector>0.08666198347392877 0.1331461167847383 0.1368652409042651 0.1436019502823212 0.18619859128763994 0.0921536921004321 0.2143656053970489 0.0035534380882318722 0.326936520636133 -0.07779460648814078 0.3263690901101757 -0.10085515433429182 0.005316027232546732 -0.01727476801872415 -0.03974085812744304 -0.009322535621908377 -0.010272491373887332 -0.0028602738351337976 -0.5037387173344472 0.057014646850214595 -0.48927961286909516 0.030470454619845294 -0.2396813793368666 -0.25183296042758446 </vector>
                  <vector>0.11572411077174274 0.13778849127123516 0.1690156926420371 0.14469298661490965 0.205625665956798 0.10422015290183129 0.18606706337328777 0.011266715130381452 0.2993521556111798 -0.07809745325476568 0.3008004957223718 -0.10767053820872964 0.06293725794631203 -0.04100706265004862 -0.05723332412570399 -5.145793982461004E-4 -0.05832276498251167 0.01476633784717447 -0.5242743989850334 0.06486644509348083 -0.48226766070958316 0.014372370782334748 -0.217424293220897 -0.2646838661295575 </vector>
                  <vector>0.0760955337604575 0.14720672066069526 0.14926159126973887 0.1472108510475072 0.19522813340238301 0.09487186055362191 0.19191017779325523 0.005267567311821597 0.33132835103905445 -0.0871270050459347 0.32497553156961645 -0.11225441076820276 0.02593284712318522 -0.042737139057009 -0.03837175252017895 -0.007589251005647255 -0.042276514365311504 0.007784076514209974 -0.5113121019677915 0.05366085037696017 -0.48994110313010264 0.02770626102483653 -0.2128306939743041 -0.23400038161285697 </vector>
                  <vector>0.09062801070229237 0.12398081802935107 0.1506937358708376 0.1307060407865309 0.21620991980154441 0.07626866521669723 0.20346807885729962 -0.0015172035310059007 0.3129295226136604 -0.07267047936573803 0.3104759870272807 -0.0817633336690673 0.026605738198953156 -0.02509965215925593 -0.03188353732523404 -0.006970182879625035 -0.012566947307938638 0.0016960989670286317 -0.5281222417185077 0.042489189889214185 -0.5115749022495131 0.022947100165936263 -0.2268633644706748 -0.21006706145006587 </vector>
                  <vector>0.09218349466465098 0.1302085993342915 0.15300427307570866 0.1252379028997494 0.19239803494635344 0.06374866230901766 0.24108696947421115 -0.020024066906714558 0.3379567124147962 -0.06097698704041589 0.327548039525563 -0.1005813284810244 0.01488897632729205 -0.011024625630208125 -0.05929576585310537 0.007042220865844169 -0.06472226625527981 0.022347923145884328 -0.5010024286250749 0.026156645364487197 -0.49869568761568256 0.018957439607692722 -0.235350352079427 -0.2010923854685982 </vector>
                  <vector>0.12563314353291694 0.13158880376363472 0.17027504383010125 0.13846069944249637 0.1943109014791232 0.09317767117688203 0.19063836555445496 0.006942129644446182 0.3295892892700518 -0.08046719649287071 0.320941253886549 -0.11153436323578966 0.006058099264834825 -0.0035367182018837305 -0.065423751174911 0.002262853564882813 -0.030054010371910272 0.009622278219156823 -0.4981440861034751 0.03065088803264726 -0.4923236796527215 0.0077496465261732705 -0.25150056951501226 -0.22491669243977588 </vector>
                  <vector>0.08545328880547112 0.13955910017913625 0.14647351130408545 0.145222579747861 0.21536744064440885 0.0796978941111704 0.23291159215238325 -0.008978405019010025 0.31193383453894974 -0.07690071169993269 0.3086616034825924 -0.09892656585749315 0.024960179895667137 -0.02002846716074045 -0.0419002437013352 -0.009052427573863679 -0.034136717596221264 0.002052951102849799 -0.5038009197076038 0.0319390207059691 -0.5134916918143733 0.02109908553966694 -0.23243187800402484 -0.20568405407561954 </vector>
                  <vector>0.08243453787994394 0.13220318100755474 0.14587351008706098 0.13096548024621976 0.18035324446067022 0.09015772779307224 0.20414089932040563 -0.015003101266929192 0.34061485157704446 -0.0766274823447281 0.33118753007768653 -0.11255312903694428 0.01937505006051579 -0.007670728631524091 -0.04792325319055767 0.003244027343996394 -0.04670830192353413 0.010725155233729449 -0.5013841343880383 0.04602868704455024 -0.5052293661266176 0.0346849102367672 -0.2027345678345821 -0.23615472762576525 </vector>
                  <vector>0.09169399789285904 0.12281770787809512 0.16686073142191452 0.14490683881568595 0.2013307843400067 0.09399498975468494 0.20347821998502405 -0.00960508611962227 0.34378140554746106 -0.0826938203408674 0.34283103272847626 -0.10553475236866054 8.785120122584353E-4 -0.01219225692092796 -0.07160083794189828 -0.005524380664981805 -0.06704633163208112 1.2309710013762992E-4 -0.4962045659158898 0.027455606126977533 -0.4893878788877378 0.02326903571144537 -0.22661506955039282 -0.1970169789719678 </vector>
                  <vector>0.07992275554035422 0.13083645891163254 0.160968075917858 0.14195208057338027 0.21036685857016132 0.09203323233241804 0.19477217511961115 0.006471911928657814 0.3406317327116737 -0.0790231089850744 0.33178182082502095 -0.11840615996122089 0.03238710046691817 -0.01945562968401033 -0.07896656288744172 -0.00305082954567186 -0.04922218171747483 0.00355907807867677 -0.4867089716718228 0.028911014077475095 -0.5005167596523147 0.02221043245530116 -0.235416043222543 -0.20603848018156173 </vector>
                  <vector>0.09880542691207977 0.13122870854186341 0.16716426092662393 0.1368574747759197 0.2111081581212617 0.0822496533929138 0.21519200924274692 -3.056815222428344E-5 0.31408086132278196 -0.07190086574121442 0.3102403254970386 -0.09575044878932806 0.04700308768767503 -0.033242927387391104 -0.06683936706678203 0.009918379940196335 -0.0581150186801867 0.014250534399245816 -0.5062514977405497 0.03903126265199214 -0.4940401539457593 0.016771169687214538 -0.23834809227693257 -0.22938237331918818 </vector>
                  <vector>0.09407273271324712 0.11810023651367374 0.16184102258635583 0.1258409651265467 0.19310316489554893 0.07505319831925611 0.24554189238262283 -0.007471026425657071 0.3252634355135856 -0.059123950623391694 0.3200646945747774 -0.09909425720940852 -0.0033258603731857704 -0.01352701790963292 -0.07035866077573787 0.011473875856973868 -0.058834936956473544 0.018523844186388846 -0.5068107135186306 0.050336175438291664 -0.4890293466279611 0.028594297736482976 -0.21152742441414624 -0.24870634100952393 </vector>
                  <vector>0.07489272152996859 0.11905354314299788 0.14974365955482083 0.12074334285668198 0.19376906003631628 0.06879074970618823 0.1979792333186827 -0.008998299987500832 0.33208501425289705 -0.07528604744847504 0.3313336567773819 -0.08615485955968283 0.029242909027866984 -0.011088427636045613 -0.04019428442188557 0.007258958363770652 -0.03423199944426887 0.015013481236661514 -0.5246545419529903 0.05807772737488087 -0.5012884184435585 0.022535141883901322 -0.2086770102352287 -0.22994530993337947 </vector>
                  <vector>0.06616673599067421 0.13030033889010512 0.14646927282550729 0.15228383832809053 0.20794913384985503 0.07791569220587782 0.21440549535611353 -0.006450222647055151 0.33601535391309234 -0.08081327656307682 0.33252876618245053 -0.11008031748910191 -0.0020422312438951335 -0.023180175754060804 -0.032522760892099725 -0.011512370816951807 -0.062469367789257116 0.01840956316783034 -0.5234061869193908 0.05552975705777463 -0.4740519458747196 0.01717462734108946 -0.20904226539833165 -0.2195774537205182 </vector>
                  <vector>0.0807281301984515 0.13644230312900202 0.13693344669057833 0.1407558627890506 0.17181886966556253 0.08446830390432945 0.1979691158207716 -0.014013229539375754 0.34421203883269846 -0.08103333298311402 0.33735913484453606 -0.11515518352699626 0.030276164416539894 -0.022905606911075963 -0.0487157238271265 0.003412503844828916 -0.04597615549419288 0.015533955549874115 -0.5082726403400586 0.05618576323479263 -0.4993729954561831 0.02786467951159538 -0.19695938535158042 -0.2315560190029137 </vector>
                  <vector>0.08395181116987985 0.140016002165282 0.14460582961796153 0.15610795200175004 0.20243009297759032 0.0892522134121941 0.20567682587777464 0.007243423449054015 0.3142168587752257 -0.08465249053446819 0.31164079849739545 -0.10178614929768068 0.04301921338808958 -0.028436746405578146 -0.036564751230334994 -0.0029219317516854075 -0.03541367370932434 0.004682387906837325 -0.5070018557944087 0.05603462244052643 -0.484464087497515 0.025526291123239314 -0.24209706207233753 -0.2610655745094688 </vector>
                  <vector>0.07596733790769186 0.12605421282105517 0.14428131711862846 0.1520176119006015 0.1825546567717864 0.09721540199913964 0.2080719794939783 0.0041128086016865295 0.33476291769877187 -0.08733547631730608 0.32867556532969255 -0.11802692534346408 0.04227156669996088 -0.036964255412274626 -0.04060248799759321 -0.004596809809067069 -0.053712873642242566 0.006305894707661967 -0.5107279418897678 0.03764574456694261 -0.498080593434149 0.03382680336995453 -0.21346144405676015 -0.21025501108493105 </vector>
                  <vector>0.09418620031651642 0.12372180638838512 0.14966174203739943 0.1354211380691739 0.1788552372709538 0.09472931871284809 0.18435584847772363 -0.0019354614000293285 0.34717700538988294 -0.07333950055296584 0.33592443393306154 -0.12353747967398396 0.008058415408414007 -0.013749706115171099 -0.038978706652300035 1.087543275501944E-4 -0.04490435908184655 0.004974217572307586 -0.5063986463786504 0.04284867280459986 -0.5052758164137393 0.032031020215256556 -0.20266135430740956 -0.22127278034796966 </vector>
                  <vector>0.06025534042002529 0.11795648449184674 0.11866394352986334 0.12564123136258054 0.24800588569072743 0.03630546716774609 0.2449156813641919 -0.004859666226328288 0.3419446188823997 -0.05611255102655374 0.33794816193712807 -0.09077883612800625 0.010790526103973113 -0.023229971947260897 -0.07896315446710725 -0.007609561146616532 -0.08454612648290417 0.005269180462065738 -0.5150022869381763 0.04607901792241176 -0.5036473885368535 0.03481132559133179 -0.18036520150326882 -0.18347212052321887 </vector>
                  <vector>0.08872684102771339 0.13885798640567848 0.1536134722272241 0.14328331779740444 0.18633546222930966 0.11185728224031304 0.20774968920754286 -0.007962174127608856 0.33077316984186433 -0.08091905863968353 0.33025769949767003 -0.10005371736105072 0.017897641375704397 -0.030452315464817487 -0.05099546855420769 -0.015199476610340306 -0.05746286547126801 -0.004822980899534146 -0.4887232658096946 0.05224008603870356 -0.49481648438209896 0.03928300109895433 -0.2233558911897599 -0.2461119504780176 </vector>
                  <vector>0.07762126427687349 0.11594227830628673 0.15161940492924547 0.1275524662172457 0.19772685585900646 0.06029497812766209 0.19708964825725733 -0.005421541589948939 0.33975031684143214 -0.06614178479084822 0.33554107926775767 -0.08958766532022251 0.03325739185736459 -0.016426772650741717 -0.04651291580811687 0.013354476809649806 -0.04221812030963031 0.01574643716015587 -0.5055957841532257 0.034886607713319 -0.503139701312047 0.03223713134256426 -0.23513943970591988 -0.22243661132512338 </vector>
                  <vector>0.09096739414536234 0.1249637104701419 0.15556083449972985 0.1302986986392608 0.19481558955367215 0.08882518003110464 0.20453813436892526 0.0026652999418603773 0.33993832833952065 -0.06772977829968257 0.33052396061467093 -0.11100263059149434 0.018676344260782796 -0.020966298233140945 -0.05956869334164426 0.0010122429523848064 -0.04040241608071799 -1.31125102098964E-4 -0.5018577110545253 0.03098327082741828 -0.4999994080823833 0.028299040814048965 -0.2331923572233971 -0.20721761144980883 </vector>
                  <vector>0.11923680521363053 0.12234567096085659 0.19630911955635233 0.13133807395472358 0.22640929305516155 0.07060778349366248 0.19840894920910135 0.014379737225380704 0.31187331571460686 -0.06120255061597088 0.2973998635137527 -0.09210235749617843 0.004124535242106303 0.0012964576012371243 -0.05411049611833777 0.011102031224575617 -0.051130239785393765 0.014789814071990134 -0.4867331990810875 0.02931676850249748 -0.5041855579681633 0.01865127320723689 -0.25760238855172957 -0.26052270213001333 </vector>
                  <vector>0.051692302318388686 0.10502257292187692 0.118236832702974 0.11435173081550001 0.1851883395154226 0.07546917106184046 0.22732107535783752 -0.004915485050649343 0.37025593352196673 -0.05873596230668757 0.3667997343201654 -0.0852172203592709 0.03076045277285973 -0.029012988189809838 -0.059009419983945155 -0.009942551221485013 -0.0694020309722573 -0.0030573013823291077 -0.4874371004995982 0.04246013956296174 -0.49704844342446314 0.052883897857197354 -0.2373576756293503 -0.1993060037091431 </vector>
                  <vector>0.09976343991596706 0.134083015414089 0.15196348342869762 0.13365994092142436 0.18291449627724163 0.08963593966442905 0.19475595290030306 -0.007398885366737551 0.32546637163452 -0.07623442319656978 0.3319024709162923 -0.09377607352925688 0.0388956166622423 -0.028929589779789724 -0.048147807656389555 -0.005650249860829546 -0.05656833933393702 0.004373895609311174 -0.5106899496520215 0.05164107071438634 -0.4991219839837204 0.03559410216777881 -0.21113375110919946 -0.2369987427582324 </vector>
                  <vector>0.09136685893465141 0.12719863633837317 0.1364419838754868 0.1330891182060131 0.17484531769782966 0.1030646295410272 0.20315060885972022 -0.004127423147724019 0.35038668116830807 -0.08575412978599058 0.34898606522067527 -0.12515773949595854 0.013732793567034017 -0.01205114021798518 -0.06037384520633278 0.004441301150321819 -0.05036825314472222 0.010544030157261033 -0.5047015462648177 0.035005201515951406 -0.48377183373113414 0.028651758957069673 -0.21969483097670028 -0.214904243218361 </vector>
                  <vector>0.10669188180401486 0.1129400160882598 0.17357928594120506 0.12774352057593397 0.20118632815639945 0.08282875084774241 0.18711786116810583 0.007229255521036204 0.3202569361921647 -0.06491342080766394 0.30943835692195804 -0.08393096274288582 0.010439431657055631 -0.018382785554389942 -0.02999724657255502 -0.00812248234540627 -0.02633339016596585 -0.0016525980467741695 -0.5442394675796167 0.06741295594885754 -0.4884105855877513 0.011103463743982522 -0.21972939193501703 -0.23225571322869704 </vector>
                  <vector>0.11710306850336771 0.14231741632938216 0.16473954227319915 0.1420911606045256 0.2006199397294984 0.08291298352814011 0.20759226544521647 -0.002363586911973359 0.30254423016407234 -0.0733093753154674 0.3071249935441416 -0.10792964306596313 0.05693252393430229 -0.015166663947076373 -0.07210748113845505 0.0073415735019377835 -0.04224711328820885 0.01335354664370864 -0.5074899202873516 0.035311388764976304 -0.49674367330918795 0.016317228053108424 -0.23806837557059127 -0.24087602818529924 </vector>
                  <vector>0.09076001034511835 0.1295190228375633 0.15993757202660885 0.14614263410853467 0.19067114268776644 0.0746320018293046 0.20038674269552023 -0.004908179963329873 0.33876525113282224 -0.07144704418977911 0.3282296991904597 -0.11233171967144943 0.004173421079878388 -0.00924355637377317 -0.06326436134614305 0.0024056060969025773 -0.0445746009078333 0.01226487226263342 -0.5028374039845854 0.040613921166934075 -0.49182879706482174 0.035416304520456965 -0.2104186758547904 -0.2430638626239992 </vector>
                  <vector>0.06450402701066135 0.11334345185805034 0.14577742996267462 0.12415960712952684 0.1803521030437815 0.0679761373863218 0.18392958879097662 -0.002857377992453086 0.3558275882283861 -0.07704569798910893 0.34956485251082986 -0.09438956880594204 0.0129901730989896 -0.015636169089504475 -0.042141320984463 0.009265339716401816 -0.034360483089221225 0.011549795263512639 -0.5152324005908282 0.05842845899160945 -0.5004875929216834 0.03175110102948195 -0.20072396506010387 -0.22654507749789635 </vector>
                </data>
              </datamatrix>
            </datavector>
            <classifiernames>Specimen	Wing	Locality	Species	Sex	Me-13193	MeI-13275	MeI-13628	MeI-14045	MeI-15343	MeI-15345	MeI-291	MeI-292	MeI-294	MeI-336</classifiernames>
            <classifiermat>
              <vector>MeI13193-01	L	Messe	gigan	f	Y	N	N	N	N	N	N	N	N	N</vector>
              <vector>MeI13275-01	L	Messe	gigan	f	N	Y	N	N	N	N	N	N	N	N</vector>
              <vector>MeI13628-86	L	Messe	gigan	f	N	N	Y	N	N	N	N	N	N	N</vector>
              <vector>MeI14045-76	L	Messe	gigan	f	N	N	N	Y	N	N	N	N	N	N</vector>
              <vector>MeI15343-05	L	Messe	gigan	f	N	N	N	N	Y	N	N	N	N	N</vector>
              <vector>MeI15345-02	L	Messe	gigan	f	N	N	N	N	N	Y	N	N	N	N</vector>
              <vector>MeI291-01	L	Messe	gigan	f	N	N	N	N	N	N	Y	N	N	N</vector>
              <vector>MeI292-01	L	Messe	gigan	f	N	N	N	N	N	N	N	Y	N	N</vector>
              <vector>MeI294-01	L	Messe	gigan	f	N	N	N	N	N	N	N	N	Y	N</vector>
              <vector>MeI336-01	L	Messe	gigan	f	N	N	N	N	N	N	N	N	N	Y</vector>
              <vector>MeI406-01	L	Messe	gigan	f	N	N	N	N	N	N	N	N	N	N</vector>
              <vector>MeI409-01	L	Messe	gigan	f	N	N	N	N	N	N	N	N	N	N</vector>
              <vector>MeI45-01	L	Messe	gigan	f	N	N	N	N	N	N	N	N	N	N</vector>
              <vector>MeI6576-01	L	Messe	gigan	f	N	N	N	N	N	N	N	N	N	N</vector>
              <vector>MeI6577-01	L	Messe	gigan	f	N	N	N	N	N	N	N	N	N	N</vector>
              <vector>MeI7016-01	L	Messe	gigan	f	N	N	N	N	N	N	N	N	N	N</vector>
              <vector>MeI7144-01	L	Messe	gigan	f	N	N	N	N	N	N	N	N	N	N</vector>
              <vector>MeI7520-01	L	Messe	gigan	f	N	N	N	N	N	N	N	N	N	N</vector>
              <vector>MeI8467-01	L	Messe	gigan	f	N	N	N	N	N	N	N	N	N	N</vector>
              <vector>MeI13193-01	R	Messe	gigan	f	Y	N	N	N	N	N	N	N	N	N</vector>
              <vector>MeI13275-01	R	Messe	gigan	f	N	Y	N	N	N	N	N	N	N	N</vector>
              <vector>MeI13628-86	R	Messe	gigan	f	N	N	Y	N	N	N	N	N	N	N</vector>
              <vector>MeI13847-82	R	Messe	gigan	f	N	N	N	N	N	N	N	N	N	N</vector>
              <vector>MeI14043-78	R	Messe	gigan	f	N	N	N	N	N	N	N	N	N	N</vector>
              <vector>MeI14045-76	R	Messe	gigan	f	N	N	N	Y	N	N	N	N	N	N</vector>
              <vector>MeI15343-05	R	Messe	gigan	f	N	N	N	N	Y	N	N	N	N	N</vector>
              <vector>MeI15345-02	R	Messe	gigan	f	N	N	N	N	N	Y	N	N	N	N</vector>
              <vector>MeI291-01	R	Messe	gigan	f	N	N	N	N	N	N	Y	N	N	N</vector>
              <vector>MeI292-01	R	Messe	gigan	f	N	N	N	N	N	N	N	Y	N	N</vector>
              <vector>MeI294-01	R	Messe	gigan	f	N	N	N	N	N	N	N	N	Y	N</vector>
              <vector>MeI336-01	R	Messe	gigan	f	N	N	N	N	N	N	N	N	N	Y</vector>
              <vector>MeI406-01	R	Messe	gigan	f	N	N	N	N	N	N	N	N	N	N</vector>
              <vector>MeI409-01	R	Messe	gigan	f	N	N	N	N	N	N	N	N	N	N</vector>
              <vector>MeI45-01	R	Messe	gigan	f	N	N	N	N	N	N	N	N	N	N</vector>
              <vector>MeI6576-01	R	Messe	gigan	f	N	N	N	N	N	N	N	N	N	N</vector>
              <vector>MeI6577-01	R	Messe	gigan	f	N	N	N	N	N	N	N	N	N	N</vector>
              <vector>MeI7016-01	R	Messe	gigan	f	N	N	N	N	N	N	N	N	N	N</vector>
              <vector>MeI7144-01	R	Messe	gigan	f	N	N	N	N	N	N	N	N	N	N</vector>
              <vector>MeI7520-01	R	Messe	gigan	f	N	N	N	N	N	N	N	N	N	N</vector>
              <vector>MeI8467-01	R	Messe	gigan	f	N	N	N	N	N	N	N	N	N	N</vector>
            </classifiermat>
            <idvec>MeI13193-01_MIR.tif	MeI13275-01_MIR.tif	MeI13628-86_MIR.tif	MeI14045-76_MIR.tif	MeI15343-05_MIR.tif	MeI15345-02_MIR.tif	MeI291-01_MIR.tif	MeI292-01_MIR.tif	MeI294-01_MIR.tif	MeI336-01_MIR.tif	MeI406-01_MIR.tif	MeI409-01_MIR.tif	MeI45-01_MIR.tif	MeI6576-01_MIR.tif	MeI6577-01_MIR.tif	MeI7016-01_MIR.tif	MeI7144-01_MIR.tif	MeI7520-01_MIR.tif	MeI8467-01_MIR.tif	MeI13193-01.tif	MeI13275-01.tif	MeI13628-86.tif	MeI13847-82.tif	MeI14043-78.tif	MeI14045-76.tif	MeI15343-05.tif	MeI15345-02.tif	MeI291-01.tif	MeI292-01.tif	MeI294-01.tif	MeI336-01.tif	MeI406-01.tif	MeI409-01.tif	MeI45-01.tif	MeI6576-01.tif	MeI6577-01.tif	MeI7016-01.tif	MeI7144-01.tif	MeI7520-01.tif	MeI8467-01.tif</idvec>
            <meanconfig>0.0858153224810017 0.1286022789818422 0.14917514436559742 0.13735413420548184 0.19449063145688686 0.08386863248930551 0.20556428324554957 -0.001956934528765303 0.3343605736667702 -0.07553484305685472 0.3291680720934294 -0.10501764815943375 0.021397469392893147 -0.02097255517142884 -0.05073205929543438 -0.0014566158061991297 -0.046965399003403074 0.009127768928073068 -0.5072413366412725 0.04573667498939915 -0.4948809411864349 0.027603011905147135 -0.22015176057558422 -0.22735390477656764 </meanconfig>
            <omitflag>true	false	false	false	true	false	false	false	false	false	false	false	false	false	false	false	false	false	false	true	false	false	true	true	false	true	false	false	false	false	false	false	false	false	false	false	false	false	false	false</omitflag>
            <uniquenumvec>15 16 17 18 19 20 26 27 28 30 33 34 36 37 38 39 41 42 43 57 58 59 60 61 62 63 64 69 70 71 73 77 78 80 81 82 83 85 86 87 </uniquenumvec>
            <linkedsets>136 160 162 </linkedsets>
            <linksetmatrix>
              <vector>0 0 0 </vector>
              <vector>1 1 1 </vector>
              <vector>2 2 2 </vector>
              <vector>3 3 3 </vector>
              <vector>4 4 4 </vector>
              <vector>5 5 5 </vector>
              <vector>6 6 6 </vector>
              <vector>7 7 7 </vector>
              <vector>8 8 8 </vector>
              <vector>9 9 9 </vector>
              <vector>10 10 10 </vector>
              <vector>11 11 11 </vector>
              <vector>12 12 12 </vector>
              <vector>13 13 13 </vector>
              <vector>14 14 14 </vector>
              <vector>15 15 15 </vector>
              <vector>16 16 16 </vector>
              <vector>17 17 17 </vector>
              <vector>18 18 18 </vector>
              <vector>19 19 19 </vector>
              <vector>20 20 20 </vector>
              <vector>21 21 21 </vector>
              <vector>22 22 22 </vector>
              <vector>23 23 23 </vector>
              <vector>24 24 24 </vector>
              <vector>25 25 25 </vector>
              <vector>26 26 26 </vector>
              <vector>27 27 27 </vector>
              <vector>28 28 28 </vector>
              <vector>29 29 29 </vector>
              <vector>30 30 30 </vector>
              <vector>31 31 31 </vector>
              <vector>32 32 32 </vector>
              <vector>33 33 33 </vector>
              <vector>34 34 34 </vector>
              <vector>35 35 35 </vector>
              <vector>36 36 36 </vector>
              <vector>37 37 37 </vector>
              <vector>38 38 38 </vector>
              <vector>39 39 39 </vector>
            </linksetmatrix>
          </morphojset_contents>
          <covariancematrix>
            <covariancematrix_contents visiblename="CovMatrix, Two wing Specimens F Giganteum female predetermined, Procrustes coordinates" covarfromorigin="false" df="33" dim="2" fromexternaldata="false" frommorphojset="true" hasobjectsymmetry="false" isasymmetrycomponent="false" issymmetrycomponent="false" linkedoutlinenumber="0" linkedwireframenumber="0" matrixtype="2" pooledwithingroupcovariances="false" uniqueid="134">
              <covariancearray>
                <vector>3.473688159910882E-4 5.9637659526085544E-5 2.8568385333617517E-4 1.0385710586316525E-5 5.003628197195762E-5 8.528512876255001E-5 -6.718446852219234E-5 3.285665923340422E-5 -2.4102773367333917E-4 1.8859526583318678E-5 -2.4092904932018373E-4 3.306547852585491E-5 5.617680624482823E-5 5.0635805263671755E-5 -6.139488213307194E-5 4.862199764843211E-5 7.312642484147515E-5 -4.8413853079084124E-6 -1.4923315245274188E-5 -5.4351586252599806E-5 -1.125567997269015E-5 -1.273466263301491E-4 -1.7567705351875915E-4 -1.5280836823898026E-4 </vector>
                <vector>5.9637659526085544E-5 1.0646392739001315E-4 1.9602903386879103E-5 7.297022028848267E-5 -3.055453249517885E-5 8.11181990746175E-5 -2.049737834056571E-5 -2.150132042083848E-6 -7.157911126223796E-5 -5.5713375812536405E-5 -7.009798129221765E-5 -5.302153327407392E-5 5.2727907967409414E-5 -4.3314911722870797E-5 2.0100458749240205E-5 -2.21956060726731E-5 2.7344117819975135E-5 8.699953868449756E-6 4.905946833968666E-6 1.2088521830484075E-5 1.807177574184427E-5 -2.404018797806567E-5 -9.661766635201813E-6 -8.09050755497397E-5 </vector>
                <vector>2.8568385333617517E-4 1.9602903386879103E-5 3.2654235301168193E-4 -1.6097100885346982E-6 9.714814749984975E-5 4.013562983028981E-5 -7.27976726156944E-5 3.408509988407689E-5 -2.1748882707591915E-4 3.345409790942987E-5 -2.283671734331017E-4 6.770017157223513E-5 2.7500393578874184E-5 5.8700787481192746E-5 -5.872763721351558E-5 6.137253161127808E-5 4.599126691900055E-5 -2.0672065966785696E-6 -9.513452527280092E-6 -6.291633553004841E-5 -1.9604129025975282E-5 -1.265438418627426E-4 -1.763671224540809E-4 -1.2191412759737914E-4 </vector>
                <vector>1.0385710586316525E-5 7.297022028848267E-5 -1.6097100885346982E-6 1.029015782794448E-4 -1.633992804223808E-5 8.045812875317622E-5 -3.950768110654943E-5 1.8542923193088144E-5 -3.0129150141708906E-5 -7.402654034081159E-5 -3.071547715862531E-5 -7.939261576736883E-5 1.7343993482065627E-5 -3.748196817664144E-5 3.050580667768445E-5 -2.8340493866491166E-5 1.238790455913989E-5 3.4731580670857317E-6 2.4584586833590102E-6 1.0302997679035764E-5 4.480275893173355E-5 -2.0267211788272742E-5 4.1731361735460543E-7 -4.914017632072568E-5 </vector>
                <vector>5.003628197195762E-5 -3.055453249517885E-5 9.714814749984975E-5 -1.633992804223808E-5 2.8824782687730225E-4 -1.3373470196447758E-4 9.53057492451097E-5 3.123038695989025E-5 -1.3622658259269921E-4 7.74144856108144E-5 -1.2868012225497507E-4 1.0412279319475034E-4 7.946041300266104E-6 2.1136224302486496E-5 -8.980149941969304E-5 1.0385607168694435E-5 -5.271286632663934E-5 -1.68932176333451E-5 -1.5083869291634607E-5 -6.186297255135427E-5 -4.026359574558588E-5 -6.6351239254383E-5 -7.591551126325349E-5 8.144709470433703E-5 </vector>
                <vector>8.528512876255001E-5 8.11181990746175E-5 4.013562983028981E-5 8.045812875317622E-5 -1.3373470196447758E-4 2.20145717183702E-4 -1.1516260781894591E-4 2.8642964108407212E-5 -3.169888986866359E-5 -1.0115737986721145E-4 -2.353205275873416E-5 -9.740679661136887E-5 5.5443614258369075E-5 -5.0891960254987265E-5 4.302721436234054E-5 -3.81693103153185E-5 4.986093054434693E-5 -2.9276619450060313E-5 1.758364028962297E-5 2.675836492710348E-5 5.1074797426265386E-5 -1.3121922219139464E-5 -3.82827030629669E-5 -1.070993853289189E-4 </vector>
                <vector>-6.718446852219234E-5 -2.049737834056571E-5 -7.27976726156944E-5 -3.950768110654943E-5 9.53057492451097E-5 -1.1516260781894591E-4 2.694183848609716E-4 -5.4081913942864924E-5 -8.114639986850758E-6 8.567311308875707E-5 2.5751563704560682E-6 6.01398292465901E-5 -4.6148436181278825E-5 3.0364010986999645E-6 -8.252920606675166E-5 -1.0838994279986815E-5 -1.0293037625851553E-4 3.2592011996445665E-6 4.458403985385227E-5 -4.788570055503191E-5 -2.4201989449675127E-5 3.4986515506462726E-5 -7.976541249428405E-6 1.0087921590379295E-4 </vector>
                <vector>3.285665923340422E-5 -2.150132042083848E-6 3.408509988407689E-5 1.8542923193088144E-5 3.123038695989025E-5 2.8642964108407212E-5 -5.4081913942864924E-5 6.449373093444446E-5 -4.188916622256647E-5 -8.932356880867276E-6 -4.087981677491863E-5 -6.099880060171607E-6 2.804526133142319E-5 -1.479872992048237E-5 1.156155470294405E-5 -7.75838226708779E-6 3.471457950073944E-5 -1.0977896877381991E-5 -6.201328314230745E-6 1.7316833799869563E-5 1.62508543823493E-5 -1.4185003502577982E-5 -4.569217074025381E-5 -6.409407048515977E-5 </vector>
                <vector>-2.4102773367333917E-4 -7.157911126223796E-5 -2.1748882707591915E-4 -3.0129150141708906E-5 -1.3622658259269921E-4 -3.169888986866359E-5 -8.114639986850758E-6 -4.188916622256647E-5 3.149253923830623E-4 -2.251641091588355E-5 2.8362835435487825E-4 -9.557922467243204E-5 -1.4025880292844854E-4 1.845950949403089E-5 2.115742414051855E-6 -1.333245390677039E-5 -8.554349229115661E-5 1.1734927804072421E-5 6.638893463968874E-5 -8.952788993007306E-6 2.335606063539141E-5 1.0648017537584465E-4 1.3824559412134156E-4 1.7900258330932537E-4 </vector>
                <vector>1.8859526583318678E-5 -5.5713375812536405E-5 3.345409790942987E-5 -7.402654034081159E-5 7.74144856108144E-5 -1.0115737986721145E-4 8.567311308875707E-5 -8.932356880867276E-6 -2.251641091588355E-5 1.0019590601021737E-4 -2.517101565917024E-5 8.359126835535428E-5 -2.532655766799608E-5 3.0385165774042417E-5 -5.2675661793907184E-5 1.8198336548607445E-5 -3.140832216440814E-5 -4.438653826761592E-6 1.2310495420285615E-5 -2.4033123163272094E-5 -4.301326087447484E-5 1.542229898382158E-5 -2.7600489536764295E-5 2.0508454219415868E-5 </vector>
                <vector>-2.4092904932018373E-4 -7.009798129221765E-5 -2.283671734331017E-4 -3.071547715862531E-5 -1.2868012225497507E-4 -2.353205275873416E-5 2.5751563704560682E-6 -4.087981677491863E-5 2.8362835435487825E-4 -2.517101565917024E-5 2.814187852499277E-4 -7.615931054804647E-5 -9.466698053674296E-5 4.3857357662816E-6 -4.853237983205772E-6 -2.0553281815723618E-5 -8.789047368771183E-5 2.3951248480035415E-6 5.821350463386516E-5 4.819206809302015E-6 2.533690375521402E-5 1.1266008511574073E-4 1.342143328515755E-4 1.6284878346811287E-4 </vector>
                <vector>3.306547852585491E-5 -5.302153327407392E-5 6.770017157223513E-5 -7.939261576736883E-5 1.0412279319475034E-4 -9.740679661136887E-5 6.01398292465901E-5 -6.099880060171607E-6 -9.557922467243204E-5 8.359126835535428E-5 -7.615931054804647E-5 1.748332073806271E-4 3.029643780467845E-5 4.748101206667775E-6 6.055145760834195E-6 4.566266880196257E-6 2.7387676989718276E-5 -2.9275062576913957E-5 -4.1300843241494386E-5 1.5867359598143684E-5 -5.1179785286350025E-5 -8.03268093121652E-6 -6.454836934634103E-5 -1.0377634199876286E-5 </vector>
                <vector>5.617680624482823E-5 5.2727907967409414E-5 2.7500393578874184E-5 1.7343993482065627E-5 7.946041300266104E-6 5.5443614258369075E-5 -4.6148436181278825E-5 2.804526133142319E-5 -1.4025880292844854E-4 -2.532655766799608E-5 -9.466698053674296E-5 3.029643780467845E-5 2.9265970469560625E-4 -9.430572240032645E-5 -4.839208057407015E-6 1.0271846360557375E-5 1.0685062219690644E-5 -4.784384386480251E-6 -3.377736402405629E-5 2.295460214034113E-5 -2.0192423074415876E-5 -1.847266856192187E-5 -5.5084793236925584E-5 -7.41943303281162E-5 </vector>
                <vector>5.0635805263671755E-5 -4.3314911722870797E-5 5.8700787481192746E-5 -3.748196817664144E-5 2.1136224302486496E-5 -5.0891960254987265E-5 3.0364010986999645E-6 -1.479872992048237E-5 1.845950949403089E-5 3.0385165774042417E-5 4.3857357662816E-6 4.748101206667775E-6 -9.430572240032645E-5 1.1333694684302139E-4 -4.487286655463332E-5 4.90440288826363E-5 1.7443071453484008E-5 1.2099935654358219E-5 3.1837152627230014E-5 -6.029809133130151E-5 -2.167608556147866E-5 -2.7942112768320006E-5 -4.4780012970628425E-5 2.511359581387335E-5 </vector>
                <vector>-6.139488213307194E-5 2.0100458749240205E-5 -5.872763721351558E-5 3.050580667768445E-5 -8.980149941969304E-5 4.302721436234054E-5 -8.252920606675166E-5 1.156155470294405E-5 2.115742414051855E-6 -5.2675661793907184E-5 -4.853237983205772E-6 6.055145760834195E-6 -4.839208057407015E-6 -4.487286655463332E-5 2.0569473683216313E-4 -4.4474502914736475E-5 1.1839294697686636E-4 -2.1134962925688896E-6 -8.790651347021182E-5 1.0185746403238126E-4 1.2838398829371148E-5 1.3386084363820661E-5 5.1010359291393865E-5 -8.235720109340075E-5 </vector>
                <vector>4.862199764843211E-5 -2.21956060726731E-5 6.137253161127808E-5 -2.8340493866491166E-5 1.0385607168694435E-5 -3.81693103153185E-5 -1.0838994279986815E-5 -7.75838226708779E-6 -1.333245390677039E-5 1.8198336548607445E-5 -2.0553281815723618E-5 4.566266880196257E-6 1.0271846360557375E-5 4.90440288826363E-5 -4.4474502914736475E-5 6.983705469385603E-5 -5.75054512917787E-6 3.2049387243902944E-5 6.6740455781511724E-6 -3.905651987881622E-5 -1.1965422960156316E-5 -3.193216468430665E-5 -3.0410827360552114E-5 -6.242597164506204E-6 </vector>
                <vector>7.312642484147515E-5 2.7344117819975135E-5 4.599126691900055E-5 1.238790455913989E-5 -5.271286632663934E-5 4.986093054434693E-5 -1.0293037625851553E-4 3.471457950073944E-5 -8.554349229115661E-5 -3.140832216440814E-5 -8.789047368771183E-5 2.7387676989718276E-5 1.0685062219690644E-5 1.7443071453484008E-5 1.1839294697686636E-4 -5.75054512917787E-6 2.379054259319904E-4 -2.6198021458121747E-5 -5.823373448332549E-5 4.1270631885673495E-5 -2.4768162903011397E-5 -3.484875721750479E-5 -7.402202093866831E-5 -1.1220326678387458E-4 </vector>
                <vector>-4.8413853079084124E-6 8.699953868449756E-6 -2.0672065966785696E-6 3.4731580670857317E-6 -1.68932176333451E-5 -2.9276619450060313E-5 3.2592011996445665E-6 -1.0977896877381991E-5 1.1734927804072421E-5 -4.438653826761592E-6 2.3951248480035415E-6 -2.9275062576913957E-5 -4.784384386480251E-6 1.2099935654358219E-5 -2.1134962925688896E-6 3.2049387243902944E-5 -2.6198021458121747E-5 5.516508541928828E-5 -9.529908363576714E-6 3.507132387568984E-6 1.8650936455103596E-5 -1.484441744250777E-5 3.038742973185938E-5 -2.6182002467025056E-5 </vector>
                <vector>-1.4923315245274188E-5 4.905946833968666E-6 -9.513452527280092E-6 2.4584586833590102E-6 -1.5083869291634607E-5 1.758364028962297E-5 4.458403985385227E-5 -6.201328314230745E-6 6.638893463968874E-5 1.2310495420285615E-5 5.821350463386516E-5 -4.1300843241494386E-5 -3.377736402405629E-5 3.1837152627230014E-5 -8.790651347021182E-5 6.6740455781511724E-6 -5.823373448332549E-5 -9.529908363576714E-6 1.5437689040180653E-4 -8.786169388041549E-5 -2.1490682210062207E-5 5.001383574335762E-5 -8.263443827736668E-5 1.9110198623746853E-5 </vector>
                <vector>-5.4351586252599806E-5 1.2088521830484075E-5 -6.291633553004841E-5 1.0302997679035764E-5 -6.186297255135427E-5 2.675836492710348E-5 -4.788570055503191E-5 1.7316833799869563E-5 -8.952788993007306E-6 -2.4033123163272094E-5 4.819206809302015E-6 1.5867359598143684E-5 2.295460214034113E-5 -6.029809133130151E-5 1.0185746403238126E-4 -3.905651987881622E-5 4.1270631885673495E-5 3.507132387568984E-6 -8.786169388041549E-5 1.4937598197435959E-4 4.328109673238456E-5 2.352765068252028E-5 1.0964807616236142E-4 -1.3535710850569527E-4 </vector>
                <vector>-1.125567997269015E-5 1.807177574184427E-5 -1.9604129025975282E-5 4.480275893173355E-5 -4.026359574558588E-5 5.1074797426265386E-5 -2.4201989449675127E-5 1.62508543823493E-5 2.335606063539141E-5 -4.301326087447484E-5 2.533690375521402E-5 -5.1179785286350025E-5 -2.0192423074415876E-5 -2.167608556147866E-5 1.2838398829371148E-5 -1.1965422960156316E-5 -2.4768162903011397E-5 1.8650936455103596E-5 -2.1490682210062207E-5 4.328109673238456E-5 8.400750819285077E-5 -1.5214574411656722E-5 1.6237790968587418E-5 -4.908309057555948E-5 </vector>
                <vector>-1.273466263301491E-4 -2.404018797806567E-5 -1.265438418627426E-4 -2.0267211788272742E-5 -6.6351239254383E-5 -1.3121922219139464E-5 3.4986515506462726E-5 -1.4185003502577982E-5 1.0648017537584465E-4 1.542229898382158E-5 1.1266008511574073E-4 -8.03268093121652E-6 -1.847266856192187E-5 -2.7942112768320006E-5 1.3386084363820661E-5 -3.193216468430665E-5 -3.484875721750479E-5 -1.484441744250777E-5 5.001383574335762E-5 2.352765068252028E-5 -1.5214574411656722E-5 1.0876880134141664E-4 7.125101153311879E-5 6.646950306649627E-6 </vector>
                <vector>-1.7567705351875915E-4 -9.661766635201813E-6 -1.763671224540809E-4 4.1731361735460543E-7 -7.591551126325349E-5 -3.82827030629669E-5 -7.976541249428405E-6 -4.569217074025381E-5 1.3824559412134156E-4 -2.7600489536764295E-5 1.342143328515755E-4 -6.454836934634103E-5 -5.5084793236925584E-5 -4.4780012970628425E-5 5.1010359291393865E-5 -3.0410827360552114E-5 -7.402202093866831E-5 3.038742973185938E-5 -8.263443827736668E-5 1.0964807616236142E-4 1.6237790968587418E-5 7.125101153311879E-5 3.0796940370557814E-4 4.927250860801175E-5 </vector>
                <vector>-1.5280836823898026E-4 -8.09050755497397E-5 -1.2191412759737914E-4 -4.914017632072568E-5 8.144709470433703E-5 -1.070993853289189E-4 1.0087921590379295E-4 -6.409407048515977E-5 1.7900258330932537E-4 2.0508454219415868E-5 1.6284878346811287E-4 -1.0377634199876286E-5 -7.41943303281162E-5 2.511359581387335E-5 -8.235720109340075E-5 -6.242597164506204E-6 -1.1220326678387458E-4 -2.6182002467025056E-5 1.9110198623746853E-5 -1.3535710850569527E-4 -4.908309057555948E-5 6.646950306649627E-6 4.927250860801175E-5 4.2712904968170585E-4 </vector>
              </covariancearray>
            </covariancematrix_contents>
            <principal_component_analysis>
              <pca_contents visiblename="PCA: CovMatrix, Two wing Specimens F Giganteum female predetermined, Procrustes coordinates" covarfromorigin="false" dimension="2" linkedoutlinenumber="0" linkedwireframenumber="0" npcs="20" uniqueid="135" eigvalvariance="1.3326882374666314E-7" numvarscaledeigvalvar="0.12161211176108354" scaledeigvalvar="0.005776575308651468" shapedimension="20">
                <meanconfig>0.0858153224810017 0.1286022789818422 0.14917514436559742 0.13735413420548184 0.19449063145688686 0.08386863248930551 0.20556428324554957 -0.001956934528765303 0.3343605736667702 -0.07553484305685472 0.3291680720934294 -0.10501764815943375 0.021397469392893147 -0.02097255517142884 -0.05073205929543438 -0.0014566158061991297 -0.046965399003403074 0.009127768928073068 -0.5072413366412725 0.04573667498939915 -0.4948809411864349 0.027603011905147135 -0.22015176057558422 -0.22735390477656764 </meanconfig>
                <eigenvectors>
                  <vector>-0.4253392473948036 0.04076401148431609 -0.23071615561574238 -0.07232657436885799 -0.03349060099134716 0.15808445092620016 -0.10693026491483702 0.27584952623826364 -0.1985457655470867 0.03755536838673001 0.23758815059618327 0.20081874417623016 -0.3754597472602032 -0.3654933917559701 0.14993212630558223 0.22158307930541662 -0.02881916476375912 0.18737129260384547 0.13068480526266654 0.036467845811285 </vector>
                  <vector>-0.09583366755091148 -0.1577245902634148 -0.06141591556745501 0.251724438859784 -0.017739620355391568 0.08652447153428265 0.23331579615663262 0.20446813413603213 0.1534489798615047 0.16904408073231772 -0.13542225669822308 -0.274744263474354 -0.46541809926970773 0.009979307512818702 -0.24168607565469857 -0.04195537005724293 0.035956176870153976 -0.12352049872873738 -0.4387531773917046 -0.23586933374578622 </vector>
                  <vector>-0.39880715254188415 0.1240688415935341 -0.1851203779952349 -0.17045140828964964 0.007644785706980893 0.18473301097190672 -0.16841578274786556 -0.05075138140088824 -0.22867154577216334 -0.002117710271437076 -0.39329012061456275 -0.08975071513995861 0.19471882617014374 0.44720360811474963 0.053597120720175355 -0.24312119878013635 -0.15066905002645525 -0.06277416742243501 -0.12131885946587251 -0.128003777259381 </vector>
                  <vector>-0.03970628205521922 -0.16627620088747916 -0.1037983650277778 0.21808890379669726 0.07421262012327845 0.16034853077537756 0.3216534242289954 -0.14608080090678663 0.15680309940328388 0.04943486624170188 -0.13106171142162382 -0.12086774773171444 0.04777039202143138 0.046663538393210025 0.6025211341328105 -0.11119525362141998 0.08718336154891199 0.29058972072132017 0.3131282872637959 0.05657659935627844 </vector>
                  <vector>-0.1372503185929831 0.39677623140735824 0.2366477797875642 0.12545673209263192 0.16558656749922793 0.18053614702215992 0.1959832221591202 -0.5102126912377295 0.06958133213587507 0.21883225682617863 0.05426517614588334 -0.07658772220801026 0.02631273005026218 -0.17926006110577578 -0.18702162796740426 0.15121175036894222 0.18631962272043537 -0.24130114601458105 0.07890531056162851 0.11696788056940123 </vector>
                  <vector>-0.09682736297450796 -0.33405423913596954 -0.310197826074422 0.1913795552018503 0.0611913164589042 -0.05993877953564998 0.0989011268788531 0.067334631773261 -0.4281672188529923 -0.012991346202099506 0.10017308156569346 0.02232591883017845 0.38883771936034417 -0.03751830189387352 -0.30705362409365905 0.1261607803278997 0.1310828066792498 -0.2555275595850237 0.13912695386881585 0.19409752464662205 </vector>
                  <vector>0.09010256235245641 0.3320580465170591 0.18674563436077116 0.23261480588967884 -0.3526973552158359 -0.06205914273315262 0.41028119318417494 0.394279039936653 -0.0021755340775490555 -0.2557586037610069 0.13108110916752155 0.11268868852094224 0.2619273329895937 0.1188248136413672 -0.036999111444485235 0.001640922554413442 -0.10187519206887527 0.14101772243518348 -0.0709810108997731 -0.017613703043201097 </vector>
                  <vector>-0.08110015012652724 -0.06012206185533737 0.0048976668218066195 0.0028397586963310006 0.03856916503140056 -0.054279241712017166 0.015399331418456112 -0.4402311433362053 -3.9249763172329787E-4 0.03813837587884913 0.2503544925890295 0.45565818382323353 0.01834091352568635 0.12464763907358685 -0.08586575213946893 0.08571747252563346 -0.4071150246922565 0.29123722126049295 -0.2835863748270254 -0.1799292273020336 </vector>
                  <vector>0.4198221658434178 -0.03604200222387946 -0.22977678087624726 -0.1668430936743561 -0.005995262553566267 -0.03894832238185942 -0.1116292446209965 -0.11257781350854809 -0.014511338704760655 -0.06685100267835113 -0.07093614164347305 0.045374925560440676 -0.24568384693687279 0.13043132504460137 -0.13465100390680795 -0.08953165631240653 0.20295752215427937 0.26829386092354685 -0.17102915211784964 0.5065355448526083 </vector>
                  <vector>-0.01917224497276068 0.2346177133833123 0.14071029096477225 -0.1208065314493869 -0.20658077977133843 -0.08686129771919342 -0.11038898078857333 0.0378498482496399 -0.12140600386779316 0.07074290198053082 0.05451255035576537 0.3501182409012429 -0.22352681734684435 0.10329300174183105 0.06795577068506829 -0.3926529109886462 0.40748444718018445 -0.24653371958518866 0.18254168808194146 -0.14369550041321044 </vector>
                  <vector>0.4036312989663353 -0.04534652669338468 -0.1600286345590275 -0.0628254673471854 -0.019683532110738314 -0.11469766286906888 -0.16562598780715232 -0.11406497868082546 -0.06949968914298801 -0.11176734170045304 0.10869027907120887 -0.2116702620291821 -0.03540228331219226 -0.14283892641612936 0.12433515180595425 0.08639439665156785 -0.18895385687711774 -0.22821995018705987 0.2017281666623276 -0.5493342684875276 </vector>
                  <vector>-0.10516673616375635 0.19670605415818257 0.3509753895363621 -0.16314696951023772 -0.015537081317845421 -0.25856322347026406 -0.10762243882574962 0.0017232390793688645 -0.30265272486197026 -0.13192339867114736 -0.16680852961447618 -0.4457446716144234 -0.1137504563724729 -0.052683953971645 0.06720805220506654 0.26875859630991267 -0.18188813547113025 0.14166208098520786 -0.002518731181908812 0.19471507812665662 </vector>
                  <vector>-0.1623013330019178 -0.10573280095912398 0.17795275533289037 0.5506932818701159 0.19450697686909474 -0.32410877874385824 -0.5071505779404344 0.05603459216838679 0.21160868129538585 -0.05889656825483255 0.03388873272779094 0.008039320968389567 0.08938466480529185 -0.09570217270674039 0.060350564481352995 -0.23591770736593828 0.002899596894500545 0.019933245499305835 -0.06883847977019332 0.09510006375325164 </vector>
                  <vector>-0.02016708652704623 0.14928062894015873 -0.1841135112588884 -0.3446412319951331 -0.06648275742974948 0.06358439319782522 -0.0262442786178889 0.05280649016854043 0.2479313986466366 0.03451428803777765 0.13746565960985638 -0.17372558243092043 0.35118929975734053 -0.5092978289175908 0.03529211835347168 -0.3778237863091612 -0.09360736046874238 -0.025486273712415006 -0.26444496867922035 0.10327529388949883 </vector>
                  <vector>0.016054025018906844 -0.3046166928187257 0.25676585063267254 -0.23870627126967328 0.20159501774941924 -0.11767661840138273 0.23625316298509683 0.04882251396066442 0.015986210766177945 -0.1423589900804776 -0.5412280957800589 0.34488982748787217 0.06995065714209354 -0.3384090606508465 -0.046317410102005005 0.03643118286313356 0.09250846590849322 0.012154396043134378 -0.04307601356081849 -0.13999617355801255 </vector>
                  <vector>-0.05138230395111021 0.08804373192995023 -0.08883376990932886 -0.10217425329849382 -0.04376664127171721 0.065659374305142 -0.2867618443169987 0.06988189687900527 0.3657403484391437 -0.1398454188930509 -0.03488899168764306 -0.003072041174046196 0.22952942929903872 0.15394782302296717 -0.050691795036588355 0.5100589905802497 0.46829343163646464 0.16669180602320727 -0.05708718777119383 -0.21913158162559396 </vector>
                  <vector>-0.15752155358313577 -0.2074287897114297 0.08222315480198021 -0.3909312381131434 0.26072260400595865 -0.33449781144579044 0.22856973518672735 0.15548999003014052 0.268120654997598 0.18246509621066112 0.3877306647234475 -0.12725766025678534 -0.014925315204555095 0.3542708040260162 0.024886929141962996 0.008814262001864475 -0.012924625202383364 -0.12754634499577275 0.10572827060342176 0.07007622505314538 </vector>
                  <vector>0.012649668344744337 -0.014212184141103078 -0.003721474977446899 -0.007378650617469382 -0.11676498025325495 0.19974947270426976 -0.10444630769408526 0.06531968564570872 0.3999625345641739 -0.22211930940007094 -0.17969876253734102 0.15176331877170512 -0.1580717820404351 0.07445361286001838 -0.188801542635269 0.06224243486675182 -0.4366506970324941 -0.30905315242890075 0.3896186241981037 0.2694000915003568 </vector>
                  <vector>0.05295635787719863 0.1069361424726009 -0.35052913089114424 0.11893514671517645 -0.3047833632281663 -0.2865340992747347 0.08997007247784118 -0.13194496213789644 0.07438697708857446 0.29095861187940314 -0.1949434177492131 -0.09823095468138995 -0.015484486217957519 -0.03820212539469165 -0.2312903618046283 -0.01944501034077668 -0.03340432094973706 0.22297155966657892 0.23414528774343854 -0.08034322475051965 </vector>
                  <vector>0.021701497801344505 -0.26541136416512273 0.3378082426255075 -0.06067129369070887 -0.12899470833179608 0.09969858431890759 -0.049364734523835274 -0.1087848918235543 -0.1769042596452784 -0.11726939311696241 0.1796010049313681 -0.18056722454600074 -0.03955875451881944 -0.0010799643755516853 -0.27667464777838746 -0.2719103684252605 0.09123989231053173 0.30220895458489483 0.2228757931790334 -0.12819510282219237 </vector>
                  <vector>0.019869127909787725 -0.13363969160417766 -0.0643727733430928 0.0646364511012299 -0.08545395869703952 0.21224257778644312 0.09612173693945132 -0.2271762340848574 -0.05807655961701014 -0.5364935706827388 0.19245123259596444 -0.09630975505465499 -0.11327834147231096 0.05103828354234455 0.20536548392636014 0.006424227229340582 0.11792044384098387 -0.23885320919258074 -0.24670983615983086 0.06509642187229066 </vector>
                  <vector>0.1785592960193647 -0.04887761296925456 0.05946543393653504 0.037531513072958406 -0.24708079596701482 -0.25187658977961297 -0.036514161605784294 -0.02161139582931849 -0.1350161479881955 0.3155428039723939 -0.07594656831806208 0.14582142692913844 0.01807687158903207 0.021535870797058036 0.39225557624631907 0.2046742209353928 -0.04260573969606944 -0.28944618220800544 -0.23116053330203076 0.1583820087955459 </vector>
                  <vector>0.2787840671466152 -0.167796769464119 0.28020867836456914 0.00974763539401665 -0.02795187903396429 0.5429262491431843 -0.19742726490113183 0.21625239871669458 -0.06820342342203776 0.444432454126282 0.054702430759278976 -0.012004437343930705 0.15793980924667847 0.05813690366108151 0.01781213884382713 0.07551575182460418 -0.08595944163014607 0.046952740640926305 -0.029238488859134767 0.02504716518666948 </vector>
                  <vector>0.2964453721563905 0.3780301250060749 -0.14177616106967122 0.09725476093383374 0.6689742630845013 0.03595430538093075 0.05207306768997104 0.21732430596430094 -0.15934750806679235 -0.05326845056029585 0.0017200312255861753 0.0730344417159042 -0.05341871600465535 0.06605925575715632 -0.014459214284680898 -0.06207480614414228 -0.05937315886482801 0.057177602673030105 0.03025962656142525 -0.0696258504063276 </vector>
                </eigenvectors>
                <eigenvalues>0.001500774904555478 9.288583065615362E-4 5.092436764132715E-4 3.8350373464734387E-4 3.025868137985386E-4 2.867305313616324E-4 2.3438491347685657E-4 1.6644359759610986E-4 1.3536114575873583E-4 1.0848867303870545E-4 7.676301045274775E-5 4.4359748238396494E-5 3.6456971243513354E-5 3.105318133432617E-5 1.9712745827742702E-5 1.2679445883492114E-5 9.175253226387722E-6 8.2899751182158E-6 4.9226483681870615E-6 3.392938364911642E-6 </eigenvalues>
                <percentvar>31.245429327780037 19.338394108999488 10.602214398502804 7.984367809916518 6.299715485221774 5.9695951248800485 4.879783921832123 3.465277604232796 2.8181555413099377 2.258683268227717 1.5981698593230353 0.9235491440946441 0.7590170351572513 0.6465126647835411 0.41041011863112253 0.2639801139168231 0.191024467013258 0.17259339218627745 0.10248722924858501 0.07063938474221824 </percentvar>
              </pca_contents>
              <morphojset>
                <morphojset_contents visiblename="PC scores, CovMatrix, Two wing Specimens F Giganteum female predetermined, Procrustes coordinates" uniqueid="136" alignmentmethod="-1" dimension="1" hasprocrustesfit="false" hasrawdata="false" linkedoutlinenumber="0" linkedwireframenumber="0" nincl="34" nlmk="12" nobs="40" objsymmetry="false" procsumsquare="0.0" procrustesfitfromparentset="false">
                  <alignmentvectors>
                    <vector>0.0 </vector>
                    <vector>0.0 </vector>
                    <vector>0.0 </vector>
                    <vector>0.0 </vector>
                    <vector>0.0 </vector>
                    <vector>0.0 </vector>
                    <vector>0.0 </vector>
                    <vector>0.0 </vector>
                    <vector>0.0 </vector>
                    <vector>0.0 </vector>
                    <vector>0.0 </vector>
                    <vector>0.0 </vector>
                  </alignmentvectors>
                  <datavector>
                    <datamatrix visiblename="PC scores, CovMatrix, Two wing Specimens F Giganteum female predetermined, Procrustes coordinates" covarfromorigin="false" matrixtype="9" iscoordinates="false" issymmetrycomponent="false" isasymmetrycomponent="false">
                      <data>
                        <vector>0.10018485646271764 -0.013469436111995806 -0.0123836790963255 -0.002641129107709828 -8.424207288903283E-4 0.0052221058681064135 0.0026208806798696414 -0.028064497899387128 0.020526004606381376 -0.0029535078852281375 0.007576822053216918 0.006030719819111745 0.004698938897840504 -0.006172273984462032 7.173188161109463E-5 0.0011722442007426768 2.731883492581549E-4 -0.0011558395183015593 0.0035744930914491145 -7.508633172653543E-4 </vector>
                        <vector>0.02121881927091081 -0.05271495739542294 -0.019275568911599324 0.007236501417829157 0.022929661922807466 0.022434742885267617 0.0036516277729517774 0.006002363351083251 0.006148585307271186 -0.01655670093037844 -0.004003153466817369 -0.003576198991707663 -0.0029000559208496542 -0.001584386555094736 -0.004328341298092913 0.0026825190935297013 -8.459379777079157E-4 0.004454949589858777 -0.0037784550422466493 0.003235083386199354 </vector>
                        <vector>0.007319404346828122 -0.05519787071024852 0.029077499397403495 0.005600624692109865 -0.02384819271074948 -0.01895629560257241 0.0010500605054456018 -0.001971082786988579 -0.002485422236299246 0.003731238419838721 0.005694025559610184 0.007564321053985997 0.001495967872195119 -3.876401672355777E-4 -0.0018886464144257358 -0.004696596542907331 -0.010074144660798865 -0.0016111845287906169 -0.0011297837484633775 -4.7114403802819014E-4 </vector>
                        <vector>0.0428555531964799 -0.03214854300568542 0.0014705832964193946 -0.001996346523807014 -0.019861078255487507 0.003156954649286692 0.018422968525692952 0.008790086778875644 3.4574435541282486E-4 0.009532345117672807 -0.007381478430290818 0.004594883406774089 -0.018689750814868407 0.006069927753868183 4.337468337974129E-4 6.544141027058925E-4 1.3239303735673768E-4 -0.001607088641690238 0.001974728326070157 0.0029952858496049934 </vector>
                        <vector>-0.014556539366200126 -0.02474504593788346 0.005021082884390895 -0.02041530327631921 -0.012382151230601861 -0.025780738354141408 0.034359501022486756 -5.790120500555997E-4 0.002136536519473268 -0.002539394130938087 0.01768916329445884 -0.006297770059466449 1.4521177095166114E-4 6.905795779504843E-4 0.0016961881249216628 8.97380556598073E-4 0.002566947420699646 0.0018464999435834901 5.926360507034114E-4 -0.002021718792773555 </vector>
                        <vector>-0.0714879344881674 -0.032763948106911425 0.01740237173093811 0.03669012546301917 -0.004347374109959969 0.02112420465043044 -0.025257380759184635 -0.01301022266201828 -0.0067843911336788075 -0.004269639015657149 0.007193830968689871 0.00513206352927534 -0.0014883982122865284 -0.0020409175277711924 -0.002820087015553899 2.2171468110979446E-4 0.0020248622159201412 -0.0021751910722427547 0.0035903288116971256 0.0013355920167281068 </vector>
                        <vector>-0.00343487416750603 -0.033085884504469955 0.007213200265875081 0.014548928076151447 0.01081396425629081 0.005242423114950968 0.009453378114346074 -0.009542028685356906 -0.0015972982485327031 0.0059692809350581945 -0.008364659693591923 -0.001169399631163789 -0.006295528892577786 0.009829681016996914 -0.005384054640540214 0.00393722637896223 6.449308278014233E-4 -0.002264119379783011 -0.003884173245201644 -0.00395081409878571 </vector>
                        <vector>-0.02823233029907195 0.01384454153533303 0.035731511874777265 -0.016788494820905005 0.03914686465646083 -0.016479230686844204 0.012545973985449509 0.008135686069118502 -0.001123618368801145 0.008583401452944058 0.00262540893528653 0.0013366276136358836 4.4606718378741137E-5 3.1654014828343233E-4 4.83076310448056E-4 0.006113556935058227 -0.001363253924532118 -0.005117356247553807 0.002708364777751031 0.0031922459847054073 </vector>
                        <vector>0.00818269776017975 0.05380041440556938 -0.01019411818803956 0.00253890422680402 -0.008100403693239607 3.5757467499299936E-4 0.0038150983587722466 0.028891543272376884 0.008311699228877242 -0.01982483514251989 -0.010367788890764063 0.004701191839790324 -0.006872816072748207 -0.0013855735945023813 -0.002984992876196777 -0.004474039824516881 -5.231906955713455E-4 -2.14954029941208E-4 -5.387544875252771E-4 -0.0011196041004529135 </vector>
                        <vector>-0.04547161272905889 0.01031906933511446 -0.047047076617492016 -0.02079443191651163 0.009765999498169285 7.194532197566163E-4 0.00672907348725274 -0.001139636667143322 0.00170566967496845 -0.0034742678609472315 0.014042410568298963 -6.190462022773642E-4 -0.010029052149845098 -0.0037598823758247376 -0.002421680145782863 0.0011643908256764972 -0.004988053411157707 0.0037846214994782276 0.0023320819547151634 2.713525658837245E-4 </vector>
                        <vector>-0.018689142221608602 0.029341247773305663 0.013696066766291046 0.014453146277904503 0.020074571123101827 -0.012772721351859992 0.03486351800049798 0.018043618537253767 0.007860737470154954 0.009964198480304953 -0.00561512230787147 -5.163439134626157E-4 0.00653363272080154 -0.0037196495829250756 -0.0023565577721421068 -0.001390234086399446 -8.45331155849003E-4 0.0017631183833329632 0.001486467312960023 -8.134436865074595E-4 </vector>
                        <vector>0.012644072450093285 -0.012489400198681572 -0.005580856047804048 -0.007798187520449584 -0.01224113582837772 0.002801039507077486 -0.008085377291146778 0.017180572299214797 0.005076208379273295 0.014016104840433929 -0.004564450028442716 -0.0032626196024606157 0.009528798273735794 -0.005955010099111585 -0.005350881382533781 -0.0027294302640181135 0.0034707531627607407 -0.00246176309646212 -0.002445386760133995 0.002971952312081742 </vector>
                        <vector>0.011666213089526745 0.03028353758540689 -0.041198713216483704 0.0020492373952771857 0.01123912740946647 0.014070850632555074 0.004572326242921555 -0.005842855021524159 -0.02187189200551901 -0.001469818530343019 -0.004624711596439284 -0.012826085961090259 0.004370593604047306 -6.304220408979207E-4 0.0068565063905750056 5.515890763840845E-4 -0.002923593057346923 -6.686855518379701E-4 0.0014842889343665289 -9.565307836463489E-5 </vector>
                        <vector>-0.002246140892743515 0.02216035864637203 -0.03497149919008011 0.020619783082192908 0.017577630457353256 -0.007537153191590145 -0.004345948444080732 -0.018773402433925418 0.0034075833472084404 0.013439048205604175 0.004859720911679179 -0.005290924520421406 0.002705407756048428 0.0106916588344903 -0.006323875944518141 -0.008020541604153272 -0.0012540852217538588 -0.001236546311238788 4.018702152353641E-4 0.0010244373670946678 </vector>
                        <vector>-0.042157110311253444 0.025107893010211244 0.0038699129612872847 0.028319785197879588 -5.848050904803705E-4 -0.0015132879333442022 -0.011320537890855218 -0.0021016462579715057 0.003400212063133153 -0.010531719249173531 -0.002915250323370838 -3.1881808662892475E-4 -4.5601576205474834E-4 0.00773107616124357 -0.0026151504544016588 0.004558634454884622 0.0019082107716656268 9.749236794339893E-4 0.0022019431620590286 3.779475500261128E-4 </vector>
                        <vector>-0.009075788860608943 0.028882664008238114 0.0089298093300947 -0.011398613850530955 -0.04919118640639797 0.020162387140302388 0.003905139851218123 0.015205550467804958 -0.0042156177389883615 -0.010504320431437158 0.008669897686455695 0.0030005803918473433 0.01118589387747681 0.01123396160759903 -0.0012791666538200317 0.004256602816838124 -1.8496492466927575E-4 5.826922429085577E-4 0.0014366281146760682 -2.4395509062168476E-4 </vector>
                        <vector>0.002432172665787347 -0.001159038522727786 0.03111196827229639 -0.024035185428427055 0.00900002632671979 -0.0019361203918588756 -0.020473135615550763 0.0058333883346890205 0.008980293920808631 -0.004959455291472004 -0.0015085724256406682 -0.010580839834452453 0.00630182955785325 -0.0016303600646084613 -0.005148294618123785 -9.210062372657913E-4 -0.0024797492682295972 -0.002039953139377187 -7.578779308999603E-4 4.505292002751481E-4 </vector>
                        <vector>0.021784128405062168 -0.0025241287137861435 0.016121847513854426 -0.0010359960058679203 0.00530546167777571 0.03339474213346197 0.027022952685013823 -0.0120927725821167 -0.001567260144997427 -0.019874998811005157 -0.01276801226563811 -0.0018011974841597228 0.0017897980889624435 -0.002095686777489072 0.0016969558650060661 -0.005313288184944368 -3.578160193386122E-4 -0.005302240680438923 0.001559231746984986 -0.0019941463668685356 </vector>
                        <vector>0.02177503552310999 -0.028017454018635216 0.0010395280135421592 0.0037224072994398835 -0.0028553493456043434 0.007719711041570348 -0.01457767947216135 0.01749867601602772 0.010184476446696199 0.005914630101180796 -0.0010419105042250775 -0.005746891665426058 -0.00251237577515691 2.438880034912542E-4 -0.0013108557943623212 -0.0031806590728614237 0.0027272450346658523 0.004993858128923175 0.00415319093493972 -7.445869935542201E-4 </vector>
                        <vector>-0.03823812120684334 -0.027945927862591754 0.017374926233026798 0.01826237708024501 -0.007089254671683821 -0.01722083142267956 0.017020440831332802 -0.017087782980739208 0.014464485124458302 -0.008566997341928447 -7.985512244602809E-4 -0.00465760915464178 0.0023365145051475193 -0.004636509846391263 0.004318337152535685 1.2571339123049413E-4 0.0054499046520385015 0.0034528622617382345 -0.002498257825080518 6.085679702680291E-4 </vector>
                        <vector>0.013353792007348826 -0.01636885183834952 -0.0033842983202090147 0.028671452153147026 0.020229744873400214 -0.004634835953353628 -1.5828012990432147E-4 0.006178014896351357 -0.002307563421528156 -6.225299550608333E-5 -0.008448936191636332 0.014506727876809126 0.012087531551588412 0.005618496894468685 0.00889191163511366 0.0015606675165060757 -0.00377174462881271 0.005103599284388109 -4.825733254836365E-4 8.354031610597671E-4 </vector>
                        <vector>0.014980085445549046 -0.01920790638903464 -0.01970727696840544 -0.020005407637812122 0.008585110189422903 0.00969285978911685 -0.008498392184747242 0.007682751666110767 -0.006796887851781935 0.01769048249681406 -0.003171330832586553 0.014560660703362536 0.002563715219832759 -0.0059570646350225204 -2.2142922595508638E-4 -0.0013179726561873021 0.004913392700667133 9.838449337261526E-4 0.0017452744576257808 -0.0023511463947555253 </vector>
                        <vector>0.06273532413301149 0.0823527960978589 0.05025682231896538 0.022525485073489157 3.008643202733925E-4 0.030853233271778052 0.0024832283544819634 -0.008431335690145834 -0.002735198677665006 0.016337345511231796 0.013113017800284002 -0.001054508131032702 -0.0057039339320677385 -0.00507300020728667 -7.207931494965179E-4 0.002065158762147087 -1.7425687881541608E-4 0.003462236934729805 -0.002678685617119418 1.561709064766604E-4 </vector>
                        <vector>-0.00692573564823884 -0.020317682276105056 -0.011715013086726378 0.015511340937736033 -0.021853902741826144 -0.010257378308992524 0.011035914834047773 -9.569536912088323E-4 -0.027177502377964388 0.00914592599682784 -0.008711288371259276 -0.010918887394259398 0.0035963658312556236 -0.003724810242741867 -0.003017275662575564 0.0017390538570782794 0.0019921107337520063 -7.87182601893362E-5 0.0014292174947871492 3.006182418406262E-4 </vector>
                        <vector>0.0029214839363913094 0.021575965749167342 0.007265854536764774 -0.014821229163793968 0.0062402190611308556 -0.022324580939987276 -0.02127932972808458 -0.005664440133145279 0.016771048359861075 -0.005427643189146779 -0.011968966622497601 -2.799899088843596E-4 -0.003765191536007269 9.771099148883663E-4 0.006246112989216469 0.0029655124287455547 0.0020193671577444132 -0.002786443282753956 0.0012725803942856084 -1.0650005321632023E-4 </vector>
                        <vector>-3.8914949629335026E-4 0.017905041952533556 -0.0209540832394633 -0.003213180121828999 0.013470926147958745 -0.011972605986260333 -2.3558993465624717E-4 0.0022178793961613666 -0.006420043622908704 0.004200025552807869 0.0062402081982235085 0.008795038300335402 -0.0010344305676490747 0.007871966527368698 -0.0010861670803621677 -6.199029836200427E-4 0.004275893512455156 -0.0021887339427952837 -0.0029008937353621925 -0.0022797112982859695 </vector>
                        <vector>-0.08008165473266667 0.041134128317054985 -0.0161970383518821 -0.028750758524873365 -0.02595388616709765 5.360975582391736E-4 0.0021403803981913196 -0.027321290660006558 0.007048116818704321 0.007449886229931799 -0.017565691557971014 0.008535755961442636 5.108374350319867E-4 -0.006580964668724692 -0.004410540528623379 0.002196441186314337 -0.002292594604509739 0.001967413586380142 -0.0018266212163035747 5.998864838214621E-4 </vector>
                        <vector>0.07346268317662412 0.03361036781868496 0.001703468532011628 0.011008643885531702 -0.010757153126028384 -0.05071701108124453 -0.014284787575901708 -0.00802357905179724 -0.020308870652308915 -0.015678003368644205 -1.0704579874792977E-5 0.001976189983761354 -0.003304578313855237 -0.0021037669917175258 -9.26645883874053E-4 -0.0025449016840982603 0.001535034071902219 0.0010055029079626045 -5.496616875261696E-4 0.0018897858743535977 </vector>
                        <vector>-0.010751454657621048 -0.01592730291296393 0.007881214252869952 0.01016082350459453 -0.004147995365162355 -0.0029615012449396394 -0.020814326610534162 0.00952482696812515 -0.01522320842554399 0.005806616904643878 -0.005691534079569308 -0.004467524621456919 -0.00618133604174387 -0.009217792171645027 0.005451487935874664 0.0032175238167064146 -0.0028014690460681376 -1.8146060598096087E-4 -6.484772446540511E-4 -0.0032799933994673847 </vector>
                        <vector>0.026145899892651432 -0.010638907551490074 -0.037916635792066104 3.7729193606215355E-4 0.0024312982105509006 0.0034744291186453342 -0.003795629331050177 0.009983911197355786 -0.0013957460672399144 -0.009298928572941172 0.014980216558399161 0.0031307112845713647 0.003604306364363398 -0.0058135791927709755 -0.0012165059568308649 0.006566285919807138 1.8978054547437939E-4 -0.005338931971946032 -0.0030776051220615264 1.596559606214334E-4 </vector>
                        <vector>-0.042887293802171614 -0.008859510620181548 0.03135882799808635 -0.04203355864041921 0.022427793272224026 0.013395401664871083 -0.0032766219460561696 -0.00479549473035717 -0.025329432294467578 -0.01138725471488459 0.00735175336907808 0.00559377156375133 -0.001497237322693263 6.943312248149855E-4 0.0018301420045647877 -0.006589077348393307 0.0028264977948527156 0.0021608196836685033 -0.0012009201053122067 9.936924459345037E-4 </vector>
                        <vector>-0.06220599966932144 0.01059248984039033 -0.006913261511057032 0.025990711448446797 -0.0019935503656536126 -0.002368806383596541 -0.013591973056867625 0.01181497313106751 0.018137177039503093 8.348674488157969E-4 0.011708901572419403 -0.0030158013755698715 -0.002812333352017665 -0.0036433208576367644 0.0058925013534018465 -0.004450298325592205 -7.633129548871554E-4 -0.002215625906172595 -0.001219648263591052 -0.001690257472074989 </vector>
                        <vector>-0.002022953280442831 2.1249515729467906E-5 -0.012627586141731368 -0.015477011684675707 -0.019894320790846607 0.015586354561993058 -6.3729939538155E-4 -0.002247134939764547 0.007708416335884852 0.012587926280093687 9.05239106726809E-4 -0.0043038470902293634 -0.0016365183379969488 0.006269661884303369 0.01318102963014396 -0.0025892041085908493 5.183217118741603E-4 -0.0016875250171641235 -0.002421042138945773 0.0027721575720693553 </vector>
                        <vector>0.03519161406754477 -0.013349968913805514 0.013540208500466553 -0.0370827349239285 0.006404897224980074 -0.002511466649139008 -0.025060174283808922 -0.005338673457964693 0.005126958270155362 0.0021764134879493392 -0.003128503189881374 -0.008754939699662243 0.00167960295890652 0.007873732034093686 -0.0012377856090010258 0.0021905229225224914 -0.0018253352708398956 0.0037954181245502044 9.549171560518574E-5 -0.002256826668019943 </vector>
                      </data>
                    </datamatrix>
                  </datavector>
                  <classifiernames>Specimen	Wing	Locality	Species	Sex	Me-13193	MeI-13275	MeI-13628	MeI-14045	MeI-15343	MeI-15345	MeI-291	MeI-292	MeI-294	MeI-336</classifiernames>
                  <classifiermat>
                    <vector>MeI13193-01	L	Messe	gigan	f	Y	N	N	N	N	N	N	N	N	N</vector>
                    <vector>MeI13275-01	L	Messe	gigan	f	N	Y	N	N	N	N	N	N	N	N</vector>
                    <vector>MeI13628-86	L	Messe	gigan	f	N	N	Y	N	N	N	N	N	N	N</vector>
                    <vector>MeI14045-76	L	Messe	gigan	f	N	N	N	Y	N	N	N	N	N	N</vector>
                    <vector>MeI15343-05	L	Messe	gigan	f	N	N	N	N	Y	N	N	N	N	N</vector>
                    <vector>MeI15345-02	L	Messe	gigan	f	N	N	N	N	N	Y	N	N	N	N</vector>
                    <vector>MeI291-01	L	Messe	gigan	f	N	N	N	N	N	N	Y	N	N	N</vector>
                    <vector>MeI292-01	L	Messe	gigan	f	N	N	N	N	N	N	N	Y	N	N</vector>
                    <vector>MeI294-01	L	Messe	gigan	f	N	N	N	N	N	N	N	N	Y	N</vector>
                    <vector>MeI336-01	L	Messe	gigan	f	N	N	N	N	N	N	N	N	N	Y</vector>
                    <vector>MeI406-01	L	Messe	gigan	f	N	N	N	N	N	N	N	N	N	N</vector>
                    <vector>MeI409-01	L	Messe	gigan	f	N	N	N	N	N	N	N	N	N	N</vector>
                    <vector>MeI45-01	L	Messe	gigan	f	N	N	N	N	N	N	N	N	N	N</vector>
                    <vector>MeI6576-01	L	Messe	gigan	f	N	N	N	N	N	N	N	N	N	N</vector>
                    <vector>MeI6577-01	L	Messe	gigan	f	N	N	N	N	N	N	N	N	N	N</vector>
                    <vector>MeI7016-01	L	Messe	gigan	f	N	N	N	N	N	N	N	N	N	N</vector>
                    <vector>MeI7144-01	L	Messe	gigan	f	N	N	N	N	N	N	N	N	N	N</vector>
                    <vector>MeI7520-01	L	Messe	gigan	f	N	N	N	N	N	N	N	N	N	N</vector>
                    <vector>MeI8467-01	L	Messe	gigan	f	N	N	N	N	N	N	N	N	N	N</vector>
                    <vector>MeI13193-01	R	Messe	gigan	f	Y	N	N	N	N	N	N	N	N	N</vector>
                    <vector>MeI13275-01	R	Messe	gigan	f	N	Y	N	N	N	N	N	N	N	N</vector>
                    <vector>MeI13628-86	R	Messe	gigan	f	N	N	Y	N	N	N	N	N	N	N</vector>
                    <vector>MeI13847-82	R	Messe	gigan	f	N	N	N	N	N	N	N	N	N	N</vector>
                    <vector>MeI14043-78	R	Messe	gigan	f	N	N	N	N	N	N	N	N	N	N</vector>
                    <vector>MeI14045-76	R	Messe	gigan	f	N	N	N	Y	N	N	N	N	N	N</vector>
                    <vector>MeI15343-05	R	Messe	gigan	f	N	N	N	N	Y	N	N	N	N	N</vector>
                    <vector>MeI15345-02	R	Messe	gigan	f	N	N	N	N	N	Y	N	N	N	N</vector>
                    <vector>MeI291-01	R	Messe	gigan	f	N	N	N	N	N	N	Y	N	N	N</vector>
                    <vector>MeI292-01	R	Messe	gigan	f	N	N	N	N	N	N	N	Y	N	N</vector>
                    <vector>MeI294-01	R	Messe	gigan	f	N	N	N	N	N	N	N	N	Y	N</vector>
                    <vector>MeI336-01	R	Messe	gigan	f	N	N	N	N	N	N	N	N	N	Y</vector>
                    <vector>MeI406-01	R	Messe	gigan	f	N	N	N	N	N	N	N	N	N	N</vector>
                    <vector>MeI409-01	R	Messe	gigan	f	N	N	N	N	N	N	N	N	N	N</vector>
                    <vector>MeI45-01	R	Messe	gigan	f	N	N	N	N	N	N	N	N	N	N</vector>
                    <vector>MeI6576-01	R	Messe	gigan	f	N	N	N	N	N	N	N	N	N	N</vector>
                    <vector>MeI6577-01	R	Messe	gigan	f	N	N	N	N	N	N	N	N	N	N</vector>
                    <vector>MeI7016-01	R	Messe	gigan	f	N	N	N	N	N	N	N	N	N	N</vector>
                    <vector>MeI7144-01	R	Messe	gigan	f	N	N	N	N	N	N	N	N	N	N</vector>
                    <vector>MeI7520-01	R	Messe	gigan	f	N	N	N	N	N	N	N	N	N	N</vector>
                    <vector>MeI8467-01	R	Messe	gigan	f	N	N	N	N	N	N	N	N	N	N</vector>
                  </classifiermat>
                  <idvec>MeI13193-01_MIR.tif	MeI13275-01_MIR.tif	MeI13628-86_MIR.tif	MeI14045-76_MIR.tif	MeI15343-05_MIR.tif	MeI15345-02_MIR.tif	MeI291-01_MIR.tif	MeI292-01_MIR.tif	MeI294-01_MIR.tif	MeI336-01_MIR.tif	MeI406-01_MIR.tif	MeI409-01_MIR.tif	MeI45-01_MIR.tif	MeI6576-01_MIR.tif	MeI6577-01_MIR.tif	MeI7016-01_MIR.tif	MeI7144-01_MIR.tif	MeI7520-01_MIR.tif	MeI8467-01_MIR.tif	MeI13193-01.tif	MeI13275-01.tif	MeI13628-86.tif	MeI13847-82.tif	MeI14043-78.tif	MeI14045-76.tif	MeI15343-05.tif	MeI15345-02.tif	MeI291-01.tif	MeI292-01.tif	MeI294-01.tif	MeI336-01.tif	MeI406-01.tif	MeI409-01.tif	MeI45-01.tif	MeI6576-01.tif	MeI6577-01.tif	MeI7016-01.tif	MeI7144-01.tif	MeI7520-01.tif	MeI8467-01.tif</idvec>
                  <meanconfig>0.08406312980761296 0.1301883576650573 0.1494202351407672 0.13871041292774905 0.194218112477981 0.08438022836441114 0.20412867699032988 -0.001338707395314248 0.33599224737720174 -0.07627767684500819 0.3308740565213255 -0.10574547207516244 0.01865625039824297 -0.02061674875365334 -0.050922663097074425 -0.0018794719779959695 -0.048217868813119534 0.00881297278494201 -0.5052078069358089 0.045024342622916935 -0.4940523026421517 0.028256368058717563 -0.21895206722530752 -0.2295146053766603 </meanconfig>
                  <omitflag>true	false	false	false	true	false	false	false	false	false	false	false	false	false	false	false	false	false	false	true	false	false	true	true	false	true	false	false	false	false	false	false	false	false	false	false	false	false	false	false</omitflag>
                  <uniquenumvec>15 16 17 18 19 20 26 27 28 30 33 34 36 37 38 39 41 42 43 57 58 59 60 61 62 63 64 69 70 71 73 77 78 80 81 82 83 85 86 87 </uniquenumvec>
                  <linkedsets>133 160 162 </linkedsets>
                  <linksetmatrix>
                    <vector>0 0 0 </vector>
                    <vector>1 1 1 </vector>
                    <vector>2 2 2 </vector>
                    <vector>3 3 3 </vector>
                    <vector>4 4 4 </vector>
                    <vector>5 5 5 </vector>
                    <vector>6 6 6 </vector>
                    <vector>7 7 7 </vector>
                    <vector>8 8 8 </vector>
                    <vector>9 9 9 </vector>
                    <vector>10 10 10 </vector>
                    <vector>11 11 11 </vector>
                    <vector>12 12 12 </vector>
                    <vector>13 13 13 </vector>
                    <vector>14 14 14 </vector>
                    <vector>15 15 15 </vector>
                    <vector>16 16 16 </vector>
                    <vector>17 17 17 </vector>
                    <vector>18 18 18 </vector>
                    <vector>19 19 19 </vector>
                    <vector>20 20 20 </vector>
                    <vector>21 21 21 </vector>
                    <vector>22 22 22 </vector>
                    <vector>23 23 23 </vector>
                    <vector>24 24 24 </vector>
                    <vector>25 25 25 </vector>
                    <vector>26 26 26 </vector>
                    <vector>27 27 27 </vector>
                    <vector>28 28 28 </vector>
                    <vector>29 29 29 </vector>
                    <vector>30 30 30 </vector>
                    <vector>31 31 31 </vector>
                    <vector>32 32 32 </vector>
                    <vector>33 33 33 </vector>
                    <vector>34 34 34 </vector>
                    <vector>35 35 35 </vector>
                    <vector>36 36 36 </vector>
                    <vector>37 37 37 </vector>
                    <vector>38 38 38 </vector>
                    <vector>39 39 39 </vector>
                  </linksetmatrix>
                </morphojset_contents>
              </morphojset>
            </principal_component_analysis>
          </covariancematrix>
          <canonical_variate_analysis>
            <cva_contents visiblename="CVA F giganteum two wing test" classanal="false" crossvalimpossible="false" dimension="2" datatype="2" linkedoutlinenumber="0" linkedwireframenumber="0" ncan="16" ngroup="17" permruns="1000" permtest="true" uniqueid="159">
              <grandmean>0.08581532248100167 0.1286022789818422 0.14917514436559737 0.13735413420548184 0.19449063145688686 0.0838686324893055 0.2055642832455496 -0.0019569345287653167 0.33436057366677 -0.07553484305685476 0.3291680720934295 -0.10501764815943372 0.021397469392893147 -0.020972555171428837 -0.050732059295434374 -0.0014566158061991312 -0.046965399003403074 0.009127768928073073 -0.5072413366412725 0.045736674989399234 -0.49488094118643483 0.02760301190514712 -0.22015176057558408 -0.2273539047765676 </grandmean>
              <cancoef>
                <vector>454.0957565678686 -45.13195526905002 -62.23208768541834 -18.242931375800236 73.91914757356055 26.56335667015527 -134.0539086377126 39.091111535023735 -6.530792396051886 39.42559630934502 -14.751453138273632 7.773870083746007 39.6670102977913 15.516202855115449 36.65162285359429 -3.22370301499017 </vector>
                <vector>-93.25564895170871 115.78129271664514 -111.01934028875675 -85.49979631021787 -34.210172224194956 -33.180741776273415 43.19145192579155 -5.9503557270219885 12.063778280083236 -15.959535166951863 -34.12299032584454 -23.90080058440635 -65.71585177361801 -27.677581619820224 8.76127936456702 13.367230373333522 </vector>
                <vector>97.01387205608503 20.36783403464292 -39.07297164615623 48.75517138526433 -105.95908287199453 10.693880483129094 110.1714091049417 -17.642079854297886 35.53147024573448 -46.35224604212017 30.959164080439923 -34.71087248430587 17.7147071073555 -35.81291498238607 -5.466351923953203 11.654313343136401 </vector>
                <vector>-268.64793664524245 98.19680393539552 -19.810321630483287 78.54665636627668 -17.34586448966874 64.44310382264624 -48.296520243734086 29.889953840753556 -1.438126796282503 2.3596485542827503 22.923972009174282 51.71759034061297 57.44724966509324 -44.56810158913784 13.534521826902385 16.656510520568066 </vector>
                <vector>-329.2600781463544 -187.2805740303717 65.87626893926574 -64.17307010250775 67.86669652075564 -58.48455063257171 -30.11777783633715 -41.4335080094785 2.9492635332315387 26.908032351272126 -6.118622289171219 23.938283347563004 -62.55491994527523 7.269404621644931 -22.149093497704598 -6.462920516173206 </vector>
                <vector>-269.0291018022807 -16.81524697134469 46.99160436730011 -16.914722719323407 9.61039422389768 -90.53689611835388 -25.480053091403494 -64.9148871976253 4.528466274461833 -4.745651376164044 4.850215441277889 10.986904736851082 -41.69023069612494 48.863294121302246 -29.33821028839073 -11.360877003702166 </vector>
                <vector>108.47972575387895 110.14935657622506 -97.19863089953391 21.39721915445501 -17.688164760717065 26.75424176056903 42.201524542210514 20.281705747475026 -24.546855615841658 -0.7283598931078241 11.212942321554843 7.094326062044088 27.12997445267291 23.327259865655094 -3.5501349006351712 15.04608043210173 </vector>
                <vector>612.5587669435218 -93.53633425831865 -138.3286076952311 41.23337163047346 107.75012222430672 85.10313713550558 67.9648299698086 42.00013518674392 18.03518498858448 8.401885246454103 -12.289184637834843 -25.843753797739453 91.55510769678051 2.176639262828167 -3.5684414341243733 -8.244532296536377 </vector>
                <vector>479.16777064656736 67.41070648311387 54.394595145904276 -14.64256407135923 2.737428797851679 -48.496458375957474 5.212308574715146 4.277902699979379 33.276861786393304 6.42909348560158 -4.51446452162179 -8.146669153700614 -54.82440656741139 12.908807114520386 3.3008858241538834 -24.477982411896107 </vector>
                <vector>450.9737391800393 103.88930414228815 -60.82272451098484 -99.98398840770881 -92.97558309996874 -33.992301495913004 54.22407050065371 -31.633141595602687 21.28931603696947 16.046902186280267 -34.53046227351639 -24.202353122587503 -69.69325660467182 -9.112806447962074 5.1766338185552785 -24.776134760332194 </vector>
                <vector>-444.092443185127 -125.44071475648896 -9.515404379870246 39.73139949902132 0.011201464938889386 29.566862312852617 -23.589461644278636 7.770967319668028 -22.17281932237344 -12.049538374932181 11.461999261458928 17.501084936747006 57.380414187385774 -6.316378671517811 17.837794513905408 4.649419341413372 </vector>
                <vector>-197.29898289252895 -25.675376555320145 131.59675201729033 23.404852153703654 33.89052100815261 16.239613469765203 -66.45346429877867 -1.4590414475239397 -3.058544554948365 -5.157131844106356 48.311014623255254 27.825774190688747 35.08170493627194 7.518359969547869 33.67479969791319 12.24471851257591 </vector>
                <vector>-96.2193571448766 21.98499007575396 74.74183503170286 -66.42902875099641 -8.910536380259112 -10.704407554233509 33.827976794942856 0.9608168342116991 -37.055722118080986 -38.05390728503953 -15.215419503504181 -32.78316627239347 -0.7793478181414054 -14.423695069152496 -11.358265498858538 -4.0793918979139425 </vector>
                <vector>-100.2784276068497 -166.42990823729522 30.913584207270233 58.47322252627549 29.121573220812152 -44.985300190479485 54.32547137079197 -48.85122639015188 -113.36534633354154 -41.982638876689805 -28.89086947398874 -74.31352698475584 -18.40959954509753 -27.049018980709757 -18.60202998716038 32.08513976476422 </vector>
                <vector>171.46389188511043 241.14819708157276 20.67934517727781 24.171062346567073 79.23537872131357 -6.864237361885964 -25.865173971209554 15.518294273007092 -19.126262639035577 30.450254228504754 -8.617687115114352 -17.6512558071707 -26.291607416419 -30.424250301976812 12.396459656686268 -7.755589376861329 </vector>
                <vector>-424.4438217532103 115.97756632242383 -64.14116813441801 -8.322797813340054 -130.53296053671374 25.57952208346354 -81.66674812327808 23.82889349002817 1.1188924378021792 80.47288502956008 -22.869261332146827 119.8307635483501 -39.75232141953801 -22.875456145278527 -6.602297340889914 -59.065904715885 </vector>
                <vector>224.65934027547416 -0.29809875037498895 79.40441388708373 11.81083064748585 -70.3792872975831 25.205966921599636 33.37424234008325 -14.513892364124143 28.55137872714432 -7.471032046461594 -17.95536101214051 25.935599282892078 3.253151283506694 28.57311543762571 -20.07140974984782 14.463622965704257 </vector>
                <vector>238.90929944083098 -221.38976305491872 192.53330569392455 39.93339845446829 120.98720440210491 25.175216505988608 -18.58192178407708 77.49923291661942 42.051081351956725 -47.02791361171934 58.51452088982027 -50.66840207390137 16.739367883477478 75.20465998838235 -15.702906700276118 24.112318343349394 </vector>
[truncated: 318,103 more chars]
