# Supplementary material for: Giant ants and their shape: revealing relationships in the genus Titanomyrma with geometric morphometrics
Source: PeerJ. 2018 Jan 16;6:e4242. doi: 10.7717/peerj.4242 (PMC5774302; doi:10.7717/peerj.4242)
Supplement: Supplemental Information 8 — For most analyses, the complete dataset (402 wings) was fractioned into subdatasets regarding classifiers and additional data availability (see Tables 1, S1, and S2). [file peerj-06-4242-s008.morphoj]

<?xml version="1.0" encoding="UTF-8"?>

<morphojroot version="1.06d">
  <morphojproject>
    <morphojproject_contents visiblename="Giant_Ants" lollipopcolor="-16776961" lollipopgraphpointsize="12.0" lollipoplandmarknumbercolor="-65536" lollipopshowlandmarknumber="true" outlinedefaultgraphpointsize="9.0" outlinelandmarknumbercolor="-65536" outlineshowlandmarknumber="true" outlineshowstartingshape="true" outlinestartingconfigcolor="-16711681" outlinetargetconfigcolor="-16776961" transgridgraphpointsize="17.0" transgridgridcolor="-16711681" transgridLandmarkNumberColor="-65536" transgridlollipopcolor="-16776961" transgridshowlandmarknumber="true" transgridShowLollipop="true" wireframedefaultgraphpointsize="9.0" wireframelandmarknumbercolor="-65536" wireframeshowlandmarknumber="true" wireframeshowstartingshape="true" wireframestartingconfigcolor="-16711681" wireframetargetconfigcolor="-16776961">
      <uniquenumber>2044</uniquenumber>
    </morphojproject_contents>
    <morphojset>
      <morphojset_contents visiblename="SD 3-5: Formicium_All_Classifiers_Predetermined" uniqueid="1" alignmentmethod="1" dimension="2" hasprocrustesfit="false" hasrawdata="true" linkedoutlinenumber="0" linkedwireframenumber="0" nincl="401" nlmk="12" nobs="401" objsymmetry="false" procsumsquare="0.0" procrustesfitfromparentset="false">
        <alignmentvectors>
          <vector>0.0 </vector>
          <vector>0.0 </vector>
          <vector>0.0 </vector>
          <vector>0.0 </vector>
          <vector>0.0 </vector>
          <vector>0.0 </vector>
          <vector>0.0 </vector>
          <vector>0.0 </vector>
          <vector>0.0 </vector>
          <vector>0.0 </vector>
          <vector>0.0 </vector>
          <vector>0.0 </vector>
        </alignmentvectors>
        <datavector>
          <datamatrix visiblename="SD 3-5: Formicium_All_Classifiers_Predetermined, raw data" covarfromorigin="false" matrixtype="0" iscoordinates="true" issymmetrycomponent="false" isasymmetrycomponent="false">
            <data>
              <vector>2682.0 1401.0 2727.0 1394.0 2750.0 1353.0 2725.0 1319.0 2773.0 1264.0 2762.0 1238.0 2650.0 1313.0 2614.0 1331.0 2614.0 1340.0 2414.0 1385.0 2411.0 1382.0 2505.0 1214.0 </vector>
              <vector>3.635205 5.881743 3.689406 5.973324 3.795939 5.992014 3.891258 5.930337 4.160394 6.025656 4.229547 5.978931 3.764166 5.734092 3.784725 5.722878 3.66324 5.722878 3.435222 5.362161 3.377283 5.332257 3.889389 5.491122 </vector>
              <vector>3.418624 4.349312 3.504512 4.328192 3.57632 4.200064 3.596032 4.048 3.6636159999999998 3.9423999999999997 3.6622079999999997 3.842432 3.360896 4.140928 3.32992 4.16064 3.277824 4.2437119999999995 2.832896 4.377472 2.792064 4.397184 3.137024 3.987456 </vector>
              <vector>3.769497 8.374239 3.854232 8.483184 3.960756 8.44929 4.120542 8.381502 4.374747 8.396028 4.420746 8.340345 3.960756 8.153928 3.742866 8.057088 3.740445 8.078877 3.096459 7.640676 3.069828 7.621308 3.844548 7.558362 </vector>
              <vector>3.88314 8.179974 3.949128 8.294184 4.058262 8.289107999999999 4.2054659999999995 8.243424 4.438962 8.357634 4.49226 8.309412 4.045572 7.966781999999999 3.9592799999999997 7.890642 3.94659 7.916022 3.365388 7.317054 3.41361 7.311978 4.093794 7.403346 </vector>
              <vector>4.037295 1.8983700000000001 4.09299 1.90548 4.14039 1.8557100000000002 4.1273550000000006 1.7988300000000002 4.26363 1.71825 4.26126 1.7028450000000002 3.989895 1.7715750000000001 3.9697500000000003 1.77987 3.9579000000000004 1.7905350000000002 3.64032 1.7692050000000001 3.629655 1.7656500000000002 3.871395 1.5784200000000002 </vector>
              <vector>1.984359 5.011266 2.04672 5.091216 2.213016 5.104007999999999 2.278575 5.030454 2.564796 5.092815 2.609568 5.032052999999999 2.081898 4.835376 2.069106 4.824183 1.992354 4.827381 1.654965 4.510778999999999 1.533441 4.442022 2.096289 4.574739 </vector>
              <vector>5.496811 4.146518 5.561651 4.204874 5.649185 4.16597 5.739961 4.002249 6.004184 3.997386 6.023636 3.950377 5.483843 3.814213 5.341195 3.781793 5.354163 3.804487 4.499896000000001 3.4365200000000002 4.546905 3.431657 5.277976 3.214443 </vector>
              <vector>3.19009 7.110261 3.2564610000000003 7.223734 3.4256 7.232298 3.573329 7.127389 3.868787 7.19376 3.9158890000000004 7.127389 3.449151 6.9197120000000005 3.277871 6.840495000000001 3.269307 6.8490590000000005 2.714788 6.373757 2.770454 6.3651930000000005 3.4769840000000003 6.335219 </vector>
              <vector>8.224508 2.654232 8.330587 2.624891 8.405068 2.412733 8.353157 2.281827 8.497605 2.085468 8.447951 2.015501 7.971724 2.46013 7.872415999999999 2.575237 7.908528 2.57298 7.091494 3.1033749999999998 7.048610999999999 3.1530289999999996 7.328479 2.3427659999999997 </vector>
              <vector>1.342158 1.8077459999999999 1.364192 1.862352 1.443706 1.87768 1.4973539999999999 1.84415 1.651592 1.8977979999999999 1.665962 1.889176 1.479152 1.7205679999999999 1.4532859999999999 1.692786 1.416882 1.6908699999999999 1.26935 1.428378 1.268392 1.415924 1.62381 1.5136399999999999 </vector>
              <vector>2.90016 5.825856 2.9439360000000003 5.929824 3.047904 5.959008000000001 3.124512 5.93712 3.308736 6.079392 3.4200000000000004 6.066624 3.0588480000000002 5.721888000000001 3.0770880000000003 5.714592000000001 3.002304 5.685408000000001 2.8071360000000003 5.214816 2.779776 5.185632 3.204768 5.488416 </vector>
              <vector>8.27339 2.9532559999999997 8.399211999999999 2.893906 8.39209 2.7372219999999996 8.301877999999999 2.594782 8.460935999999998 2.2980319999999996 8.430074 2.260048 7.919663999999999 2.7704579999999996 7.879306 2.808442 7.8745579999999995 2.841678 7.259691999999999 3.29986 7.235951999999999 3.3069819999999996 7.399757999999999 2.5781639999999997 </vector>
              <vector>8.611136 2.858656 8.736736 2.858656 8.824656 2.6777919999999997 8.784464 2.559728 9.000496 2.27336 8.95528 2.198 8.455392 2.682816 8.385056 2.745616 8.380032 2.785808 7.706816 3.17768 7.7244 3.155072 7.978111999999999 2.529584 </vector>
              <vector>2652.0 1137.0 2683.0 1133.0 2692.0 1103.0 2684.0 1044.0 2755.0 966.0 2744.0 957.0 2595.0 1057.0 2570.0 1079.0 2566.0 1091.0 2325.0 1181.0 2342.0 1154.0 2447.0 991.0 </vector>
              <vector>2836.0 1091.0 2864.0 1078.0 2873.0 1048.0 2868.0 1000.0 2904.0 927.0 2898.0 913.0 2777.0 1022.0 2749.0 1046.0 2755.0 1061.0 2559.0 1218.0 2560.0 1207.0 2604.0 975.0 </vector>
              <vector>2976.0 1289.0 3037.0 1269.0 3046.0 1219.0 3018.0 1162.0 3100.0 1052.0 3085.0 1019.0 2885.0 1188.0 2841.0 1223.0 2843.0 1229.0 2507.0 1412.0 2513.0 1400.0 2632.0 1065.0 </vector>
              <vector>3360.0 1714.0 3397.0 1700.0 3413.0 1645.0 3413.0 1572.0 3497.0 1487.0 3474.0 1462.0 3262.0 1609.0 3241.0 1634.0 3245.0 1658.0 2942.0 1805.0 2945.0 1797.0 3070.0 1525.0 </vector>
              <vector>5.0601270000000005 2.09739 5.1393 2.086278 5.178192 2.005716 5.149023000000001 1.954323 5.229585 1.857093 5.225418 1.845981 4.996233 1.951545 4.967064000000001 1.965435 4.954563 1.9848810000000001 4.580922 2.0529420000000003 4.578144 2.051553 4.794828 1.7376390000000002 </vector>
              <vector>2.59182 3.51021 2.6498999999999997 3.55861 2.7055599999999997 3.54772 2.77695 3.47633 2.91247 3.47875 2.91973 3.41946 2.6837799999999996 3.39647 2.6426399999999997 3.3686399999999996 2.6002899999999998 3.3758999999999997 2.28206 3.18835 2.26512 3.18472 2.64627 3.11333 </vector>
              <vector>7.896861 3.619683 8.007597 3.578157 8.058351 3.474342 8.044509 3.269019 8.199078 3.038319 8.171394 3.0129420000000002 7.749213 3.379755 7.647705 3.481263 7.643091 3.495105 6.957912 3.901137 6.976368 3.868839 7.223217 3.257484 </vector>
              <vector>8.386236 4.84007 8.48521 4.856968 8.58177 4.760408 8.60591 4.601084 8.801444 4.449002 8.79903 4.407964 8.23174 4.576944 8.152078 4.5938419999999995 8.205186 4.603498 7.328904 4.741096 7.353044 4.692816 7.780322 4.173806 </vector>
              <vector>3.514889 7.775852 3.5589120000000003 7.8592640000000005 3.653909 7.870849 3.767442 7.748048 4.010727 7.819875000000001 4.05475 7.792071 3.718785 7.518665 3.538059 7.386596 3.514889 7.400498 2.970394 6.781859 3.086244 6.791127 3.7558570000000002 6.888441 </vector>
              <vector>8.17518 3.71488 8.292492 3.673332 8.336484 3.563352 8.280272 3.4216 8.451352 3.194308 8.426912 3.157648 7.986992 3.438708 7.903896 3.53158 7.90634 3.558464 7.180472 3.89818 7.200024 3.844412 7.495748 3.267628 </vector>
              <vector>3.618156 1.408849 3.6836089999999997 1.3906079999999998 3.6954119999999997 1.317644 3.650346 1.2736509999999999 3.728675 1.128796 3.709361 1.10519 3.504418 1.306914 3.504418 1.295111 3.495834 1.320863 3.175007 1.444258 3.169642 1.444258 3.2640659999999997 1.125577 </vector>
              <vector>5.877184000000001 4.389024 5.988272 4.403696 6.111936000000001 4.305184000000001 6.090976 4.16056 6.296384000000001 4.032704000000001 6.292192000000001 4.015936000000001 5.764 4.110256000000001 5.6550080000000005 4.1416960000000005 5.69064 4.158464 4.732768 4.215056000000001 4.764208000000001 4.179424 5.300784 3.7581280000000006 </vector>
              <vector>2.079561 4.7070870000000005 2.11068 4.769325 2.206743 4.804503 2.248686 4.7652660000000004 2.397516 4.826151 2.4299880000000003 4.805856 2.204037 4.619142 2.186448 4.596141 2.159388 4.592082 1.98891 4.28901 1.96185 4.26195 2.34069 4.405368 </vector>
              <vector>2.503133 4.831778 2.5583020000000003 4.958795 2.644263 5.020379 2.78411 5.020379 2.900863 5.1037740000000005 2.9727110000000003 5.070416000000001 2.687885 4.802269 2.659659 4.763779 2.585245 4.724006 2.431285 4.390426000000001 2.436417 4.380162 2.7430540000000003 4.579027 </vector>
              <vector>2.721054 6.897807 2.7967589999999998 7.0059569999999995 2.954658 7.012446 3.164469 7.012446 3.346161 7.148715 3.408888 7.085988 2.900583 6.5993129999999995 2.785944 6.480348 2.751336 6.486837 2.268987 5.675712 2.27115 5.673549 2.982777 5.924457 </vector>
              <vector>6.075168000000001 4.437132 6.163032 4.47688 6.2383440000000006 4.397384000000001 6.280184 4.217472 6.616996 4.117056 6.616996 4.04802 5.905716 4.08986 5.755092 4.0605720000000005 5.824128 4.096136 4.847164 3.8702 4.872268 3.8262680000000002 5.50196 3.485272 </vector>
              <vector>2.58955 5.974725 2.678325 6.0903 2.7872 6.108725000000001 2.886025 6.07355 3.133925 6.22095 3.210975 6.16735 2.747 5.837375 2.7620750000000003 5.837375 2.6532 5.8022 2.427075 5.411925 2.4337750000000002 5.395175 2.8609 5.609575 </vector>
              <vector>5.3187120000000006 4.623252 5.447424000000001 4.65024 5.5719840000000005 4.552668000000001 5.663328000000001 4.3658280000000005 5.843940000000001 4.251648 5.843940000000001 4.205976000000001 5.243976 4.280712 5.104884 4.282788 5.11734 4.3077000000000005 4.154076 4.226736000000001 4.137468 4.201824 4.776876000000001 3.8260680000000002 </vector>
              <vector>7.858676 3.4257 7.966856 3.3800239999999997 7.998107999999999 3.2862679999999997 7.966856 3.08914 8.159176 2.889608 8.118307999999999 2.834316 7.654336 3.2285719999999998 7.546156 3.2934799999999997 7.553368 3.3055 6.796107999999999 3.67812 6.781683999999999 3.661292 7.1158399999999995 2.988172 </vector>
              <vector>7.9642219999999995 3.591808 8.124934999999999 3.581604 8.155547 3.4591559999999997 8.08667 3.257627 8.306056 3.017833 8.288198999999999 2.974466 7.693816 3.395381 7.558612999999999 3.4591559999999997 7.571368 3.466809 6.762701 3.821398 6.772905 3.808643 7.124943 3.1989539999999996 </vector>
              <vector>5.71298 4.93115 5.741085 5.107445 5.8765 5.178985 6.04513 5.092115 6.31596 5.342505 6.39261 5.29907 5.996585 4.73697 5.89183 4.514685 5.89694 4.581115 5.5673449999999995 3.68431 5.572455 3.6510949999999998 6.216315 4.059895 </vector>
              <vector>3.0843179999999997 7.682598 3.16674 7.804062 3.2990489999999997 7.825752 3.364119 7.7628509999999995 3.646089 7.864794 3.704652 7.782372 3.1905989999999997 7.509078 3.214458 7.509078 3.129867 7.493894999999999 2.850066 7.105644 2.791503 7.0470809999999995 3.3120629999999998 7.253136 </vector>
              <vector>8.256447999999999 1.676064 8.385375999999999 1.663424 8.448576 1.5471359999999998 8.428352 1.392928 8.587615999999999 1.2260799999999998 8.572448 1.183104 8.104768 1.387872 7.907584 1.506688 7.92528 1.511744 7.101152 1.708928 7.11632 1.663424 7.508159999999999 1.119904 </vector>
              <vector>8.582671000000001 3.95772 8.709521 3.9272760000000004 8.732354 3.8156480000000004 8.772946000000001 3.6329840000000004 8.882037 3.4883750000000004 8.846519 3.4198760000000004 8.32136 3.7852040000000002 8.217343000000001 3.8739990000000004 8.242713 3.8790730000000004 7.458780000000001 4.229179 7.476539000000001 4.178439 7.793664000000001 3.498523 </vector>
              <vector>7.092612000000001 4.204836 7.226757000000001 4.217031 7.3121220000000005 4.129227 7.329195 3.9902040000000003 7.577973000000001 3.8877660000000005 7.577973000000001 3.8682540000000003 7.026759 3.9658140000000004 6.8999310000000005 3.9902040000000003 6.909687000000001 4.004838 6.024330000000001 4.021911 6.070671000000001 3.9609360000000002 6.626763 3.543867 </vector>
              <vector>2.510924 4.71861 2.554851 4.748367 2.6058630000000003 4.71861 2.6370370000000003 4.664764 2.773069 4.652011 2.780154 4.613752 2.525094 4.552821000000001 2.506673 4.555655000000001 2.491086 4.56274 2.2275240000000003 4.3601090000000005 2.2261070000000003 4.3558580000000005 2.510924 4.275089 </vector>
              <vector>2608.0 1124.0 2648.0 1112.0 2657.0 1069.0 2641.0 1039.0 2682.0 963.0 2669.0 947.0 2552.0 1051.0 2539.0 1064.0 2531.0 1084.0 2336.0 1176.0 2328.0 1180.0 2405.0 991.0 </vector>
              <vector>5.875009 4.349821 5.950889 4.425701 6.062812 4.40104 6.150074 4.30619 6.447903 4.323263 6.50671 4.213237 5.9489920000000005 4.163915 5.977447 4.144945 5.850348 4.188576 5.514579 3.902129 5.453875 3.896438 6.011593 3.88885 </vector>
              <vector>3.211092 3.2166959999999998 3.3077609999999997 3.2657309999999997 3.466074 3.212493 3.5319209999999996 3.114423 3.76869 3.079398 3.7995119999999996 2.995338 3.2699339999999997 3.042972 3.2307059999999996 3.041571 3.16626 3.066789 2.653494 2.936496 2.5778399999999997 2.9294909999999996 3.170463 2.7907919999999997 </vector>
              <vector>6.6654800000000005 4.694 6.747625 4.686959 6.8274230000000005 4.5813440000000005 6.850893 4.391237 7.1137570000000006 4.241029 7.087940000000001 4.172966000000001 6.590376 4.377155 6.404963 4.4710350000000005 6.369758 4.50624 5.637494 4.682265 5.599942 4.701041 6.104547 4.102556 </vector>
              <vector>7.703444 4.180008 7.823732 4.142418 7.873852 4.062226 7.8487919999999995 3.889312 8.004164 3.741458 7.98161 3.688832 7.6006979999999995 3.916878 7.482916 3.982034 7.46788 4.014612 6.7987779999999995 4.257694 6.756176 4.28526 7.05439 3.678808 </vector>
              <vector>4.133234 1.912652 4.187848 1.92311 4.251758000000001 1.860362 4.2436240000000005 1.817368 4.362148 1.75462 4.3609860000000005 1.732542 4.085592 1.785994 4.083268 1.781346 4.0728100000000005 1.799938 3.7323440000000003 1.7581060000000002 3.740478 1.75462 3.96823 1.57451 </vector>
              <vector>5.124433 3.0618760000000003 5.19147 3.04005 5.263184 2.862324 5.224209 2.745399 5.336457 2.5193440000000002 5.288128 2.460102 5.00439 2.88415 4.9669740000000004 2.924684 4.9451480000000005 3.004193 4.570988 3.230248 4.497715 3.312875 4.740919 2.828026 </vector>
              <vector>6.545728 2.774912 6.684048000000001 2.751504 6.764912000000001 2.6153120000000003 6.752144 2.517424 6.969200000000001 2.262064 6.9543040000000005 2.22376 6.4840160000000004 2.5855200000000003 6.332928000000001 2.70256 6.347824 2.7068160000000003 5.573232 3.1153920000000004 5.57536 3.0962400000000003 5.947760000000001 2.4429440000000002 </vector>
              <vector>7.362334 3.5186629999999997 7.488726 3.4915789999999998 7.518066999999999 3.392271 7.466156 3.225253 7.637688 3.004067 7.567721 2.922815 7.1885449999999995 3.288449 7.059895999999999 3.4103269999999997 7.053125 3.45321 6.220292 3.751134 6.247376 3.692452 6.6400939999999995 2.8280209999999997 </vector>
              <vector>2.08692 2.3300199999999998 2.164525 2.3552649999999997 2.23652 2.3141249999999998 2.2402599999999997 2.25896 2.383315 2.196315 2.38238 2.1832249999999997 2.0841149999999997 2.20286 2.0616749999999997 2.20286 2.0364299999999997 2.21595 1.7017 2.130865 1.68861 2.130865 1.996225 1.966305 </vector>
              <vector>5.7261500000000005 2.2826500000000003 5.813125 2.2507 5.85395 2.1300000000000003 5.830875000000001 2.0288250000000003 5.951575 1.8318 5.894775 1.7608000000000001 5.610775 2.138875 5.610775 2.138875 5.600125 2.2152000000000003 5.195425 2.40335 5.17945 2.429975 5.385350000000001 2.0128500000000003 </vector>
              <vector>7.424768 3.841552 7.6041680000000005 3.808064 7.63048 3.688464 7.6041680000000005 3.501888 7.884032 3.27704 7.86968 3.245944 7.317128 3.5808240000000002 7.1616480000000005 3.657368 7.168824 3.662152 6.444048 3.906136 6.436872 3.8965680000000003 6.8219840000000005 3.322488 </vector>
              <vector>7.448589 5.384847 7.561335000000001 5.475534 7.710846 5.399553 7.7794740000000004 5.26965 8.024574 5.235336 8.03928 5.186316 7.446138 5.093178 7.389765000000001 5.090727 7.321137 5.117688 6.561327 4.857882 6.66672 4.830921 7.252509 4.637292 </vector>
              <vector>2264.0 1165.0 2294.0 1160.0 2305.0 1126.0 2306.0 1071.0 2374.0 1017.0 2366.0 1000.0 2217.0 1088.0 2179.0 1112.0 2182.0 1118.0 1945.0 1199.0 1946.0 1183.0 2071.0 1008.0 </vector>
              <vector>2381.0 1507.0 2426.0 1514.0 2452.0 1453.0 2452.0 1418.0 2525.0 1374.0 2522.0 1366.0 2355.0 1426.0 2323.0 1441.0 2322.0 1444.0 2077.0 1494.0 2080.0 1491.0 2208.0 1323.0 </vector>
              <vector>2140.0 1592.0 2170.0 1605.0 2205.0 1575.0 2213.0 1533.0 2276.0 1494.0 2276.0 1485.0 2132.0 1502.0 2089.0 1509.0 2089.0 1513.0 1842.0 1503.0 1856.0 1489.0 2003.0 1360.0 </vector>
              <vector>3833.0 1293.0 3911.81535 1248.11452 3943.26624 1165.93903 3919.53509 1085.13703 4024.84657 913.88074 4010.08196 885.64145 3759.61723 1157.73238 3692.0 1221.0 3687.0 1243.0 3368.0 1416.0 3372.0 1413.0 3472.0 1110.0 </vector>
              <vector>3350.0 1788.0 3402.0 1793.0 3418.0 1748.0 3418.0 1679.0 3488.0 1592.0 3478.0 1572.0 3296.0 1682.0 3245.0 1720.0 3238.0 1730.0 2929.0 1838.0 2937.0 1833.0 3087.0 1611.0 </vector>
              <vector>8.179182 3.117466 8.230288 3.081914 8.26584 2.970814 8.18807 2.813052 8.31028 2.56641 8.28806 2.550856 7.890322 2.97748 7.814774 3.05525 7.803664 3.070804 7.079292 3.641858 7.083736 3.592974 7.257052 2.861936 </vector>
              <vector>4.34304 1.79568 4.450224 1.748352 4.46832 1.6550880000000001 4.455792 1.625856 4.553232 1.501968 4.549056 1.493616 4.319376 1.646736 4.27344 1.681536 4.249776 1.716336 3.889248 1.817952 3.886464 1.81656 4.09944 1.557648 </vector>
              <vector>3.911394 1.227104 3.939845 1.198653 3.97077 1.098456 3.9311860000000003 1.053924 3.972007 0.881981 3.950978 0.8584780000000001 3.803775 1.117011 3.786457 1.156595 3.782746 1.1751500000000001 3.493288 1.432446 3.482155 1.455949 3.5440050000000003 1.074953 </vector>
              <vector>7.173951999999999 3.3957919999999997 7.214919999999999 3.3753079999999995 7.294579999999999 3.2615079999999996 7.2649919999999995 3.077152 7.467555999999999 2.847276 7.449348 2.8063079999999996 6.937247999999999 3.2364719999999996 6.884899999999999 3.2979239999999996 6.8894519999999995 3.3002 6.158855999999999 3.7280879999999996 6.1747879999999995 3.6984999999999997 6.427423999999999 3.0976359999999996 </vector>
              <vector>7.962851 3.7450319999999997 8.074643 3.731058 8.093275 3.649543 8.037379 3.481855 8.265621 3.2652579999999998 8.216712 3.188401 7.736937999999999 3.568028 7.6670679999999996 3.6192659999999997 7.660081 3.6309109999999998 6.914801 3.970945 6.910143 3.9523129999999997 7.2618219999999996 3.349102 </vector>
              <vector>7.71936 5.323615 7.839975 5.349629999999999 8.128505 5.18408 8.128505 5.09894 8.338989999999999 5.0090699999999995 8.336625 4.9357549999999994 7.731185 5.011435 7.44975 5.03745 7.43556 5.063465 6.529764999999999 5.07529 6.56524 5.05164 7.27001 4.65432 </vector>
              <vector>8.159589 4.639473 8.271774 4.624515 8.316648 4.559697 8.311662 4.347792 8.496144 4.180761 8.488665 4.148352 7.980093 4.375215 7.867908 4.425075 7.860429 4.445019 7.144938 4.691826 7.12998 4.671882 7.493958 4.091013 </vector>
              <vector>3.847064 1.728678 3.9179199999999996 1.7349299999999999 3.971062 1.669284 3.9502219999999997 1.6088479999999998 4.056506 1.53695 4.046086 1.5140259999999999 3.814762 1.59426 3.794964 1.601554 3.781418 1.619268 3.41255 1.6619899999999999 3.41255 1.6630319999999998 3.611572 1.487976 </vector>
              <vector>8.418758 2.0387 8.53035 1.9528599999999998 8.50889 1.8176619999999999 8.427342 1.731822 8.54108 1.476448 8.506744 1.450696 8.19772 1.918524 8.129048 2.055868 8.137632 2.053722 7.549627999999999 2.648164 7.549627999999999 2.641726 7.590402 1.9764659999999998 </vector>
              <vector>4.310748 2.598408 4.378698 2.62287 4.445289 2.571228 4.435776 2.493765 4.549932 2.427174 4.544496 2.3809679999999998 4.2985169999999995 2.431251 4.264542 2.4298919999999997 4.2441569999999995 2.448918 3.904407 2.3700959999999998 3.88674 2.376891 4.181643 2.170323 </vector>
              <vector>3.972192 1.263528 4.040456 1.244208 4.1100080000000005 1.1424560000000001 4.126752000000001 0.9982000000000001 4.175696 0.9402400000000001 4.1319040000000005 0.8372 3.9155200000000003 1.0638880000000002 3.875592 1.1038160000000001 3.8446800000000003 1.166928 3.5226800000000003 1.2661040000000001 3.5175280000000004 1.26868 3.688832 0.967288 </vector>
              <vector>5.647824 2.639444 5.734024 2.622204 5.796088 2.522212 5.796088 2.382568 6.02538 2.2205120000000003 6.0219320000000005 2.12914 5.5909320000000005 2.418772 5.604724 2.406704 5.535764 2.479112 5.087524 2.548072 5.0461480000000005 2.575656 5.446116 2.182584 </vector>
              <vector>7.904246 2.915206 8.014174 2.851786 8.035314 2.750314 7.950754 2.591764 8.090278 2.327514 8.026858 2.268322 7.625198 2.760884 7.523726 2.883496 7.553322 2.860242 6.8451319999999996 3.42468 6.8451319999999996 3.418338 7.012138 2.741858 </vector>
              <vector>5.364736 2.8371199999999996 5.426304 2.81216 5.469568 2.7173119999999997 5.45792 2.607488 5.717504 2.3745279999999998 5.680896 2.27968 5.294848 2.615808 5.279871999999999 2.622464 5.224959999999999 2.6856959999999996 4.787328 2.772224 4.685823999999999 2.8421119999999997 5.085184 2.426112 </vector>
              <vector>7.977442 0.881072 8.066796 0.741846 8.033548 0.583918 7.877698 0.45716 7.890166 0.07065199999999999 7.829904 0.051949999999999996 7.692756 0.773016 7.651196 0.99744 7.655352 1.024454 7.372744 1.893058 7.385212 1.92215 7.11715 1.182382 </vector>
              <vector>8.169907 3.799793 8.275522 3.783364 8.310727 3.6613200000000004 8.26144 3.513459 8.449200000000001 3.3327400000000003 8.451547 3.299882 7.986841 3.5533580000000002 7.850715 3.6355030000000004 7.841327000000001 3.656626 7.094981000000001 3.9593890000000003 7.1067160000000005 3.926531 7.461113 3.3233520000000003 </vector>
              <vector>9.388313 3.461106 9.476478 3.443473 9.529377 3.3628649999999998 9.514263 3.143712 9.738453999999999 2.89685 9.710745 2.823799 9.154046 3.24951 9.025577 3.3275989999999998 9.048248 3.332637 8.21194 3.667664 8.247206 3.642474 8.587271 3.017762 </vector>
              <vector>5.91591 5.001436 6.006924000000001 5.057778 6.160781 4.979766000000001 6.232292 4.858414 6.529171 4.804239 6.533505 4.700223 5.909409 4.802072 5.978753 4.773901 5.8725700000000005 4.823742 5.4261680000000005 4.685054 5.345989 4.689388 5.8704030000000005 4.5290300000000006 </vector>
              <vector>7.810058 5.604183 7.868040999999999 5.672249999999999 7.996611999999999 5.652081999999999 8.127704 5.5588049999999996 8.34451 5.6092249999999995 8.399972 5.573931 7.963838999999999 5.326873 7.774763999999999 5.16805 7.8024949999999995 5.21847 7.207539 4.575615 7.247875 4.568052 7.9310659999999995 4.628556 </vector>
              <vector>8.339644999999999 3.596551 8.473787999999999 3.5712409999999997 8.471257 3.421912 8.425699 3.275114 8.615523999999999 3.049855 8.564904 2.98658 8.078952 3.421912 7.9701189999999995 3.4953109999999996 8.010615 3.497842 7.2310669999999995 3.9078639999999996 7.246252999999999 3.890147 7.519601 3.1814669999999996 </vector>
              <vector>9.7975 3.1325000000000003 9.9475 3.11 9.98 2.9925 9.950000000000001 2.865 10.2175 2.645 10.1975 2.6175 9.64 2.93 9.555 3.0025 9.57 3.0025 8.74 3.3325 8.7525 3.2775 9.1525 2.665 </vector>
              <vector>3.9220740000000003 3.379506 3.988452 3.399708 4.067817 3.357861 4.073589 3.287154 4.2034590000000005 3.252522 4.204902000000001 3.2135610000000003 3.919188 3.2193330000000002 3.9004290000000004 3.223662 3.871569 3.2352060000000002 3.4978320000000003 3.141411 3.507933 3.137082 3.818178 2.959593 </vector>
              <vector>5.528089 3.835342 5.6231 3.827586 5.749135 3.740331 5.795671 3.589089 6.0244729999999995 3.482444 6.0244729999999995 3.391311 5.502882 3.637564 5.516455 3.596845 5.417566 3.691856 5.035583 3.678283 4.930877 3.7073679999999998 5.35164 3.424274 </vector>
              <vector>6.641070000000001 2.964722 6.733790000000001 2.890546 6.770878000000001 2.707424 6.654978000000001 2.649474 6.752334 2.350452 6.724518000000001 2.301774 6.40927 2.7561020000000003 6.2794620000000005 2.9160440000000003 6.3026420000000005 2.9206800000000004 5.637376000000001 3.4074600000000004 5.63274 3.4607740000000002 5.7532760000000005 2.774646 </vector>
              <vector>1.2191200000000002 1.1401260000000002 1.268258 1.161896 1.342276 1.143858 1.357204 1.10094 1.482226 1.062376 1.487824 1.019458 1.2651480000000002 1.04496 1.274478 1.030032 1.213522 1.0654860000000002 1.0723280000000002 0.9840040000000001 0.9896020000000001 0.975296 1.238402 0.9112300000000001 </vector>
              <vector>5.485472 2.429952 5.597568 2.364864 5.648192 2.247344 5.584912 2.111744 5.72232 1.8857439999999999 5.7042399999999995 1.855008 5.290208 2.209376 5.05336 2.363056 5.100368 2.36848 4.315696 2.777088 4.306656 2.800592 4.4621439999999994 2.135248 </vector>
              <vector>3.434872 3.550156 3.485124 3.5900619999999996 3.544244 3.5545899999999997 3.64327 3.498426 3.9551279999999998 3.6137099999999998 4.02755 3.5250299999999997 3.559024 3.386098 3.5398099999999997 3.381664 3.4393059999999998 3.3742739999999998 3.164398 3.0757179999999997 3.072762 3.0239879999999997 3.588584 3.142228 </vector>
              <vector>2.145366 4.67058 2.14149 4.794612 2.234514 4.870194 2.41281 4.852752 2.563974 5.079498 2.608548 5.073684 2.4535080000000002 4.591122 2.381802 4.403136 2.372112 4.40895 2.302344 3.612432 2.331414 3.649254 2.73258 4.141506 </vector>
              <vector>2.3083549999999997 0.886578 2.35431 0.89789 2.427838 0.8879919999999999 2.4349079999999996 0.851228 2.540958 0.8109289999999999 2.5487349999999998 0.767095 2.352896 0.7932539999999999 2.351482 0.79184 2.299871 0.815878 2.1803879999999998 0.7345729999999999 2.115344 0.730331 2.327444 0.6638729999999999 </vector>
              <vector>4.15384 6.89384 4.25248 7.010015999999999 4.390576 6.9968639999999995 4.524288 6.867535999999999 4.83336 6.878496 4.92104 6.808352 4.342352 6.670256 4.158224 6.580384 4.158224 6.5847679999999995 3.458976 6.14856 3.4326719999999997 6.135408 4.177951999999999 5.979776 </vector>
              <vector>3.535412 1.4355319999999998 3.5722519999999998 1.42448 3.617688 1.3630799999999998 3.599268 1.304136 3.663124 1.2095799999999999 3.6483879999999997 1.192388 3.449452 1.315188 3.4236639999999996 1.336064 3.41998 1.345888 3.054036 1.4478119999999999 3.0331599999999996 1.462548 3.206308 1.158004 </vector>
              <vector>5.455855 4.099952 5.5763419999999995 4.149165 5.698526 4.0829819999999994 5.766406 3.95401 6.07526 3.898009 6.0837449999999995 3.853887 5.547493 3.802977 5.259003 3.780916 5.265791 3.806371 4.403715 3.568791 4.39523 3.568791 5.1232429999999995 3.248058 </vector>
              <vector>5.284125 5.702400000000001 5.3658 5.7840750000000005 5.501925000000001 5.7692250000000005 5.5638000000000005 5.625675 5.982075000000001 5.737050000000001 6.034050000000001 5.652900000000001 5.4054 5.44005 5.172750000000001 5.38065 5.180175 5.40045 4.353525 4.8881250000000005 4.388175 4.8807 5.232150000000001 4.761900000000001 </vector>
              <vector>3.77755 1.56624 3.83779 1.542395 3.8817150000000002 1.477135 3.861635 1.41062 3.90305 1.313985 3.8905000000000003 1.296415 3.7148000000000003 1.4558 3.6997400000000003 1.4821550000000001 3.7047600000000003 1.4846650000000001 3.35587 1.64656 3.3458300000000003 1.650325 3.4412100000000003 1.326535 </vector>
              <vector>5.854288 4.883926 5.98734 4.902278 6.10204 4.79446 6.129568 4.647644 6.4209060000000004 4.491652 6.407142 4.452654 5.847406 4.585706 5.696002 4.629292 5.702884 4.643056 4.856398 4.672878 4.87475 4.654526 5.372548 4.154434 </vector>
              <vector>4.537624 3.278016 4.657135 3.334926 4.8051010000000005 3.3102650000000002 4.898054 3.1774750000000003 5.169325 3.185063 5.192089 3.139535 4.662826 3.001054 4.505375 2.965011 4.505375 2.9744960000000003 3.7370900000000002 2.667182 3.814867 2.642521 4.463641 2.431954 </vector>
              <vector>3.4356 3.2326 3.5714 3.3236 3.7436 3.346 3.8486 3.3026 4.0936 3.36 4.151 3.304 3.5616 3.0898 3.5181999999999998 3.059 3.4314 3.0688 3.1374 2.772 3.1052 2.7594 3.5532 2.8196 </vector>
              <vector>3.723039 7.965861 3.760344 8.042958 3.837441 8.040471 4.018992 7.955913 4.242822 8.067828 4.309971 7.998192 3.877233 7.704726 3.777753 7.6326030000000005 3.760344 7.640064000000001 3.1883340000000002 7.068054 3.230613 7.070541 3.912051 7.155099 </vector>
              <vector>5.394474 4.417619999999999 5.4919519999999995 4.473618 5.56869 4.411398 5.649576 4.216442 5.852828 4.166666 5.861123999999999 4.125185999999999 5.342624 4.098224 5.214036 4.092002 5.22648 4.1106679999999995 4.434212 3.9157119999999996 4.475692 3.8846019999999997 5.077152 3.5610579999999996 </vector>
              <vector>5.28642 6.767847 5.413458 6.804729 5.534349 6.726867 5.601966 6.5772900000000005 5.815062 6.4932810000000005 5.815062 6.43386 5.325351 6.478938 5.14299 6.507624 5.1491370000000005 6.517869 4.341831 6.405174 4.3930560000000005 6.39288 4.989315 6.001521 </vector>
              <vector>2.8738490000000003 2.920566 2.9371430000000003 2.9778320000000003 3.066745 2.9416640000000003 3.19484 2.80302 3.532408 2.812062 3.550492 2.720135 2.974818 2.616152 2.7608240000000004 2.5649140000000004 2.7698660000000004 2.5875190000000003 1.9591 2.174601 1.9560860000000002 2.165559 2.685474 1.936495 </vector>
              <vector>4.032304 3.077636 4.092388 3.1777759999999997 4.204211 3.1410579999999997 4.362766 3.0108759999999997 4.676538 3.065953 4.733283999999999 2.994186 4.22257 2.8189409999999997 4.0590079999999995 2.755519 4.0590079999999995 2.7722089999999997 3.4431469999999997 2.326586 3.4631749999999997 2.326586 4.115754 2.2531499999999998 </vector>
              <vector>1.745973 4.38924 1.7806980000000001 4.461468 1.904319 4.503138 2.044608 4.4698020000000005 2.229345 4.539252 2.3001840000000002 4.482303 1.844592 4.255896 1.8682050000000001 4.255896 1.748751 4.228116 1.5042870000000002 3.879477 1.483452 3.8614200000000003 1.922376 3.994764 </vector>
              <vector>3.8084830000000003 4.006373 3.81388 4.162886 3.9290160000000003 4.24564 4.094524 4.170082 4.285218 4.382364 4.321198 4.360776 4.067539 3.938011 3.984785 3.799488 3.9811870000000003 3.806684 3.801287 2.98634 3.819277 2.988139 4.403952 3.398311 </vector>
              <vector>4.045102 4.361301 4.15362 4.456722 4.269622 4.409947 4.381882 4.299558 4.660661 4.312655 4.673758 4.258396 4.2097500000000005 4.121813 3.9758750000000003 4.056328 3.970262 4.063812 3.2199910000000003 3.72329 3.2574110000000003 3.7101930000000003 3.912261 3.5418030000000003 </vector>
              <vector>3.204228 7.604134 3.272755 7.70338 3.3578230000000002 7.72701 3.478336 7.6939280000000005 3.68628 7.7742700000000005 3.716999 7.731736000000001 3.310563 7.4410870000000005 3.187687 7.330026 3.168783 7.339478000000001 2.637108 6.78181 2.6418340000000002 6.7723580000000005 3.350734 6.843248 </vector>
              <vector>1305.0 2168.0 1330.0 2192.0 1364.0 2199.0 1400.0 2173.0 1468.0 2193.0 1499.0 2169.0 1327.0 2116.0 1340.0 2105.0 1311.0 2116.0 1233.0 2017.0 1190.0 1995.0 1357.0 2025.0 </vector>
              <vector>2336.0 991.0 2379.0 979.0 2390.0 937.0 2379.0 901.0 2408.0 851.0 2396.0 831.0 2313.0 907.0 2259.0 952.0 2267.0 951.0 2042.0 1071.0 2044.0 1063.0 2132.0 870.0 </vector>
              <vector>1082.0 2229.0 1097.0 2252.0 1130.0 2256.0 1160.0 2227.0 1232.0 2252.0 1243.0 2242.0 1116.0 2159.0 1083.0 2133.0 1082.0 2134.0 927.59912 1977.80351 936.45254 1978.10551 1114.0 2001.0 </vector>
              <vector>2479.0 1119.0 2527.0 1115.0 2546.0 1073.0 2542.0 1019.0 2604.0 969.0 2590.0 944.0 2434.0 1052.0 2405.0 1070.0 2415.0 1075.0 2186.0 1173.0 2189.0 1160.0 2280.0 982.0 </vector>
              <vector>1953.0 1649.0 1992.0 1663.0 2024.0 1653.0 2033.0 1603.0 2135.0 1596.0 2139.0 1571.0 1959.0 1562.0 1903.0 1547.0 1903.0 1554.0 1633.0 1485.0 1642.0 1486.0 1873.0 1402.0 </vector>
              <vector>2010.0 1123.0 2050.0 1128.0 2075.0 1089.0 2068.0 1054.0 2119.0 997.0 2104.0 967.0 1992.0 1046.0 1920.0 1062.0 1922.0 1067.0 1691.6437 1147.49596 1693.24791 1144.06116 1819.0 964.0 </vector>
              <vector>2401.0 1345.0 2445.0 1355.0 2473.0 1330.0 2483.0 1280.0 2566.0 1248.0 2566.0 1230.0 2389.0 1267.0 2350.0 1274.0 2347.0 1279.0 2077.0 1268.0 2090.0 1260.0 2273.0 1122.0 </vector>
              <vector>1863.0 1454.0 1899.0 1471.0 1953.0 1443.0 1986.0 1401.0 2056.0 1383.0 2066.0 1361.0 1883.0 1368.0 1837.0 1368.0 1836.0 1372.0 1572.86387 1323.98907 1589.1533 1316.60159 1794.0 1218.0 </vector>
              <vector>2423.0 1242.0 2468.0 1234.0 2473.0 1195.0 2467.0 1148.0 2521.0 1095.0 2510.0 1073.0 2380.0 1168.0 2337.0 1195.0 2339.0 1201.0 2082.0 1306.0 2101.0 1274.0 2209.0 1100.0 </vector>
              <vector>2524.0 1341.0 2557.0 1327.0 2565.0 1300.0 2561.0 1263.0 2608.0 1194.0 2600.0 1177.0 2484.0 1273.0 2451.0 1310.0 2458.0 1312.0 2259.0 1424.0 2247.0 1430.0 2303.0 1243.0 </vector>
              <vector>1713.0 1511.0 1735.0 1471.0 1713.0 1426.0 1667.0 1421.0 1659.0 1353.0 1637.0 1347.0 1628.0 1477.0 1628.0 1537.0 1637.0 1537.0 1599.0 1811.0 1583.0 1770.0 1480.0 1597.0 </vector>
              <vector>2177.0 1509.0 2242.0 1497.0 2267.0 1477.0 2253.0 1430.0 2339.0 1395.0 2341.0 1378.0 2180.0 1416.0 2131.0 1433.0 2138.0 1442.0 1871.0 1475.0 1885.0 1463.0 2031.0 1300.0 </vector>
              <vector>1630.0 1154.0 1659.0 1170.0 1704.0 1142.0 1725.0 1102.0 1814.0 1084.0 1819.0 1067.0 1638.0 1065.0 1609.0 1068.0 1609.0 1076.0 1363.0 1020.0 1375.0 1015.0 1556.0 921.0 </vector>
              <vector>1866.0 1057.0 1893.0 1073.0 1936.0 1058.0 1976.0 1010.0 2072.0 993.0 2080.0 971.0 1876.0 974.0 1829.0 972.0 1837.0 978.0 1548.0 924.0 1565.0 909.0 1770.0 829.0 </vector>
              <vector>2935.0 1595.0 2974.0 1580.0 2985.0 1536.0 2992.0 1467.0 3034.0 1389.0 3017.0 1367.0 2859.0 1514.0 2821.0 1562.0 2827.0 1566.0 2547.0 1742.0 2546.0 1731.0 2638.0 1458.0 </vector>
              <vector>1470.0 2775.0 1504.0 2814.0 1543.0 2806.0 1586.0 2767.0 1691.0 2786.0 1706.0 2767.0 1510.0 2660.0 1476.0 2647.0 1469.0 2653.0 1218.0 2445.0 1239.92481 2443.18844 1497.0 2444.0 </vector>
              <vector>2048.0 1364.0 2081.0 1382.0 2121.0 1372.0 2167.0 1334.0 2242.0 1342.0 2248.0 1318.0 2100.0 1279.0 2039.0 1263.0 2041.0 1268.0 1810.0 1161.0 1830.0 1160.0 2040.0 1115.0 </vector>
              <vector>2137.0 1468.0 2177.0 1445.0 2188.0 1403.0 2164.0 1367.0 2197.0 1302.0 2184.0 1282.0 2091.0 1397.0 2055.0 1439.0 2060.0 1441.0 1859.0 1595.0 1865.0 1584.0 1919.0 1383.0 </vector>
              <vector>2309.0 1322.0 2348.0 1353.0 2383.0 1330.0 2400.0 1292.0 2479.0 1293.0 2484.0 1283.0 2321.0 1254.0 2273.0 1245.0 2272.0 1249.0 2062.0 1162.0 2070.41511 1159.27375 2249.0 1100.0 </vector>
              <vector>1485.0 1490.0 1503.0 1514.0 1529.0 1512.0 1562.0 1495.0 1638.0 1517.0 1645.0 1499.0 1518.0 1451.0 1498.0 1441.0 1496.0 1443.0 1395.0 1346.0 1375.59699 1335.08832 1526.0 1371.0 </vector>
              <vector>1631.0 1740.0 1702.0 1758.0 1791.0 1739.0 1812.0 1679.0 1923.0 1656.0 1936.0 1592.0 1707.0 1617.0 1621.0 1638.0 1623.0 1641.0 1463.0 1547.0 1354.0 1540.0 1627.0 1476.0 </vector>
              <vector>2037.0 1672.0 2078.0 1691.0 2156.0 1666.0 2182.0 1558.0 2380.0 1520.0 2386.0 1492.0 2035.0 1461.0 2032.0 1458.0 2015.0 1462.0 1577.0 1273.0 1555.0 1276.0 1988.0 1098.0 </vector>
              <vector>3278.0 864.0 3334.0 848.0 3371.0 784.0 3379.0 707.0 3438.0 599.0 3433.0 589.0 3212.0 739.0 3157.0 793.0 3162.0 800.0 2794.0 1016.0 2815.0 958.0 2955.0 638.0 </vector>
              <vector>3683.0 735.0 3737.0 713.0 3749.0 656.0 3692.0 618.0 3747.4291 490.17995 3716.73123 451.93949 3592.0 637.0 3599.0 623.0 3575.0 699.0 3313.0 793.0 3268.0 842.0 3449.0 542.0 </vector>
              <vector>2559.0 1992.0 2597.0 2014.0 2668.0 1968.0 2692.0 1914.0 2809.0 1883.0 2810.0 1863.0 2580.0 1868.0 2492.0 1871.0 2506.0 1882.0 2120.0 1837.0 2140.11996 1820.18997 2406.0 1672.0 </vector>
              <vector>2824.0 1331.0 2870.0 1303.0 2892.0 1245.0 2862.0 1182.0 2931.0 1105.0 2910.0 1069.0 2722.0 1229.0 2665.0 1284.0 2674.0 1292.0 2333.0 1479.0 2353.0 1445.0 2472.0 1154.0 </vector>
              <vector>2950.0 1112.0 2983.0 1097.0 2996.0 1060.0 3003.0 1005.0 3055.0 922.0 3032.0 902.0 2908.0 1040.0 2904.0 1036.0 2893.0 1071.0 2748.0 1113.0 2722.0 1140.0 2821.0 969.0 </vector>
              <vector>2632.0 1765.0 2671.0 1773.0 2724.0 1745.0 2744.0 1686.0 2841.0 1649.0 2844.0 1631.0 2624.0 1661.0 2585.0 1664.0 2586.0 1668.0 2247.0 1664.0 2269.0 1645.0 2488.0 1481.0 </vector>
              <vector>3406.0 1702.0 3460.68933 1673.72777 3482.17061 1622.70908 3477.45445 1564.00657 3533.94675 1454.86497 3514.53581 1433.79923 3340.19101 1620.71523 3336.0 1602.0 3323.0 1655.0 3118.0 1780.0 3093.0 1797.0 3198.0 1553.0 </vector>
              <vector>1963.0 2243.0 2040.0 2280.0 2072.0 2243.0 2139.0 2140.0 2358.0 2103.0 2367.0 2065.0 1980.0 2058.0 1867.0 2059.0 1859.0 2069.0 1261.0 1947.0 1287.0 1938.0 1736.0 1711.0 </vector>
              <vector>1775.0 1489.0 1851.0 1526.0 1970.0 1486.0 2079.0 1367.0 2295.0 1343.0 2317.0 1249.0 1846.0 1273.0 1818.0 1270.0 1743.0 1298.0 1345.0 1094.0 1239.0 1082.0 1727.0 1007.0 </vector>
              <vector>3.2046819999999996 1.177554 3.2544079999999997 1.162742 3.264988 1.10032 3.2343059999999997 1.025202 3.268162 0.9172859999999999 3.2544079999999997 0.892952 3.127448 1.0632899999999998 3.1084039999999997 1.08974 3.1126359999999997 1.091856 2.773018 1.241034 2.7772499999999996 1.233628 2.8386139999999997 0.924692 </vector>
              <vector>2970.0 2302.0 3048.0 2296.0 3093.0 2238.0 3086.0 2141.0 3218.0 2037.0 3209.0 2014.0 2961.0 2137.0 2870.0 2179.0 2870.0 2188.0 2483.0 2293.0 2463.0 2308.0 2671.0 1993.0 </vector>
              <vector>2757.0 1755.0 2812.0 1789.0 2887.0 1752.0 2940.0 1645.0 3076.0 1616.0 3084.0 1586.0 2794.0 1591.0 2682.0 1609.0 2691.0 1622.0 2200.0 1561.0 2231.0 1533.0 2560.0 1337.0 </vector>
              <vector>1924.0 1771.0 2017.0 1816.0 2135.0 1782.0 2154.0 1730.0 2292.0 1673.0 2318.0 1591.0 1974.0 1642.0 2003.0 1596.0 1912.0 1677.0 1674.0 1505.0 1569.0 1480.0 1962.0 1412.0 </vector>
              <vector>1.2015996 1.1796726 1.2637261 1.1687091 1.3061183 1.1051208000000001 1.2871149000000002 1.0590741000000001 1.3909027 0.9582099000000001 1.3865173000000002 0.9399374 1.1307023 1.0495724 1.1248551 1.0495724 1.1080444 1.0758848 0.7988737 1.0795393 0.760136 1.0890410000000001 0.9874459000000001 0.8705019 </vector>
              <vector>3065.0 1979.0 3106.0 1980.0 3170.0 1930.0 3178.0 1874.0 3269.0 1814.0 3256.0 1780.0 3054.0 1896.0 3062.0 1888.0 3031.0 1918.0 2848.0 1918.0 2788.0 1938.0 2976.0 1802.0 </vector>
              <vector>3195.0 1271.0 3258.0 1277.0 3336.0 1240.0 3352.0 1190.0 3446.0 1163.0 3443.0 1143.0 3244.0 1129.0 3153.0 1143.0 3153.0 1154.0 2801.0 1080.0 2812.0 1074.0 3090.0 925.0 </vector>
              <vector>3.1260369999999997 3.459837 3.186121 3.533273 3.289599 3.563315 3.4381399999999998 3.5265969999999998 3.606709 3.595026 3.673469 3.534942 3.257888 3.3129649999999997 3.284592 3.32131 3.1560789999999996 3.274578 2.929095 2.9391089999999997 2.867342 2.895715 3.3596969999999997 3.0576079999999997 </vector>
              <vector>4.8984 3.9044329999999996 4.977999 3.9534169999999995 5.100459 3.9003509999999997 5.1861809999999995 3.7636039999999995 5.637242 3.732989 5.659693 3.63298 4.931056 3.5942009999999995 4.7575709999999996 3.553381 4.755529999999999 3.5697089999999996 3.8983099999999995 3.249272 3.9146379999999996 3.2370259999999997 4.655520999999999 3.00027 </vector>
              <vector>1.92506 2.138532 2.028937 2.168075 2.128049 2.107083 2.188088 2.008924 2.415855 1.949838 2.425385 1.8526319999999998 1.93459 1.9326839999999998 1.948885 1.8974229999999999 1.870739 1.959368 1.51527 1.787828 1.4009099999999999 1.778298 1.871692 1.662985 </vector>
              <vector>2.081805 1.860837 2.1677370000000002 1.909941 2.309934 1.871067 2.427579 1.761606 2.6424090000000002 1.746261 2.683329 1.65726 2.151369 1.675674 2.17899 1.653168 2.059299 1.68795 1.701249 1.481304 1.630662 1.468005 2.1708060000000002 1.386165 </vector>
              <vector>5.907462 2.488816 6.015218 2.3845359999999998 6.044764 2.283732 5.9961 2.179452 6.116022 1.951774 6.055192 1.899634 5.810134 2.325444 5.799706 2.2924219999999997 5.77016 2.394964 5.365206 2.5600739999999997 5.293948 2.631332 5.585932 2.1168839999999998 </vector>
              <vector>2.9069700000000003 3.952872 2.970726 3.996894 3.0982380000000003 3.989304 3.190836 3.9073320000000002 3.417018 3.922512 3.459522 3.837504 2.988942 3.770712 3.0026040000000003 3.763122 2.932776 3.790446 2.600334 3.5399760000000002 2.513808 3.51417 2.999568 3.5247960000000003 </vector>
              <vector>4.97959 2.390905 5.067315 2.3621950000000003 5.102405 2.3031800000000002 5.1502550000000005 2.135705 5.322515 1.963445 5.277855000000001 1.8868850000000001 4.89346 2.1995050000000003 4.891865 2.18196 4.882295 2.263305 4.42453 2.394095 4.3974150000000005 2.4132350000000002 4.687705 2.043195 </vector>
              <vector>2.525952 5.473494 2.63718 5.568576 2.737644 5.5614 2.868606 5.49861 3.078504 5.536284 3.164616 5.45376 2.642562 5.317416 2.67306 5.288712 2.534922 5.279742 2.16177 4.971174 2.077452 4.929912 2.703558 5.00526 </vector>
              <vector>2.866507 2.519227 2.9851609999999997 2.551061 3.080663 2.5047569999999997 3.1834 2.335458 3.456883 2.2717899999999998 3.465565 2.208122 2.892553 2.1907579999999998 2.7160189999999997 2.182076 2.710231 2.192205 1.8912289999999998 1.9823899999999999 1.870971 1.978049 2.587236 1.5931469999999999 </vector>
              <vector>2.248308 5.532021 2.330829 5.655024 2.432034 5.66748 2.534796 5.602086 2.698281 5.642568 2.734092 5.54292 2.352627 5.40279 2.352627 5.390334 2.279448 5.384106 2.05524 5.046237 1.944693 4.987071 2.458503 5.192595 </vector>
              <vector>2.367408 1.927518 2.42606 2.054153 2.534033 2.120803 2.631342 2.074148 2.81263 2.258102 2.887278 2.195451 2.552695 1.8262099999999999 2.55936 1.819545 2.502041 1.755561 2.34608 1.358327 2.256769 1.237024 2.697992 1.590269 </vector>
              <vector>7.167738000000001 3.9312250000000004 7.285088 3.9171430000000003 7.315599000000001 3.8209160000000004 7.296823000000001 3.6965250000000003 7.491624000000001 3.5205 7.4705010000000005 3.4759070000000003 6.984672000000001 3.724689 6.867322000000001 3.769282 6.900180000000001 3.7810170000000003 6.043525000000001 3.9570420000000004 6.074036 3.9054080000000004 6.477720000000001 3.37968 </vector>
              <vector>5.914104 5.5364119999999994 6.075314 5.630835 6.155919 5.580169 6.234221 5.409746999999999 6.5911859999999995 5.453504 6.621125 5.375202 6.0637989999999995 5.211689 5.7736209999999994 5.073509 5.817378 5.1149629999999995 5.071206 4.654363 5.0666 4.645151 5.745985 4.580667 </vector>
              <vector>2.66305 2.11939 2.7602900000000004 2.1890050000000003 2.9205150000000004 2.14149 3.185715 2.0497750000000003 3.41224 2.054195 3.44539 1.95585 2.8951000000000002 1.853085 2.6729950000000002 1.7989400000000002 2.679625 1.817725 1.972425 1.4387100000000002 1.9326450000000002 1.43208 2.675205 1.2276550000000002 </vector>
              <vector>4.3532020000000005 4.362932 4.444664 4.405744 4.5147200000000005 4.357094 4.569208 4.207252 4.820242 4.15471 4.828026 4.121628 4.31039 4.1157900000000005 4.201414 4.104114 4.218928 4.131358 3.306254 3.866702 3.42496 3.819998 4.094384 3.62929 </vector>
              <vector>4.88178 6.414483 4.998327 6.458463 5.130267 6.401289 5.227023 6.170394 5.51949 6.141807 5.510694 6.071439 4.908168 6.11322 4.686069 6.11322 4.701462 6.130812 3.797673 5.957091 3.784479 5.952693 4.516746 5.658027 </vector>
              <vector>1.485264 1.364208 1.550448 1.406112 1.612528 1.380504 1.644344 1.309888 1.791008 1.285832 1.797992 1.259448 1.507768 1.205128 1.500008 1.200472 1.4744 1.20668 1.12908 1.034408 1.134512 1.033632 1.481384 0.900936 </vector>
              <vector>1.747584 1.172682 1.813266 1.201464 1.8745200000000002 1.156446 1.890756 1.1003580000000002 2.01843 1.053126 2.024334 1.01106 1.747584 0.99999 1.747584 0.994824 1.705518 1.019916 1.395558 0.8575560000000001 1.3933440000000001 0.854604 1.6966620000000001 0.7269300000000001 </vector>
              <vector>1.7974 1.24944 1.85288 1.27984 1.91368 1.25476 1.94788 1.1856 2.0930400000000002 1.1552 2.1052 1.12252 1.85592 1.08148 1.8300800000000002 1.07312 1.78296 1.0936400000000002 1.4896 0.8990800000000001 1.4614800000000001 0.89148 1.8316000000000001 0.7767200000000001 </vector>
              <vector>6.240096 5.667072 6.3641760000000005 5.6941440000000005 6.427344000000001 5.646768000000001 6.526608 5.475312000000001 6.84696 5.398608 6.833424000000001 5.292576 6.120528 5.27904 5.9738880000000005 5.27904 5.991936000000001 5.2993440000000005 4.9068000000000005 5.098560000000001 4.918080000000001 5.0782560000000005 5.705424000000001 4.719552 </vector>
              <vector>1.97201 1.78904 2.04691 1.83077 2.1539099999999998 1.82542 2.30157 1.75373 2.52413 1.77727 2.56158 1.71414 2.05226 1.61998 1.99662 1.61142 1.99555 1.62319 1.54294 1.3589 1.46055 1.32894 2.01374 1.37067 </vector>
              <vector>4.418078 3.571838 4.49565 3.689959 4.596141 3.681144 4.712499 3.577127 5.052758 3.6599880000000002 5.098596 3.585942 4.552066 3.325018 4.435708 3.259787 4.426893 3.272128 3.852155 2.794355 3.871548 2.789066 4.578511 2.759095 </vector>
              <vector>1.542336 1.069752 1.602888 1.079496 1.646736 1.039824 1.630032 0.964656 1.776192 0.906888 1.772712 0.856776 1.4950080000000001 0.913152 1.473432 0.913848 1.474128 0.921504 1.053744 0.84216 1.053744 0.83868 1.36416 0.656328 </vector>
              <vector>3.8524580000000004 4.1792940000000005 3.938212 4.2456320000000005 4.041764000000001 4.224598 4.15017 4.146934 4.381544 4.1485520000000005 4.430084 4.056326 3.85893 3.999696 3.8637840000000003 3.9899880000000003 3.787738 4.017494 3.3508780000000002 3.7489060000000003 3.247326 3.732726 3.8103900000000004 3.72949 </vector>
              <vector>1.6361400000000001 1.432728 1.703676 1.464888 1.77684 1.437552 1.8009600000000001 1.37484 1.95774 1.33866 1.963368 1.320972 1.673124 1.2839880000000001 1.6490040000000001 1.280772 1.606392 1.301676 1.26228 1.140072 1.269516 1.128012 1.5879 1.025904 </vector>
              <vector>2.534477 2.574253 2.667478 2.625216 2.768161 2.553122 2.840255 2.384074 3.151005 2.310737 3.1634349999999998 2.2809049999999997 2.667478 2.26226 2.446224 2.231185 2.446224 2.251073 1.5761239999999999 2.01366 1.6183859999999999 1.9962579999999999 2.2970639999999998 1.731499 </vector>
              <vector>2.168144 2.16535 2.2645370000000002 2.233803 2.395855 2.214245 2.478278 2.073148 2.837307 2.1206460000000003 2.882011 2.082927 2.200275 1.884553 2.088515 1.855216 2.094103 1.8775680000000001 1.310386 1.401191 1.342517 1.403985 2.027047 1.320165 </vector>
              <vector>1.83312 2.64114 1.9151280000000002 2.709882 2.027286 2.637522 2.071908 2.491596 2.334816 2.43009 2.33964 2.35773 1.79694 2.378232 1.587096 2.3420520000000002 1.614834 2.361348 0.745308 2.2238640000000003 0.668124 2.240748 1.319364 1.856034 </vector>
              <vector>2.0176 2.2698 2.132 2.3387 2.2698 2.2984 2.3582 2.1411 2.639 2.1086 2.6441999999999997 2.0904 2.1540999999999997 1.9850999999999999 1.9682 1.9512999999999998 1.9929 1.9694999999999998 1.183 1.6497 1.2584 1.625 1.9122999999999999 1.4611999999999998 </vector>
              <vector>2.059036 1.99773 2.199617 2.057979 2.296861 2.031554 2.358167 1.890973 2.61079 1.890973 2.639329 1.82861 2.112943 1.720796 2.004072 1.674288 2.006186 1.684858 1.195467 1.340276 1.246203 1.313851 1.979761 1.206037 </vector>
              <vector>1.867637 1.867637 1.990003 1.915339 2.099925 1.8852659999999999 2.185996 1.7908989999999998 2.389248 1.7743069999999999 2.45769 1.675792 1.9267459999999998 1.674755 1.950597 1.6623109999999999 1.869711 1.694458 1.463207 1.487058 1.386469 1.47254 1.9360789999999999 1.4134309999999999 </vector>
              <vector>2.13353 1.678447 2.2365280000000003 1.7120790000000001 2.340577 1.6710900000000002 2.436218 1.5722960000000001 2.668489 1.5050320000000001 2.672693 1.4272580000000001 2.191335 1.48191 2.1671620000000003 1.4777060000000002 2.092541 1.519746 1.656376 1.377861 1.5502250000000002 1.3620960000000002 2.055756 1.21916 </vector>
              <vector>2.064062 1.59805 2.203247 1.630011 2.260983 1.601143 2.339339 1.473299 2.543477 1.409377 2.548632 1.346486 2.068186 1.418656 2.069217 1.409377 2.00014 1.441338 1.562996 1.32999 1.498043 1.335145 1.946528 1.147503 </vector>
              <vector>1.354892 1.891252 1.406196 1.960046 1.46916 1.944888 1.5099699999999998 1.901746 1.6545539999999999 1.933228 1.6743759999999999 1.913406 1.473824 1.761826 1.435346 1.7385059999999999 1.412026 1.7373399999999999 1.233628 1.450504 1.225466 1.443508 1.5706019999999998 1.45167 </vector>
              <vector>2.372292 1.810484 2.49158 1.8759 2.63588 1.86147 2.677246 1.76046 2.952378 1.767194 2.975466 1.696006 2.4521379999999997 1.6459819999999998 2.455024 1.632514 2.363634 1.64983 1.9365059999999998 1.389128 1.8807099999999999 1.372774 2.435784 1.3641159999999999 </vector>
              <vector>4.569352 3.113587 4.696632 3.062675 4.736407 2.971988 4.7268609999999995 2.897211 4.833458 2.758794 4.808002 2.706291 4.507303 2.9497139999999997 4.481847 2.941759 4.4500269999999995 3.0260819999999997 4.018866 3.124724 3.956817 3.162908 4.260698 2.760385 </vector>
              <vector>2.695649 1.832932 2.802236 1.904901 2.893336 1.878482 3.063693 1.745476 3.356124 1.768251 3.4472240000000003 1.717235 2.795859 1.5368570000000001 2.672874 1.4931290000000002 2.672874 1.508616 2.017865 1.0932 2.050661 1.085001 2.753953 0.997545 </vector>
              <vector>1.481844 1.257172 1.547924 1.2803 1.600788 1.253868 1.616482 1.16466 1.704038 1.13162 1.699082 1.08206 1.4868000000000001 1.103536 1.4587160000000001 1.101884 1.419068 1.12749 1.148966 1.011024 1.121708 1.008546 1.390984 0.83426 </vector>
              <vector>1.4154419999999999 3.62663 1.4979339999999999 3.6849779999999996 1.538174 3.6568099999999997 1.570366 3.607516 1.718248 3.5974559999999998 1.7262959999999998 3.582366 1.487874 3.481766 1.4758019999999998 3.4747239999999997 1.427514 3.481766 1.185068 3.2393199999999998 1.17702 3.2393199999999998 1.5150359999999998 3.20411 </vector>
              <vector>2.9487360000000002 2.2664020000000002 3.114383 2.343192 3.3019700000000003 2.3058940000000003 3.4083790000000005 2.1852240000000003 3.7374790000000004 2.1775450000000003 3.7528370000000004 2.130374 3.114383 1.9756970000000003 2.8829160000000003 1.91975 2.886207 1.9307200000000002 2.0733300000000003 1.5599340000000002 2.0733300000000003 1.555546 2.8565880000000003 1.2867810000000002 </vector>
              <vector>2.207382 1.891488 2.308158 1.921527 2.41281 1.873077 2.50002 1.748076 2.734518 1.6850910000000001 2.754867 1.5843150000000001 2.207382 1.6763700000000001 2.222886 1.664742 2.142459 1.718037 1.661835 1.567842 1.607571 1.572687 2.149242 1.4011740000000001 </vector>
              <vector>3.06678 2.53432 3.2153 2.5675 3.30536 2.50904 3.3559200000000002 2.3384 3.63242 2.21674 3.6229400000000003 2.16934 3.10944 2.25308 2.84716 2.27836 2.77448 2.2673 1.87072 2.18514 1.90232 2.17408 2.56434 1.76486 </vector>
              <vector>5.708175 3.410506 5.878906 3.336454 5.930331 3.180122 5.872735 3.0567019999999996 6.082548999999999 2.7831209999999995 6.043466 2.721411 5.560071 3.1307539999999996 5.3543709999999995 3.3405679999999998 5.381112 3.3405679999999998 4.56654 3.7766519999999995 4.578881999999999 3.7375689999999997 4.848349 3.032018 </vector>
              <vector>2.307512 1.752959 2.373594 1.7645680000000001 2.42896 1.7342060000000001 2.424495 1.666338 2.559338 1.631511 2.561124 1.618116 2.305726 1.609186 2.3021540000000003 1.609186 2.266434 1.6243670000000001 1.944061 1.5279230000000001 1.91995 1.5279230000000001 2.202138 1.385936 </vector>
              <vector>1.3304520000000002 1.0807740000000001 1.3816680000000001 1.104054 1.4555820000000002 1.0796100000000002 1.481772 1.0400340000000001 1.5906060000000002 1.02723 1.5999180000000002 0.9603 1.3863240000000001 0.973686 1.3915620000000002 0.9637920000000001 1.3333620000000002 0.9952200000000001 1.1971740000000002 0.8869680000000001 1.1122020000000001 0.87882 1.3630440000000001 0.8462280000000001 </vector>
              <vector>2.796687 2.614923 2.970189 2.67138 3.156084 2.614923 3.237327 2.496501 3.523743 2.4290279999999997 3.529251 2.3725709999999998 2.9550419999999997 2.376702 2.733345 2.356047 2.736099 2.364309 1.813509 2.178414 1.839672 2.1660209999999998 2.530926 1.830033 </vector>
              <vector>1.71186 2.099964 1.861416 2.1592919999999998 2.0084999999999997 2.086368 2.104908 1.950408 2.38548 1.9108559999999999 2.387952 1.8713039999999999 1.8280439999999998 1.803324 1.5956759999999999 1.768716 1.604328 1.783548 0.6748559999999999 1.525224 0.7205879999999999 1.511628 1.4621879999999998 1.2224039999999998 </vector>
              <vector>2.1935599999999997 1.461774 2.2870559999999998 1.5022289999999998 2.374259 1.471663 2.5037149999999997 1.3682779999999999 2.702394 1.331419 2.7410509999999997 1.244216 2.25649 1.282873 2.221429 1.2738829999999999 2.127034 1.2981559999999999 1.7036049999999998 1.115659 1.621796 1.1075679999999999 2.164792 1.012274 </vector>
              <vector>4.047225 3.525978 4.120164 3.602475 4.264263 3.597138 4.502649 3.5313149999999998 4.7196869999999995 3.620265 4.748151 3.584685 4.25181 3.314277 4.0863629999999995 3.225327 4.079247 3.243117 3.392553 2.684511 3.408564 2.673837 4.187766 2.688069 </vector>
              <vector>1.252062 0.8571970000000001 1.293902 0.885962 1.352478 0.879163 1.36503 0.8409840000000001 1.458124 0.854059 1.47486 0.7933910000000001 1.288149 0.780316 1.3059310000000002 0.771425 1.252585 0.785023 1.1422320000000001 0.690883 1.09307 0.6699630000000001 1.300178 0.668917 </vector>
              <vector>2.281428 1.8448019999999998 2.4048719999999997 1.900809 2.512314 1.8756629999999999 2.6003249999999998 1.769364 2.790063 1.743075 2.825496 1.6413479999999998 2.312289 1.661922 2.316861 1.6482059999999998 2.2517099999999997 1.68021 1.8276569999999999 1.452753 1.7705069999999998 1.448181 2.2654259999999997 1.3796009999999999 </vector>
              <vector>1.10592 0.972 1.15074 1.00602 1.22634 1.01196 1.25118 0.9774 1.35432 0.98334 1.38996 0.92016 1.16802 0.8931600000000001 1.19178 0.87264 1.11618 0.90072 1.0179 0.76842 0.96444 0.7479 1.20204 0.74628 </vector>
              <vector>1.3439809999999999 1.166982 1.44695 1.199286 1.485311 1.188518 1.490022 1.142081 1.650869 1.121891 1.653561 1.111123 1.3634979999999999 1.053918 1.371574 1.04988 1.3419619999999999 1.058629 1.069397 0.9166259999999999 1.029017 0.912588 1.333213 0.838558 </vector>
              <vector>7.99 3.5625 8.102500000000001 3.525 8.14 3.4075 8.07 3.2600000000000002 8.31 2.9275 8.2625 2.8725 7.7675 3.34 7.62 3.4725 7.635 3.4725 6.8375 3.98 6.8325000000000005 3.955 7.1175 3.265 </vector>
              <vector>1.2996059999999998 1.1290859999999998 1.353198 1.178415 1.4104439999999998 1.1741519999999999 1.453074 1.131522 1.5328529999999998 1.131522 1.555386 1.0761029999999998 1.3446719999999999 1.039563 1.3592879999999998 1.021293 1.3099589999999999 1.0413899999999998 1.218 0.9189809999999999 1.128477 0.8879219999999999 1.3507619999999998 0.902538 </vector>
              <vector>2.745033 2.285303 2.868122 2.335725 3.017905 2.3134799999999998 3.0594289999999997 2.153316 3.311539 2.128105 3.357512 2.015397 2.770244 2.0213289999999997 2.55076 1.975356 2.587835 1.9961179999999998 1.6832049999999998 1.7795999999999998 1.69062 1.76477 2.383181 1.4533399999999999 </vector>
              <vector>2.6712000000000002 2.4984 2.76912 2.54016 2.89584 2.5128000000000004 2.9923200000000003 2.3515200000000003 3.21408 2.3097600000000003 3.2227200000000003 2.25792 2.7489600000000003 2.2161600000000004 2.5473600000000003 2.1801600000000003 2.5473600000000003 2.1916800000000003 1.8100800000000001 1.9857600000000002 1.8129600000000001 1.9828800000000002 2.43648 1.68192 </vector>
              <vector>4.535965 3.81216 4.67134 3.850065 4.756175 3.8031349999999997 4.80491 3.629855 5.063025 3.61722 5.07205 3.554045 4.550405 3.510725 4.40781 3.489065 4.424055 3.510725 3.550435 3.229145 3.53058 3.225535 4.24536 2.929515 </vector>
              <vector>1.257408 5.027856 1.312464 5.166384 1.381728 5.189472 1.578864 5.127312 1.747584 5.294256 1.809744 5.26584 1.488288 4.89288 1.381728 4.709952 1.371072 4.717056 0.991008 4.042176 0.946608 4.02264 1.674768 4.278384 </vector>
              <vector>3.6394379999999997 7.313724 3.7374479999999997 7.411733999999999 3.8354579999999996 7.3986659999999995 3.9748499999999996 7.28541 4.194827999999999 7.318079999999999 4.253634 7.272341999999999 3.8311019999999996 7.080678 3.693888 6.9913799999999995 3.689532 7.004447999999999 3.0753359999999996 6.547067999999999 3.1080059999999996 6.540533999999999 3.7657619999999996 6.542712 </vector>
              <vector>2.907765 2.170371 3.0015229999999997 2.1969779999999997 3.0572709999999996 2.162769 3.2017089999999997 2.000593 3.4272349999999996 1.9410439999999998 3.4399049999999995 1.9068349999999998 2.9039639999999998 1.9068349999999998 2.725317 1.9157039999999999 2.734186 1.9245729999999999 1.829548 1.794072 1.8650239999999998 1.7699989999999999 2.49599 1.4291759999999998 </vector>
              <vector>1.8692010000000001 1.742262 1.974822 1.7732700000000001 2.12211 1.750014 2.179281 1.654083 2.35467 1.630827 2.382771 1.547493 1.9418760000000002 1.557183 1.912806 1.557183 1.834317 1.573656 1.437027 1.364352 1.362414 1.36629 1.883736 1.272297 </vector>
              <vector>5.808288 2.036736 5.955168 2.00736 6.0563519999999995 1.920864 6.036768 1.747872 6.239136 1.584672 6.216288 1.532448 5.782176 1.782144 5.6140799999999995 1.857216 5.633664 1.86864 4.794816 2.123232 4.817664 2.100384 5.25504 1.498176 </vector>
              <vector>2.117029 5.595428 2.274869 5.648699 2.409033 5.567806 2.462304 5.429696 2.78193 5.338938 2.78193 5.289613 2.2255439999999997 5.333019 1.915783 5.323154 1.929594 5.336965 1.0950149999999998 5.179125 1.142367 5.159395 1.757943 4.902905 </vector>
              <vector>4.721926 2.097766 4.848448 2.079022 4.929672 1.96812 4.87344 1.80411 5.085872 1.638538 5.067128 1.5744960000000001 4.579784 1.849408 4.484502 1.8978300000000001 4.487626 1.902516 3.672262 2.157122 3.684758 2.119634 4.095564 1.547942 </vector>
              <vector>2.7121739999999996 2.6264079999999996 2.8288719999999996 2.674212 2.906202 2.6264079999999996 3.0243059999999997 2.449252 3.2633259999999997 2.438004 3.29004 2.3620799999999997 2.7698199999999997 2.3255239999999997 2.5982879999999997 2.315682 2.5617319999999997 2.332554 1.7532819999999998 2.149774 1.782808 2.146962 2.394418 1.8109279999999999 </vector>
              <vector>4.860279 7.634037 4.974405 7.673733 5.053797 7.6141890000000005 5.103417 7.4430000000000005 5.324226 7.385937 5.329188 7.341279 4.830507 7.331355 4.736229000000001 7.338798000000001 4.684128 7.351203000000001 3.8951700000000002 7.155204 3.9174990000000003 7.147761 4.592331000000001 6.807864 </vector>
              <vector>4.02724 2.071152 4.145332 2.0575259999999997 4.237686 1.9772839999999998 4.242228 1.8743319999999999 4.470842 1.727474 4.45116 1.647232 3.990904 1.9106679999999998 4.015128 1.8516219999999999 3.925802 1.9560879999999998 3.5049099999999997 1.9560879999999998 3.4080139999999997 1.993938 3.83799 1.662372 </vector>
              <vector>1.968058 1.679729 2.0863270000000003 1.743888 2.2239210000000003 1.7121950000000001 2.312816 1.627938 2.5168880000000002 1.6140240000000001 2.538532 1.51508 2.009027 1.505031 2.024487 1.5019390000000001 1.9363650000000001 1.525129 1.452467 1.310235 1.3604800000000001 1.294002 1.941003 1.2190210000000001 </vector>
              <vector>3.985322 3.587467 4.049656000000001 3.672117 4.178324 3.699205 4.327308 3.6518010000000003 4.562635 3.74153 4.618504 3.699205 4.154622 3.4063160000000003 4.020875 3.3132010000000003 4.017489 3.3250520000000003 3.347061 2.766362 3.440176 2.751125 4.09706 2.832389 </vector>
              <vector>1.499797 0.984399 1.577498 1.020175 1.6160690000000002 1.014026 1.6328390000000002 0.973778 1.7200430000000002 0.9676290000000001 1.739608 0.906698 1.5288650000000001 0.9016670000000001 1.5545790000000002 0.87763 1.500915 0.9094930000000001 1.3768170000000002 0.8004880000000001 1.301352 0.7898670000000001 1.53725 0.752414 </vector>
              <vector>2.8476619999999997 2.6163179999999997 2.969422 2.6756759999999997 3.0835719999999998 2.658934 3.1398859999999997 2.48086 3.438198 2.46564 3.4595059999999997 2.4108479999999997 2.9618119999999997 2.337792 2.72438 2.27539 2.725902 2.29061 1.87967 1.9451159999999998 1.86445 1.9420719999999998 2.5873999999999997 1.687898 </vector>
              <vector>7.130592000000001 2.1588800000000004 7.281504000000001 2.07504 7.294080000000001 1.9555680000000002 7.222816000000001 1.8025600000000002 7.432416000000001 1.5237920000000003 7.375824000000001 1.4399520000000001 6.920992000000001 1.9492800000000001 6.799424000000001 2.058272 6.782656 2.058272 5.988272 2.605328 5.986176 2.6325760000000002 6.220928000000001 1.8926880000000001 </vector>
              <vector>2.827665 2.576565 2.92392 2.646315 3.020175 2.60586 3.123405 2.403585 3.382875 2.3896349999999997 3.40938 2.314305 2.794185 2.27385 2.651895 2.26269 2.668635 2.280825 1.792575 2.021355 1.83303 2.012985 2.520765 1.7772299999999999 </vector>
              <vector>5.367096 4.4151679999999995 5.544887999999999 4.467023999999999 5.665267999999999 4.404056 5.6486 4.237375999999999 5.898619999999999 4.228116 5.8912119999999994 4.116995999999999 5.422656 4.0651399999999995 5.263383999999999 4.039212 5.2800519999999995 4.05588 4.431836 3.711408 4.437392 3.7058519999999997 5.183748 3.4762039999999996 </vector>
              <vector>4.115441 3.232944 4.174159 3.348653 4.272598 3.390101 4.35204 3.371104 4.533375 3.50581 4.599001 3.466089 4.274325 3.146594 4.257055 3.12587 4.234604 3.117235 4.068812 2.735568 4.008367 2.661307 4.4021230000000005 2.925538 </vector>
              <vector>4.344284999999999 3.3221999999999996 4.43412 3.398475 4.5273449999999995 3.3866099999999997 4.686674999999999 3.2662649999999998 4.89516 3.3086399999999996 4.946009999999999 3.25779 4.4866649999999995 3.049305 4.3832699999999996 2.995065 4.378184999999999 3.008625 3.8188349999999995 2.51538 3.83748 2.51538 4.574805 2.46453 </vector>
              <vector>1.541144 1.7242920000000002 1.559712 1.795188 1.6230120000000001 1.812068 1.6820920000000001 1.7825280000000001 1.823884 1.8441400000000001 1.878744 1.8247280000000001 1.647488 1.63314 1.617104 1.589252 1.6120400000000001 1.593472 1.4719360000000001 1.264312 1.476156 1.256716 1.766492 1.3715 </vector>
              <vector>2.783695 2.803416 2.8777489999999997 2.847409 2.9535989999999996 2.8276879999999998 3.073442 2.6714369999999996 3.338917 2.6714369999999996 3.348019 2.651716 2.80645 2.489397 2.6714369999999996 2.436302 2.677505 2.4560229999999996 2.0069909999999997 2.061603 2.0828409999999997 2.031263 2.742736 1.905352 </vector>
              <vector>3.673775 3.107825 3.73625 3.142125 3.830575 3.1384499999999997 3.9469499999999997 3.019625 4.2091 3.0502499999999997 4.225025 3.017175 3.830575 2.85915 3.6296749999999998 2.7685 3.622325 2.78565 3.0355499999999997 2.3422 3.0098249999999998 2.3299499999999997 3.6896999999999998 2.277275 </vector>
              <vector>6.014835 2.352835 6.128356999999999 2.2759329999999998 6.166808 2.173397 6.121033 2.074523 6.2949779999999995 1.805366 6.229062 1.715647 5.899482 2.200862 5.892158 2.173397 5.864693 2.294243 5.514972 2.477343 5.406943 2.574386 5.690748 2.081847 </vector>
              <vector>1.4831991 1.5881463 1.5733881 1.623402 1.6684965 1.6127433 1.7332686000000002 1.5176349 1.8792108 1.4995971000000001 1.9120068000000001 1.418427 1.5504309 1.4249862 1.5668289 1.4044887000000001 1.4643414000000001 1.443024 1.2306699 1.2536271 1.172457 1.2396888000000001 1.5455115000000001 1.1650779 </vector>
              <vector>2.388568 2.468277 2.491244 2.502052 2.633099 2.457469 2.669576 2.31021 2.965445 2.2764349999999998 2.9722 2.248064 2.464224 2.179163 2.246713 2.1237719999999998 2.257521 2.139984 1.457729 1.881943 1.510418 1.857625 2.250766 1.60769 </vector>
              <vector>2.4690049999999997 2.419758 2.564837 2.4676739999999997 2.634049 2.4250819999999997 2.685958 2.233418 3.0200389999999997 2.2001429999999997 3.033349 2.1375859999999998 2.498287 2.1176209999999998 2.2626999999999997 2.064381 2.3026299999999997 2.092332 1.472086 1.768899 1.452121 1.7542579999999999 2.1402479999999997 1.513347 </vector>
              <vector>2.6457710000000003 2.41648 2.774833 2.465908 2.9107600000000002 2.4247180000000004 3.0013780000000003 2.268196 3.245772 2.2270060000000003 3.25401 2.177578 2.686961 2.1391340000000003 2.523574 2.132269 2.527693 2.144626 1.7368450000000002 1.8384470000000002 1.7670510000000001 1.8439390000000002 2.41648 1.556982 </vector>
              <vector>1.2725 1.3025 1.335 1.325 1.4025 1.2975 1.415 1.24 1.5325 1.195 1.5275 1.12 1.2875 1.215 1.2825 1.16 1.245 1.2275 0.9400000000000001 1.1625 0.885 1.1625 1.23 1.0575 </vector>
              <vector>1.772448 1.303388 1.864264 1.343308 1.972048 1.3093759999999999 2.0079759999999998 1.253488 2.2195519999999997 1.193608 2.22554 1.159676 1.78642 1.149696 1.808376 1.099796 1.7365199999999998 1.179636 1.371252 1.0079799999999999 1.3473 1.0079799999999999 1.778436 0.9480999999999999 </vector>
              <vector>1.665324 1.424844 1.7034 1.517028 1.821636 1.5350640000000002 1.8697320000000002 1.5190320000000002 2.0541 1.567128 2.088168 1.53306 1.761516 1.308612 1.8156240000000001 1.29258 1.715424 1.3126200000000001 1.494984 0.9659280000000001 1.460916 0.9458880000000001 1.8697320000000002 1.1422800000000002 </vector>
              <vector>1.528785 1.469172 1.580706 1.540323 1.674933 1.561476 1.763391 1.532631 1.953768 1.584552 1.971075 1.5691680000000001 1.657626 1.324947 1.707624 1.311486 1.605705 1.315332 1.417251 0.9711150000000001 1.36533 0.9441930000000001 1.778775 1.094187 </vector>
              <vector>1.62814 1.630704 1.702496 1.6563439999999998 1.789672 1.635832 1.799928 1.574296 1.953768 1.530708 1.956332 1.4973759999999998 1.65378 1.520452 1.687112 1.471736 1.6204479999999999 1.533272 1.33328 1.3999439999999999 1.2948199999999999 1.4025079999999999 1.638396 1.335844 </vector>
              <vector>0.7390399999999999 0.6436799999999999 0.7759919999999999 0.6889759999999999 0.8200959999999999 0.700896 0.868968 0.6806319999999999 1.046576 0.7485759999999999 1.071608 0.7199679999999999 0.818904 0.531632 0.8391679999999999 0.52448 0.7759919999999999 0.526864 0.5840799999999999 0.277736 0.532824 0.24436 0.854664 0.41124 </vector>
              <vector>1.159676 1.06786 1.183628 1.10778 1.249496 1.12774 1.353288 1.111772 1.5049839999999999 1.143708 1.522948 1.12774 1.23752 0.9500959999999999 1.271452 0.942112 1.185624 0.9500959999999999 1.035924 0.712572 0.986024 0.680636 1.315364 0.786424 </vector>
              <vector>1.778556 1.383906 1.857486 1.407585 1.931154 1.36812 1.9364160000000001 1.320762 2.112693 1.2576180000000001 2.110062 1.218153 1.7838180000000001 1.254987 1.804866 1.212891 1.752246 1.2707730000000002 1.465467 1.162902 1.431264 1.15764 1.7601390000000001 1.0708170000000001 </vector>
              <vector>1.127532 0.7095899999999999 1.195236 0.701778 1.247316 0.648396 1.232994 0.5859 1.376214 0.467418 1.350174 0.414036 1.078056 0.59241 1.084566 0.531216 1.066338 0.61194 0.791616 0.648396 0.7161 0.69006 0.993426 0.4557 </vector>
              <vector>1.1088980000000002 0.9997 1.1504240000000001 0.9750920000000001 1.182722 0.9228000000000001 1.181184 0.8628180000000001 1.33806 0.718246 1.32268 0.6921 1.027384 0.8443620000000001 1.0304600000000002 0.8197540000000001 1.001238 0.89973 0.6936380000000001 0.9012680000000001 0.6751820000000001 0.9104960000000001 0.928952 0.7013280000000001 </vector>
              <vector>1.5838079999999999 1.2294399999999999 1.650704 1.2674079999999999 1.7338719999999999 1.25656 1.81704 1.21136 1.990608 1.205936 1.9996479999999999 1.1788159999999999 1.652512 1.092032 1.6850559999999999 1.06672 1.5964639999999999 1.095648 1.30176 0.86784 1.258368 0.8588 1.6723999999999999 0.902192 </vector>
              <vector>2.15265 1.867325 2.27695 1.9040499999999998 2.3617 1.8814499999999998 2.3956 1.7910499999999998 2.5989999999999998 1.7288999999999999 2.60465 1.680875 2.2035 1.6723999999999999 2.2260999999999997 1.635675 2.1102749999999997 1.7091249999999998 1.6949999999999998 1.4803 1.6723999999999999 1.47465 2.16395 1.4435749999999998 </vector>
              <vector>1.30492 1.16958 1.3594600000000001 1.2079600000000001 1.43622 1.18574 1.48066 1.1615 1.67862 1.13928 1.68266 1.1211 1.33522 1.06454 1.37158 1.01808 1.3130000000000002 1.06858 1.0524200000000001 0.89688 0.99182 0.87668 1.35542 0.8827400000000001 </vector>
              <vector>1.1015759999999999 0.93624 1.13544 1.0358399999999999 1.217112 1.0457999999999998 1.2589439999999998 1.013928 1.446192 1.061736 1.4601359999999999 1.0497839999999998 1.1912159999999998 0.8426159999999999 1.221096 0.834648 1.151376 0.8386319999999999 0.9920159999999999 0.57768 0.9561599999999999 0.543816 1.276872 0.7011839999999999 </vector>
              <vector>1.56024 1.38204 1.61568 1.45134 1.71468 1.44936 1.75032 1.41372 1.94832 1.46916 1.98198 1.4236199999999999 1.63548 1.2177 1.65132 1.20582 1.57608 1.21968 1.32462 0.87714 1.31076 0.8712 1.71468 1.03158 </vector>
              <vector>1.4649240000000001 1.26252 1.5070080000000001 1.318632 1.5951840000000002 1.3527 1.635264 1.3126200000000001 1.8015960000000002 1.3667280000000002 1.8196320000000001 1.3527 1.56312 1.1523 1.567128 1.148292 1.494984 1.1563080000000001 1.310616 0.9218400000000001 1.2484920000000002 0.8797560000000001 1.5911760000000001 1.0200360000000002 </vector>
              <vector>1.55904 1.448832 1.580544 1.510656 1.682688 1.524096 1.7203199999999998 1.50528 1.876224 1.580544 1.90848 1.5455999999999999 1.650432 1.3681919999999999 1.685376 1.3655039999999998 1.5939839999999998 1.360128 1.4461439999999999 1.104768 1.403136 1.0644479999999998 1.725696 1.2176639999999999 </vector>
              <vector>1.023264 1.023264 1.056704 1.106864 1.1269280000000002 1.1202400000000001 1.1704 1.0868 1.317536 1.143648 1.355992 1.10352 1.096832 0.939664 1.1486640000000001 0.9162560000000001 1.056704 0.932976 0.9212720000000001 0.662112 0.8644240000000001 0.611952 1.1988240000000001 0.7858400000000001 </vector>
              <vector>1.439064 0.73692 1.5069599999999999 0.730296 1.5616079999999999 0.6557759999999999 1.5500159999999998 0.6110639999999999 1.6543439999999998 0.483552 1.63944 0.45871199999999995 1.364544 0.624312 1.3628879999999999 0.601128 1.343016 0.67896 1.039968 0.7120799999999999 1.006848 0.72864 1.263528 0.506736 </vector>
              <vector>1.24644 1.07328 1.26516 1.13412 1.31976 1.1559599999999999 1.36812 1.12788 1.4976 1.1778 1.5366 1.14348 1.29012 0.9640799999999999 1.3182 0.9625199999999999 1.2729599999999999 0.9640799999999999 1.10136 0.73008 1.053 0.69264 1.34316 0.82056 </vector>
              <vector>1.441872 1.677339 1.5145469999999999 1.767456 1.6104779999999999 1.7936189999999999 1.665711 1.752921 1.7936189999999999 1.7907119999999999 1.851759 1.738386 1.563966 1.595943 1.6046639999999999 1.578501 1.5145469999999999 1.5988499999999999 1.36629 1.311057 1.287801 1.261638 1.651176 1.4186159999999999 </vector>
              <vector>2.43075 1.313994 2.502978 1.294548 2.536314 1.2195420000000001 2.505756 1.13898 2.58354 0.9889680000000001 2.56965 0.969522 2.352966 1.188984 2.339076 1.16676 2.3585220000000002 1.233432 2.033496 1.380666 2.025162 1.386222 2.202954 1.0917540000000001 </vector>
              <vector>2.3563080000000003 3.1635 2.385612 3.254076 2.540124 3.186144 2.661336 3.099564 2.9224080000000003 3.1728240000000003 2.9597040000000003 3.1302000000000003 2.43756 2.861136 2.394936 2.8265040000000003 2.346984 2.833164 1.680984 2.37096 1.7329320000000001 2.3643 2.540124 2.360304 </vector>
              <vector>3.694518 3.552228 3.74139 3.637602 3.8953979999999997 3.661038 4.005882 3.614166 4.248612 3.701214 4.3306379999999995 3.637602 3.826764 3.3881759999999996 3.85857 3.378132 3.756456 3.366414 3.5120519999999997 2.978046 3.4183079999999997 2.927826 3.96738 3.1320539999999997 </vector>
              <vector>2.18701 1.815875 2.309395 1.8437350000000001 2.44372 1.786025 2.52531 1.654685 2.74222 1.57608 2.743215 1.539265 2.271585 1.589015 2.03179 1.61787 2.044725 1.628815 1.129325 1.636775 1.23579 1.56016 1.813885 1.167135 </vector>
              <vector>5.710752 1.7032859999999999 5.837256 1.725876 5.9170739999999995 1.644552 5.9125559999999995 1.4819039999999999 6.192672 1.335822 6.176106 1.260522 5.5465979999999995 1.417146 5.350818 1.427688 5.3703959999999995 1.43823 4.4607719999999995 1.495458 4.474326 1.466844 4.990883999999999 0.9457679999999999 </vector>
              <vector>5.308925 4.049675 5.50055 4.1026 5.5261000000000005 4.00405 5.5334 3.8434500000000003 5.82175 3.7741000000000002 5.823575 3.710225 5.268775 3.757675 4.99685 3.75585 5.060725 3.78505 4.11355 3.62445 4.119025 3.61715 4.7085 3.312375 </vector>
              <vector>1.879836 1.344408 1.945722 1.377768 2.013276 1.319388 2.035794 1.23849 2.16006 1.20096 2.16006 1.18845 1.913196 1.172604 1.845642 1.174272 1.823958 1.190118 1.481184 1.077528 1.473678 1.07586 1.78059 0.904056 </vector>
              <vector>7.240456 4.696816999999999 7.407474 4.644906 7.411988 4.502714999999999 7.310422999999999 4.331183 7.490983 4.10774 7.448099999999999 4.044544 7.026040999999999 4.466603 6.83871 4.629106999999999 6.865793999999999 4.629106999999999 6.123240999999999 5.127904 6.141297 5.069222 6.355712 4.358267 </vector>
              <vector>1.670752 1.6611600000000002 1.7440000000000002 1.6873200000000002 1.8050400000000002 1.632384 1.8163760000000002 1.5669840000000002 1.9410720000000001 1.5059440000000002 1.9393280000000002 1.489376 1.668136 1.491992 1.6411040000000001 1.498968 1.6280240000000001 1.5085600000000001 1.294048 1.4004320000000001 1.2670160000000001 1.3978160000000002 1.5774480000000002 1.2548080000000001 </vector>
              <vector>6.160619 4.455223999999999 6.270458 4.522669 6.378369999999999 4.447515999999999 6.4226909999999995 4.291429 6.7367919999999994 4.235545999999999 6.7367919999999994 4.18159 6.039218 4.166174 6.052707 4.158466 5.985262 4.170027999999999 5.121966 4.029357 5.210608 4.012014 5.873495999999999 3.728745 </vector>
              <vector>2.6746239999999997 4.536496 2.807344 4.579472 2.9059359999999996 4.492255999999999 2.9527039999999998 4.334256 3.232048 4.2268159999999995 3.2421599999999997 4.172464 2.6897919999999997 4.224288 2.5267359999999996 4.2028 2.529264 4.230608 1.8188959999999998 4.046063999999999 1.821424 4.015728 2.378848 3.7199519999999997 </vector>
              <vector>6.412947 5.766858 6.547644 5.896989 6.737133 5.924385 7.024791 5.853612 7.225695 5.853612 7.275920999999999 5.775989999999999 6.766812 5.654991 6.549926999999999 5.611613999999999 6.4882859999999996 5.5728029999999995 5.696085 5.186976 5.757726 5.168711999999999 6.467739 4.9655249999999995 </vector>
              <vector>6.655912 3.475311 6.801 3.486646 6.830471 3.373296 6.844073 3.212339 6.9868939999999995 3.0128429999999997 6.968757999999999 2.956168 6.547096 3.223674 6.424678 3.327956 6.440547 3.348359 5.721908 3.60453 5.7377769999999995 3.579593 6.048356 2.994707 </vector>
              <vector>4.041534 3.743628 4.19307 3.8038980000000002 4.282614 3.733296 4.385934 3.576594 4.663176 3.562818 4.695894 3.47844 4.153464 3.464664 4.039812 3.474996 4.008816 3.502548 3.118542 3.173646 3.152982 3.137484 3.984708 2.898126 </vector>
              <vector>2.93584 2.8363199999999997 3.0664599999999997 2.931175 3.2359549999999997 2.844095 3.341695 2.65905 3.69779 2.59685 3.7009 2.50666 3.102225 2.486445 2.8860799999999998 2.43513 2.87675 2.4755599999999998 2.097695 2.2454199999999997 2.13035 2.212765 2.77101 1.93442 </vector>
              <vector>2.582252 2.184554 2.682512 2.310436 2.811736 2.226886 2.9487579999999998 2.06647 3.30858 2.070926 3.324176 2.029708 2.70702 1.878204 2.563314 1.836986 2.554402 1.862608 1.761234 1.479392 1.783514 1.467138 2.533236 1.316748 </vector>
              <vector>3.69875 2.60425 3.7908749999999998 2.59875 3.8609999999999998 2.481875 3.9077499999999996 2.332 4.0205 2.2137499999999997 3.9985 2.1628749999999997 3.6519999999999997 2.4048749999999997 3.636875 2.421375 3.586 2.490125 3.147375 2.5506249999999997 3.0909999999999997 2.574 3.4416249999999997 2.26875 </vector>
              <vector>6.99039 4.025736 7.120179 3.968811 7.179381 3.816252 7.174827 3.679632 7.341048 3.524796 7.311447 3.486087 6.874263 3.745665 6.719427 3.8572379999999997 6.735366 3.8640689999999998 5.888322 4.217004 5.892876 4.160079 6.279966 3.52935 </vector>
              <vector>3.628349 5.043236 3.6753240000000003 5.18604 3.816249 5.233015 3.9665690000000002 5.165371 4.210839 5.351392 4.244661 5.325086 3.88953 4.909827 3.737331 4.736959 3.722299 4.75387 3.333346 4.049245 3.314556 4.030455 3.994754 4.2916360000000005 </vector>
              <vector>5.821718 5.282477999999999 5.97312 5.355067999999999 6.047784 5.220257999999999 6.054005999999999 5.11241 6.381698 5.09167 6.392068 5.031524 5.830013999999999 4.985895999999999 5.720091999999999 4.979674 5.73461 4.99834 4.824123999999999 4.79094 4.9029359999999995 4.743238 5.5438019999999995 4.4964319999999995 </vector>
              <vector>1972.0 1620.0 2001.0 1641.0 2045.0 1614.0 2068.0 1582.0 2121.0 1571.0 2126.0 1542.0 1976.0 1536.0 1946.0 1524.0 1942.0 1536.0 1684.0 1481.0 1711.0 1466.0 1897.0 1378.0 </vector>
              <vector>2370.0 1229.0 2399.0 1237.0 2413.0 1212.0 2414.0 1166.0 2480.0 1110.0 2479.0 1097.0 2334.0 1147.0 2284.0 1171.0 2288.0 1172.0 2039.0 1208.0 2056.0 1186.0 2185.0 1056.0 </vector>
              <vector>0.90831 1.137708 1.007097 1.18014 1.111851 1.147653 1.1867699999999999 1.059474 1.3240109999999998 1.030965 1.3445639999999999 0.9547199999999999 0.9998039999999999 0.9659909999999999 0.964665 0.9712949999999999 0.891072 0.988533 0.5675279999999999 0.874497 0.5483009999999999 0.874497 0.922233 0.7730579999999999 </vector>
              <vector>2115.0 1075.0 2151.0 1066.0 2162.0 1011.0 2165.0 967.0 2210.0 906.0 2202.0 894.0 2082.0 1008.0 2043.0 1039.0 2053.0 1040.0 1838.0 1191.0 1846.0 1173.0 1916.0 989.0 </vector>
              <vector>0.705672 0.687764 0.741972 0.724064 0.797632 0.72358 0.818444 0.695024 0.888624 0.695024 0.90508 0.654368 0.75504 0.615648 0.75988 0.613712 0.7139 0.620004 0.628716 0.526108 0.599676 0.521752 0.75746 0.510136 </vector>
              <vector>1269.0 2057.0 1291.0 2082.0 1348.0 2079.0 1366.0 2056.0 1450.0 2068.0 1461.0 2044.0 1315.0 2005.0 1325.0 2001.0 1287.0 2005.0 1180.0 1913.0 1173.0 1904.0 1323.0 1916.0 </vector>
              <vector>1586.0 1222.0 1623.0 1233.0 1659.0 1207.0 1669.0 1169.0 1744.0 1150.0 1746.0 1140.0 1599.0 1145.0 1547.0 1146.0 1553.0 1153.0 1313.0 1106.0 1316.0 1098.0 1505.0 999.0 </vector>
              <vector>2369.0 912.0 2409.0 908.0 2429.0 878.0 2415.0 827.0 2475.0 775.0 2466.0 761.0 2342.0 830.0 2298.0 854.0 2300.0 854.0 2077.0 927.0 2071.0 927.0 2181.0 749.0 </vector>
              <vector>2137.0 1798.0 2174.0 1825.0 2210.0 1797.0 2238.0 1762.0 2310.0 1755.0 2313.0 1732.0 2151.0 1709.0 2130.0 1703.0 2130.0 1711.0 1870.0 1618.0 1903.0 1602.0 2105.0 1525.0 </vector>
              <vector>1776.0 1124.0 1817.0 1137.0 1848.0 1114.0 1862.0 1071.0 1918.0 1039.0 1916.0 1024.0 1778.0 1073.0 1786.0 1066.0 1757.0 1091.0 1600.0 1082.0 1604.0 1080.0 1739.0 997.0 </vector>
              <vector>0.890724 0.8847539999999999 0.9152009999999999 0.9217679999999999 1.019676 0.916992 1.053108 0.8781869999999999 1.161762 0.88356 1.193403 0.826248 0.974304 0.791025 0.953409 0.808935 0.894903 0.814308 0.788637 0.6793859999999999 0.709236 0.657894 0.972513 0.653118 </vector>
              <vector>1862.0 1491.0 1938.0 1534.0 1995.0 1478.0 2074.0 1342.0 2263.0 1296.0 2274.0 1255.0 1892.0 1273.0 1772.0 1276.0 1759.0 1283.0 1181.0 1176.0 1204.0 1158.0 1631.0 892.0 </vector>
              <vector>2458.0 2090.0 2491.0 2130.0 2607.0 2115.0 2655.0 2045.0 2876.0 2030.0 2895.0 1984.0 2499.0 1965.0 2520.0 1959.0 2455.0 1978.0 2210.0 1817.0 2180.0 1799.0 2528.0 1788.0 </vector>
              <vector>3526.0 1686.0 3584.0 1684.0 3605.30325 1607.89294 3591.1088 1532.83539 3684.26693 1424.16066 3673.37865 1392.78678 3456.0 1554.0 3408.0 1598.0 3412.0 1602.0 3042.0 1714.0 3042.0 1710.0 3205.0 1419.0 </vector>
              <vector>2593.0 1836.0 2614.0 1874.0 2660.0 1865.0 2716.0 1832.0 2816.0 1869.0 2828.0 1857.0 2670.0 1742.0 2607.0 1694.0 2603.0 1699.0 2386.08762 1475.93069 2393.76839 1474.70796 2670.0 1509.0 </vector>
              <vector>2733.0 1237.0 2765.0 1234.0 2798.0 1192.0 2807.0 1148.0 2884.0 1078.0 2870.0 1045.0 2705.0 1169.0 2711.0 1165.0 2691.0 1197.0 2532.0 1227.0 2480.0 1256.0 2628.0 1104.0 </vector>
              <vector>3.19872 3.11136 3.2968319999999998 3.1342079999999997 3.3949439999999997 3.058944 3.423168 2.948736 3.604608 2.870784 3.60864 2.7874559999999997 3.216192 2.919168 3.216192 2.91648 3.120768 2.97696 2.774016 2.912448 2.722944 2.924544 3.107328 2.713536 </vector>
              <vector>2171.0 1667.0 2279.0 1694.0 2398.0 1648.0 2478.0 1529.0 2757.0 1489.0 2778.0 1390.0 2188.0 1438.0 2182.0 1426.0 2101.0 1453.0 1678.0 1299.0 1651.0 1299.0 2142.0 1140.0 </vector>
              <vector>2786.0 1696.0 2852.0 1716.0 2901.0 1652.0 2906.0 1552.0 3029.0 1486.0 3031.0 1465.0 2770.0 1537.0 2683.0 1578.0 2678.0 1583.0 2207.0 1634.0 2238.0 1606.0 2522.0 1327.0 </vector>
              <vector>2768.0 2181.0 2835.0 2204.0 2889.0 2148.0 2950.0 2048.0 3095.0 2040.0 3095.0 2019.0 2821.0 1996.0 2756.0 1996.0 2751.0 2010.0 2287.0 1888.0 2314.0 1870.0 2653.0 1728.0 </vector>
              <vector>1876.0 1524.0 1949.0 1558.0 2000.0 1518.0 2045.0 1392.0 2214.0 1375.0 2222.0 1327.0 1882.0 1296.0 1803.0 1282.0 1803.0 1290.0 1285.0 1107.0 1327.0 1093.0 1738.0 924.0 </vector>
              <vector>3078.0 1249.0 3178.0 1224.0 3187.0 1174.0 3185.0 1090.0 3259.0 1036.0 3243.0 1003.0 3080.0 1097.0 3020.0 1145.0 3026.0 1151.0 2662.0 1288.0 2662.0 1282.0 2822.0 984.0 </vector>
              <vector>2310.0 2380.0 2388.0 2414.0 2411.0 2383.0 2448.0 2310.0 2543.0 2284.0 2546.0 2267.0 2349.0 2259.0 2270.0 2259.0 2270.0 2270.0 1907.0 2194.0 1929.0 2177.0 2191.0 2048.0 </vector>
              <vector>2467.0 2287.0 2493.0 2324.0 2544.0 2305.0 2600.0 2245.0 2705.0 2256.0 2716.0 2233.0 2521.0 2156.0 2465.0 2145.0 2456.0 2152.0 2135.0 1954.0 2153.0 1949.0 2460.0 1907.0 </vector>
              <vector>2.914332 2.682654 2.976366 2.742156 3.100434 2.726964 3.232098 2.638344 3.46251 2.6421419999999998 3.520746 2.556054 3.027006 2.49402 3.061188 2.476296 2.947248 2.49402 2.566182 2.199042 2.537064 2.193978 3.058656 2.199042 </vector>
              <vector>1.9965 1.23816 2.0691 1.2738 2.20836 1.21044 2.27502 1.11342 2.48688 1.04676 2.49084 0.9669 2.04996 1.06524 2.05986 1.0428 1.99848 1.10088 1.61898 1.0131 1.53912 1.02432 1.9701 0.8514 </vector>
              <vector>4.71624 4.972175999999999 4.8049919999999995 5.048544 4.88136 5.017583999999999 4.97424 4.901999999999999 5.188896 4.873104 5.207471999999999 4.817375999999999 4.71624 4.6956 4.600656 4.666703999999999 4.600656 4.679087999999999 3.93192 4.350912 3.9174719999999996 4.34472 4.594463999999999 4.1713439999999995 </vector>
              <vector>3.0030159999999997 2.411586 3.11406 2.4381399999999998 3.214241 2.35365 3.263728 2.1955329999999997 3.567892 2.062763 3.559443 2.0036199999999997 2.943873 2.127941 2.794205 2.1448389999999997 2.794205 2.155702 1.79843 2.1448389999999997 1.8467099999999999 2.107422 2.457452 1.625829 </vector>
              <vector>1.689927 1.468344 1.766958 1.5216 1.890588 1.497825 1.967619 1.39797 2.240556 1.382754 2.277645 1.309527 1.7603010000000001 1.284801 1.777419 1.269585 1.687074 1.305723 1.410333 1.076532 1.290507 1.063218 1.805949 1.021374 </vector>
              <vector>2.523468 2.318754 2.610438 2.377626 2.706774 2.340162 2.754942 2.2077 3.026556 2.164884 3.034584 2.146152 2.52882 2.111364 2.358894 2.10066 2.372274 2.11404 1.569474 1.89327 1.62567 1.862496 2.209038 1.667148 </vector>
              <vector>4.305324 3.569708 4.377572 3.6271780000000002 4.541772 3.614042 4.658354 3.558214 4.89316 3.569708 4.927642 3.504028 4.40877 3.418644 4.42519 3.408792 4.321744 3.435064 3.986776 3.1821960000000002 3.89975 3.150998 4.438326 3.1821960000000002 </vector>
              <vector>5.056224 2.422774 5.14797 2.388794 5.231221 2.269864 5.229522 2.147536 5.358646 1.984432 5.350151 1.889288 4.998458 2.24268 4.998458 2.2392819999999998 4.937294 2.319135 4.5720089999999995 2.422774 4.505748 2.461851 4.818364 2.062586 </vector>
              <vector>3.315 3.358758 3.413124 3.410472 3.5483759999999998 3.344172 3.616002 3.238092 3.83214 3.204942 3.854682 3.1161 3.352128 3.145272 3.3428459999999998 3.14262 3.269916 3.17577 2.808468 3.031236 2.773992 3.01665 3.25533 2.90394 </vector>
              <vector>1.473381 1.171149 1.521183 1.198134 1.605222 1.166523 1.615245 1.1233469999999999 1.7177879999999999 1.094049 1.723956 1.02543 1.492656 1.065522 1.494198 1.055499 1.4448539999999999 1.088652 1.290654 1.000758 1.208928 0.999216 1.442541 0.920574 </vector>
              <vector>1.955838 4.022106 1.990194 4.090818 2.068722 4.08591 2.114121 4.025787 2.262588 4.077321 2.26995 4.054008 2.033139 3.888363 1.969335 3.849099 1.966881 3.856461 1.6981680000000001 3.542349 1.64418 3.503085 2.02455 3.537441 </vector>
              <vector>3.396855 3.014865 3.486105 3.1041149999999997 3.6074849999999996 3.0291449999999998 3.71994 2.8399349999999997 4.01268 2.87385 4.06266 2.7845999999999997 3.428985 2.6471549999999997 3.20586 2.59182 3.18444 2.59539 2.415105 2.186625 2.4668699999999997 2.1776999999999997 3.29154 1.9474349999999998 </vector>
              <vector>1.886275 1.7070049999999999 1.9631049999999999 1.748375 2.071455 1.699125 2.083275 1.622295 2.205415 1.5779699999999999 2.2064 1.543495 1.96015 1.54054 1.872485 1.523795 1.87347 1.54251 1.4666649999999999 1.395745 1.44204 1.389835 1.779895 1.2568599999999999 </vector>
              <vector>3.2807880000000003 3.06639 3.363888 3.14949 3.5516940000000004 3.044784 3.658062 2.89188 3.96387 2.838696 3.9755040000000004 2.780526 3.368874 2.735652 3.0713760000000003 2.735652 3.06639 2.748948 2.232066 2.45145 2.247024 2.4348300000000003 3.02484 2.129022 </vector>
              <vector>1.5393720000000002 1.444145 1.6031190000000002 1.485856 1.6645050000000001 1.4228960000000002 1.6723750000000002 1.3536400000000002 1.8282010000000002 1.2914670000000001 1.8313490000000001 1.269431 1.5692780000000002 1.2560520000000002 1.5448810000000002 1.2560520000000002 1.5000220000000002 1.2804490000000002 1.191518 1.1395760000000001 1.195453 1.1356410000000001 1.504744 0.974306 </vector>
              <vector>1.257434 4.548193 1.301328 4.566267 1.390407 4.506881 1.3826610000000001 4.4591140000000005 1.479486 4.404892 1.466576 4.328723 1.256143 4.4371670000000005 1.260016 4.426839 1.225159 4.468151 1.072821 4.417802 0.9889060000000001 4.430712 1.183847 4.319686 </vector>
              <vector>1.66103 1.5007620000000002 1.7248260000000002 1.527214 1.7722840000000002 1.4906480000000002 1.7699500000000001 1.411292 1.8967640000000001 1.344384 1.8936520000000001 1.321822 1.6151280000000001 1.36928 1.6151280000000001 1.366946 1.5894540000000001 1.382506 1.2665840000000002 1.3047060000000001 1.261916 1.300816 1.5419960000000001 1.122654 </vector>
              <vector>1.307208 1.242759 1.378167 1.25643 1.413972 1.197189 1.420482 1.115163 1.538964 1.040949 1.535709 1.006446 1.259034 1.076103 1.259034 1.072197 1.237551 1.096284 0.909447 1.059177 0.881454 1.078056 1.123626 0.848253 </vector>
              <vector>2.70242 1.89538 2.8518000000000003 1.9594 2.96044 1.86531 2.9672300000000003 1.73824 3.26114 1.6654900000000001 3.26308 1.64318 2.73346 1.65191 2.52297 1.6587 2.52103 1.6781000000000001 1.7004100000000002 1.52484 1.7169 1.51126 2.32412 1.19795 </vector>
              <vector>1.988028 1.607148 2.066688 1.630332 2.124648 1.578168 2.114712 1.520208 2.2339439999999997 1.451484 2.237256 1.410912 1.977264 1.454796 1.9582199999999998 1.458108 1.9540799999999998 1.466388 1.6112879999999998 1.3695119999999998 1.6046639999999999 1.367028 1.869624 1.203084 </vector>
              <vector>2.064378 6.523359 2.098344 6.568647 2.166276 6.546003 2.181372 6.515811 2.332332 6.513924 2.354976 6.462975 2.11344 6.445992 2.128536 6.438444 2.066265 6.457314 1.926627 6.327111 1.856808 6.304467 2.153067 6.296919 </vector>
              <vector>2.5541759999999996 1.0622319999999998 2.5812839999999997 1.1455639999999998 2.6565839999999996 1.1455639999999998 2.6867039999999998 1.09436 2.8543719999999997 1.1535959999999998 2.873448 1.136528 2.61542 0.969864 2.5963439999999998 0.9537999999999999 2.5712439999999996 0.9527959999999999 2.340324 0.653604 2.351368 0.6526 2.69072 0.721876 </vector>
              <vector>3.37008 1.68232 3.4380800000000002 1.7136 3.5509600000000003 1.6143200000000002 3.5509600000000003 1.5136800000000001 3.91272 1.37088 3.9195200000000003 1.2770400000000002 3.38504 1.46472 3.3959200000000003 1.45384 3.28168 1.5476800000000002 2.82744 1.47968 2.77712 1.4946400000000002 3.27896 1.2416800000000001 </vector>
              <vector>1.70648 1.42677 1.76873 1.45831 1.8592 1.38942 1.86169 1.33547 2.04429 1.30974 2.04429 1.27488 1.76707 1.26409 1.68407 1.26575 1.6649800000000001 1.28401 1.32551 1.15287 1.3031 1.15536 1.60854 1.01592 </vector>
              <vector>3.433718 2.928028 3.687392 2.957872 3.96262 2.8600499999999998 3.994122 2.666064 4.274324 2.614666 4.271008 2.535082 3.568016 2.4256539999999998 3.34087 2.516844 3.337554 2.61135 2.276434 2.39581 2.352702 2.372598 3.1651219999999998 1.910016 </vector>
              <vector>3.2852599999999996 2.6550599999999998 3.4236299999999997 2.69068 3.5085699999999997 2.5961499999999997 3.52227 2.3947599999999998 3.8497 2.2563899999999997 3.84285 2.20022 3.17155 2.3098199999999998 3.0112599999999996 2.3289999999999997 3.0263299999999997 2.33996 2.15638 2.3289999999999997 2.16049 2.31256 2.6879399999999998 1.91115 </vector>
              <vector>3.1598100000000002 2.95065 3.2046300000000003 3.020868 3.295764 3.0313260000000004 3.437694 3.0253500000000004 3.633408 3.140388 3.706614 3.1000500000000004 3.3361020000000003 2.8251540000000004 3.3361020000000003 2.8191780000000004 3.25692 2.7803340000000003 3.0910860000000002 2.3933880000000003 3.0492540000000004 2.351556 3.475044 2.5920900000000002 </vector>
              <vector>2.022657 2.051673 2.120586 2.13993 2.264457 2.07948 2.410746 1.935609 2.760147 1.963416 2.824224 1.869114 2.150811 1.74096 2.003313 1.721616 2.000895 1.730079 1.198119 1.326273 1.230762 1.322646 1.987596 1.204164 </vector>
              <vector>2.536252 2.459198 2.672076 2.5218860000000003 2.7412940000000003 2.4200180000000002 2.7634960000000004 2.2476260000000003 2.9593960000000004 2.2071400000000003 2.9737620000000002 2.140534 2.467034 2.13531 2.4004280000000002 2.120944 2.37039 2.160124 1.561976 1.938104 1.590708 1.918514 2.2463200000000003 1.6390300000000002 </vector>
              <vector>1.585248 1.35632 1.647184 1.3939519999999999 1.73264 1.35632 1.742048 1.291248 1.890224 1.249696 1.8957119999999998 1.223824 1.635424 1.214416 1.590736 1.212064 1.568784 1.22304 1.2567519999999999 1.078 1.2583199999999999 1.077216 1.570352 0.920416 </vector>
              <vector>1.553104 3.585044 1.588196 3.69598 1.719508 3.728808 1.81686 3.672208 2.062504 3.8487999999999998 2.155328 3.805784 1.739884 3.434488 1.745544 3.4322239999999997 1.6651719999999999 3.3982639999999997 1.51688 3.006592 1.417264 2.888864 1.880252 3.205824 </vector>
              <vector>4.538322 5.492565 4.620762 5.546151 4.727933999999999 5.451345 4.76091 5.2967699999999995 4.971132 5.232879 4.977315 5.208146999999999 4.4414549999999995 5.171049 4.352831999999999 5.177232 4.338405 5.187537 3.5325539999999997 4.9979249999999995 3.5407979999999997 4.979375999999999 4.130243999999999 4.63725 </vector>
              <vector>3.270171 3.251108 3.384549 3.318695 3.5439849999999997 3.25804 3.627169 3.0483469999999997 3.880187 3.005022 3.880187 2.932236 3.289234 2.909707 3.166191 2.913173 3.134997 2.937435 2.271963 2.734674 2.3482149999999997 2.68615 3.0899389999999998 2.360346 </vector>
              <vector>2.055972 1.575924 2.107656 1.6197240000000002 2.151456 1.5768 2.173356 1.486572 2.293368 1.472556 2.2776 1.4112360000000002 2.082252 1.4112360000000002 2.0200560000000003 1.4033520000000002 1.98852 1.418244 1.6433760000000002 1.2754560000000001 1.63374 1.271076 1.969248 1.117776 </vector>
              <vector>1.241127 0.8972350000000001 1.300558 0.922046 1.3859540000000001 0.8914650000000001 1.387685 0.844728 1.48866 0.810108 1.487506 0.747792 1.2647840000000001 0.7985680000000001 1.274593 0.7870280000000001 1.22324 0.823956 1.063411 0.7281740000000001 0.99821 0.723558 1.224971 0.656049 </vector>
              <vector>3.184272 1.661148 3.239676 1.664064 3.3038279999999998 1.607688 3.281472 1.552284 3.41658 1.466748 3.408804 1.435644 3.138588 1.524096 3.116232 1.533816 3.092904 1.56492 2.742012 1.5795 2.75562 1.56006 2.982096 1.3365 </vector>
              <vector>2.6182260000000004 1.669332 2.7054 1.7595120000000002 2.85069 1.69839 2.941872 1.5831600000000001 3.3055980000000003 1.56813 3.322632 1.529052 2.7054 1.401798 2.511012 1.360716 2.517024 1.384764 1.681356 0.9879720000000001 1.7214360000000002 0.979956 2.4388680000000003 0.787572 </vector>
              <vector>3.0561939999999996 2.839216 3.116746 2.923316 3.2277579999999997 2.839216 3.3454979999999996 2.709702 3.6348019999999996 2.69961 3.6516219999999997 2.655878 3.0275999999999996 2.48936 2.871174 2.428808 2.9098599999999997 2.4540379999999997 2.048676 2.036902 2.137822 2.0301739999999997 2.854354 1.8586099999999999 </vector>
              <vector>3.121586 2.067559 3.2268730000000003 2.141607 3.3703410000000003 2.067559 3.381911 1.924091 3.723226 1.866241 3.719755 1.8234320000000002 3.113487 1.745913 2.931838 1.7297150000000001 2.931838 1.741285 2.030535 1.43468 2.046733 1.419639 2.7999400000000003 1.136174 </vector>
              <vector>1.636076 1.7714100000000002 1.718828 1.785202 1.772272 1.7412400000000001 1.770548 1.6403860000000001 1.9403620000000001 1.542118 1.938638 1.5300500000000001 1.64211 1.600734 1.626594 1.6050440000000001 1.592976 1.62056 1.2274880000000001 1.5791840000000001 1.191284 1.589528 1.454194 1.3447200000000001 </vector>
              <vector>3.348008 3.201468 3.475584 3.2566360000000003 3.56006 3.149748 3.541096 2.9894160000000003 3.961752 2.960108 3.968648 2.93942 3.3221480000000003 2.875632 3.1118200000000003 2.86184 3.1256120000000003 2.884252 2.165344 2.570484 2.211892 2.55152 2.9566600000000003 2.296368 </vector>
              <vector>3.012471 2.409687 3.113901 2.454606 3.196494 2.386503 3.283434 2.21697 3.59352 2.1546629999999998 3.59352 2.112642 3.05739 2.090907 2.819754 2.0778659999999998 2.826999 2.090907 1.9865789999999999 1.846026 2.0286 1.822842 2.674854 1.511307 </vector>
              <vector>2.198502 2.0889089999999997 2.275992 2.124333 2.388906 2.09223 2.463075 1.9782089999999999 2.727648 1.9472129999999999 2.7697139999999996 1.856439 2.228391 1.857546 2.173041 1.896291 2.116584 1.9073609999999999 1.6317179999999998 1.7169569999999998 1.5807959999999999 1.705887 2.16972 1.600722 </vector>
              <vector>3.7425110000000004 2.926523 3.8387360000000004 3.0240310000000004 3.982432 3.012484 4.0363180000000005 2.945768 4.299333 2.941919 4.326276 2.879052 3.8169250000000003 2.7571670000000004 3.8464340000000004 2.7366390000000003 3.739945 2.749469 3.294744 2.5223780000000002 3.2241790000000004 2.500567 3.8182080000000003 2.4697750000000003 </vector>
              <vector>2.248554 1.77567 2.351232 1.809582 2.4567360000000003 1.7521200000000001 2.518908 1.644732 2.75064 1.590096 2.772306 1.5072 2.31261 1.57314 2.255148 1.559952 2.210874 1.585386 1.759656 1.454448 1.660746 1.45539 2.175078 1.311264 </vector>
              <vector>2.872116 2.732048 3.0309559999999998 2.78692 3.153696 2.694504 3.163804 2.545772 3.4396079999999998 2.4909 3.449716 2.450468 2.90244 2.443248 2.703168 2.436028 2.703168 2.446136 1.793448 2.249752 1.830992 2.212208 2.489456 1.864204 </vector>
              <vector>2.217586 1.600774 2.320388 1.668959 2.439974 1.600774 2.482983 1.481188 2.709567 1.449718 2.724253 1.371043 2.230174 1.399366 2.206047 1.399366 2.189263 1.4056600000000001 1.733997 1.260898 1.593431 1.246212 2.143107 1.155998 </vector>
              <vector>3.02364 2.360346 3.1407719999999997 2.427084 3.27561 2.378052 3.3886559999999997 2.187372 3.735966 2.147874 3.748224 2.1042899999999998 3.133962 2.0511719999999998 2.9323859999999997 2.014398 2.929662 2.0429999999999997 2.04981 1.7406359999999999 2.066154 1.7338259999999999 2.8125299999999998 1.44372 </vector>
              <vector>3.394912 7.097848 3.481336 7.199784 3.596568 7.17984 3.7627680000000003 7.082336000000001 4.079656 7.182056 4.1173280000000005 7.148816 3.569976 6.847440000000001 3.4237200000000003 6.716696000000001 3.374968 6.734424000000001 2.765568 6.178208000000001 2.843128 6.153832 3.50128 6.220312 </vector>
              <vector>4.2981609999999995 5.298087 4.438835 5.2505619999999995 4.514875 5.107987 4.50537 5.014838 4.65745 4.857055 4.627034 4.775312 4.235428 5.088977 4.2107149999999995 5.1060859999999995 4.214517 5.1327 3.735465 5.2391559999999995 3.689841 5.288582 4.032020999999999 4.915986 </vector>
              <vector>1.972866 1.189412 2.032037 1.211133 2.098698 1.161699 2.096451 1.115261 2.190825 1.067325 2.184084 1.009652 1.987097 1.10103 1.990093 1.073317 1.941408 1.128743 1.7661419999999999 1.090544 1.769887 1.083803 1.90246 0.969206 </vector>
              <vector>1.457188 1.076378 1.502346 1.096598 1.573116 1.0628980000000001 1.588618 1.026502 1.697806 0.993476 1.71196 0.918662 1.471342 0.978648 1.504368 0.94697 1.441686 0.992128 1.305538 0.907204 1.221962 0.904508 1.47269 0.81554 </vector>
              <vector>3.2266850000000002 2.330785 3.3422850000000004 2.39292 3.42465 2.330785 3.535915 2.1631650000000002 3.78879 2.116925 3.78879 2.03745 3.21368 2.03167 3.05762 2.018665 3.07207 2.03456 2.14149 1.796135 2.212295 1.7657900000000002 2.8769950000000004 1.4825700000000002 </vector>
              <vector>2.787588 2.507112 2.880603 2.5557659999999998 3.0051 2.487078 3.060909 2.306772 3.297024 2.3010479999999998 3.302748 2.238084 2.693142 2.185137 2.644488 2.176551 2.614437 2.192292 1.7715779999999999 1.991952 1.8831959999999999 1.949022 2.545749 1.671408 </vector>
              <vector>2.50104 1.6799400000000002 2.5785600000000004 1.74726 2.7213600000000002 1.6789200000000002 2.7591 1.5912000000000002 3.0110400000000004 1.5402 3.0528600000000004 1.4412600000000002 2.52042 1.49736 2.55714 1.46472 2.45412 1.5034800000000001 2.0451 1.3392600000000001 1.9074000000000002 1.33824 2.4469800000000004 1.1995200000000001 </vector>
              <vector>1.482926 1.05878 1.516528 1.086676 1.59134 1.072094 1.611628 1.029616 1.713702 1.007426 1.728918 0.96368 1.510822 0.978896 1.533012 0.952268 1.482292 0.987772 1.370708 0.8971100000000001 1.280046 0.8850640000000001 1.516528 0.8400500000000001 </vector>
              <vector>3.66132 3.7206 3.77676 3.77832 3.92808 3.7674 4.01856 3.67224 4.20888 3.65196 4.2588 3.56772 3.7361999999999997 3.5412 3.7674 3.51156 3.66288 3.5646 3.25104 3.29472 3.1746 3.28848 3.7439999999999998 3.237 </vector>
              <vector>4.066575 3.41315 4.1241 3.4618249999999997 4.237675 3.42495 4.270125 3.311375 4.568075 3.3158 4.615275 3.214025 4.087225 3.193375 4.099025 3.1889499999999997 4.03855 3.21255 3.6816 3.00605 3.54295 2.9736 4.0680499999999995 2.951475 </vector>
              <vector>2.802424 2.654928 2.904096 2.702184 3.0286799999999996 2.6577919999999997 3.088824 2.5017039999999997 3.3623359999999995 2.473064 3.3666319999999996 2.4401279999999996 2.88548 2.3556399999999997 2.697888 2.322704 2.682136 2.332728 1.8888079999999998 2.0849919999999997 1.9074239999999998 2.079264 2.56328 1.8157759999999998 </vector>
              <vector>6.681801999999999 4.5676559999999995 6.814795999999999 4.576828 6.865241999999999 4.5011589999999995 6.842312 4.2833239999999995 7.016579999999999 4.150329999999999 7.009701 4.088419 6.53505 4.308547 6.4204 4.370458 6.424986 4.372751 5.585748 4.592879 5.6063849999999995 4.5516049999999995 6.009952999999999 3.930202 </vector>
              <vector>4.67424 5.2303880000000005 4.767292 5.31262 4.877656 5.267176 4.990184 5.0854 5.392688000000001 5.1416640000000005 5.438132 5.076744000000001 4.732668 4.8992960000000005 4.505448 4.780276000000001 4.516268 4.812736 3.7502120000000003 4.353968 3.7891640000000004 4.345312 4.57686 4.310688 </vector>
              <vector>2.822562 2.61426 2.88687 2.6645879999999997 3.0126899999999996 2.591892 3.09657 2.4283259999999998 3.349608 2.379396 3.359394 2.329068 2.832348 2.288526 2.647812 2.28573 2.6603939999999997 2.291322 1.80342 2.097 1.849554 2.073234 2.496828 1.793634 </vector>
              <vector>1.0644559999999998 1.011412 1.1258439999999998 1.037636 1.1997479999999998 1.011412 1.2200119999999999 0.9583679999999999 1.3225239999999998 0.922608 1.3290799999999998 0.873736 1.109156 0.904728 1.110944 0.898172 1.053132 0.9333359999999999 0.895192 0.8504919999999999 0.8266519999999999 0.8582399999999999 1.049556 0.781952 </vector>
              <vector>2.01292 2.377284 2.147964 2.4626419999999998 2.285556 2.390024 2.353078 2.196376 2.6792219999999998 2.149238 2.6843179999999998 2.11484 2.099552 2.074072 1.913548 2.0638799999999997 1.909726 2.080442 1.052324 1.83456 1.073982 1.820546 1.7721339999999999 1.53517 </vector>
              <vector>5.411236 5.013351 5.511349 5.021052 5.542153 4.92864 5.529318 4.736115 5.737245 4.561559 5.72441 4.523054 5.264917 4.738682 5.1314329999999995 4.7951559999999995 5.141700999999999 4.813124999999999 4.292024 4.992814999999999 4.3125599999999995 4.9645779999999995 4.766919 4.376735 </vector>
              <vector>2.567125 2.4736249999999997 2.668875 2.5355 2.803625 2.464 2.8489999999999998 2.286625 3.08825 2.215125 3.1047499999999997 2.1628749999999997 2.602875 2.1725 2.4296249999999997 2.182125 2.432375 2.201375 1.53725 2.057 1.6417499999999998 2.0075 2.23025 1.7022499999999998 </vector>
              <vector>4.651306 3.562384 4.774792 3.61103 4.857116 3.500641 4.913246 3.321025 5.203251 3.227475 5.208864 3.203152 4.662532000000001 3.197539 4.481045 3.208765 4.486658 3.2218620000000002 3.715806 3.090892 3.742 3.072182 4.323881 2.73166 </vector>
              <vector>1.048488 0.924616 1.086092 0.955584 1.164065 0.934017 1.177337 0.894201 1.24978 0.872081 1.256969 0.81844 1.091069 0.842219 1.102682 0.833371 1.046829 0.855491 0.931805 0.780836 0.929593 0.77973 1.086092 0.720006 </vector>
              <vector>3.1919799999999996 2.1501699999999997 3.29241 2.2264 3.39647 2.1247599999999998 3.4896399999999996 1.95173 3.7292199999999998 1.8888099999999999 3.75221 1.8513 3.21134 1.8041099999999999 2.9959599999999997 1.78717 3.00927 1.80774 2.15259 1.58873 2.1416999999999997 1.5826799999999999 2.8277699999999997 1.24993 </vector>
              <vector>3.84622 2.4930920000000003 3.9071240000000005 2.485148 3.9667040000000005 2.3501000000000003 4.006424 2.170036 4.11102 2.048228 4.066004 1.9462800000000002 3.6966080000000003 2.3249440000000003 3.708524 2.3103800000000003 3.6661560000000004 2.4242440000000003 3.1974600000000004 2.60828 3.1789240000000003 2.622844 3.4953600000000002 2.1515 </vector>
              <vector>4.276484 2.717068 4.365412 2.764708 4.471808 2.677368 4.524212 2.510628 4.77988 2.42964 4.786232 2.386764 4.246312 2.408996 4.117684 2.434404 4.124036 2.439168 3.282396 2.321656 3.328448 2.297836 3.9303 1.92942 </vector>
              <vector>4.528636 2.618721 4.6527460000000005 2.687671 4.750655 2.60631 4.782372 2.406355 5.044382 2.378775 5.04714 2.327752 4.542426 2.30293 4.383841 2.280866 4.386599 2.296035 3.524724 2.090564 3.6419390000000003 2.043678 4.239046 1.7720150000000001 </vector>
              <vector>1.814163 1.204302 1.8951179999999999 1.231287 1.956798 1.197363 1.963737 1.14879 2.080929 1.116408 2.080929 1.107156 1.837293 1.0794 1.779468 1.077087 1.771758 1.080171 1.453335 0.9575819999999999 1.417098 0.953727 1.6823219999999999 0.8511839999999999 </vector>
              <vector>1.321625 1.0300500000000001 1.384845 1.06057 1.45297 1.02569 1.46496 0.955385 1.5973950000000001 0.916145 1.599575 0.870365 1.34724 0.8807200000000001 1.3248950000000002 0.8812650000000001 1.300915 0.89053 1.00171 0.760275 1.01697 0.748285 1.27312 0.66054 </vector>
              <vector>1.0246 0.99299 1.074195 1.018605 1.14232 0.9940800000000001 1.1603050000000001 0.948845 1.266035 0.928135 1.2763900000000001 0.859465 1.05294 0.8916200000000001 1.07256 0.859465 1.01697 0.906335 0.893255 0.82077 0.796245 0.81205 1.039315 0.759185 </vector>
              <vector>6.890052000000001 4.971876 7.023510000000001 4.9764 7.0732740000000005 4.856514000000001 7.061964000000001 4.64841 7.256496 4.505904 7.24971 4.474236 6.765642000000001 4.673292 6.657066 4.727580000000001 6.657066 4.7502 5.878938000000001 4.992234 5.885724000000001 4.9764 6.326814000000001 4.381494 </vector>
              <vector>2.709522 2.382225 2.795144 2.4347030000000003 2.9235770000000003 2.376701 3.025771 2.205457 3.284018 2.161265 3.284018 2.121216 2.773048 2.1018820000000003 2.5990420000000003 2.103263 2.597661 2.111549 1.745584 1.9444480000000002 1.787014 1.9043990000000002 2.41675 1.625437 </vector>
              <vector>2.000448 5.3327160000000005 2.081988 5.4813 2.190708 5.484924 2.3157360000000002 5.3907 2.576664 5.555592 2.6274 5.5193520000000005 2.230572 5.122524 2.139972 5.021052 2.1291 5.033736 1.647108 4.363296 1.7195880000000001 4.374168 2.308488 4.55718 </vector>
              <vector>4.022088 3.822105 4.07442 3.923031 4.197774 3.904341 4.300569 3.820236 4.607085 3.947328 4.646334 3.896865 4.154787 3.584742 4.061337 3.509982 4.059468 3.528672 3.498768 2.930592 3.524934 2.923116 4.18656 2.975448 </vector>
              <vector>5.41744 4.61972 5.5468 4.71184 5.6644 4.655 5.75456 4.50604 6.07404 4.5374 6.087759999999999 4.50604 5.53112 4.3080799999999995 5.37432 4.24536 5.3704 4.2610399999999995 4.60796 3.80436 4.651079999999999 3.8141599999999998 5.30572 3.6652 </vector>
              <vector>3.4774559999999997 3.737205 3.5640389999999997 3.72837 3.629418 3.632952 3.694797 3.454485 3.8608949999999997 3.3095909999999997 3.791982 3.25128 3.4244459999999997 3.51633 3.4050089999999997 3.526932 3.355533 3.599379 2.93322 3.662991 2.860773 3.7089329999999996 3.205338 3.2972219999999997 </vector>
              <vector>5.233358 3.784664 5.262803 3.9102959999999998 5.421806 3.888703 5.584734999999999 3.784664 5.834035999999999 3.8867399999999996 5.867407 3.863184 5.4689179999999995 3.5687339999999996 5.2490619999999995 3.423472 5.237284 3.4273979999999997 4.634643 2.7207179999999997 4.630717 2.710903 5.431621 2.758015 </vector>
              <vector>4.618690999999999 4.708352 4.676165999999999 4.85089 4.809507999999999 4.843992999999999 4.9129629999999995 4.768126 5.198039 4.869281999999999 5.237121999999999 4.832497999999999 4.843992999999999 4.512937 4.719847 4.34511 4.701454999999999 4.354305999999999 4.2807379999999995 3.7358749999999996 4.246252999999999 3.708287 4.926756999999999 3.857722 </vector>
              <vector>3.101259 3.156447 3.162579 3.23463 3.2836860000000003 3.237696 3.3726000000000003 3.156447 3.5994840000000003 3.216234 3.666936 3.139584 3.199371 2.992416 3.2085690000000002 2.983218 3.1227210000000003 2.9801520000000004 2.8728420000000003 2.687349 2.741004 2.62143 3.246894 2.719542 </vector>
              <vector>5.202636 3.224888 5.326368 3.2897 5.436352 3.195428 5.491344 3.016704 5.844864 2.930288 5.840936 2.885116 5.285124 2.892972 5.071048 2.869404 5.092652 2.892972 4.316872 2.637652 4.299196 2.6297960000000002 4.996416 2.33716 </vector>
              <vector>1.456488 2.284524 1.552716 2.353428 1.70478 2.30472 1.772496 2.1681 2.07306 2.147904 2.09088 2.118204 1.5634080000000001 2.040984 1.362636 2.006532 1.362636 2.026728 0.6427080000000001 1.74042 0.667656 1.72854 1.338876 1.49688 </vector>
              <vector>2.619836 2.148426 2.681019 2.160462 2.727157 2.120342 2.722142 2.05615 2.863565 1.999982 2.8615589999999997 1.9839339999999999 2.609806 1.98594 2.556647 1.981928 2.552635 1.98594 2.1745039999999998 1.900685 2.160462 1.897676 2.485434 1.687046 </vector>
              <vector>2.9367330000000003 3.050208 3.07139 3.14704 3.2120990000000003 3.0744160000000003 3.23782 2.9019340000000002 3.596401 2.873187 3.602453 2.84444 3.01087 2.794511 2.776355 2.767277 2.782407 2.785433 1.915458 2.555457 1.868555 2.5509180000000002 2.606899 2.305812 </vector>
              <vector>1.56752 1.24028 1.6200400000000001 1.28674 1.75336 1.2625 1.77356 1.20594 1.9392 1.1675600000000002 1.94324 1.10696 1.60792 1.1130200000000001 1.616 1.09686 1.56348 1.1413 1.2322 0.9978800000000001 1.2019 0.9978800000000001 1.5857 0.94132 </vector>
              <vector>1.113426 0.9925560000000001 1.1376000000000002 1.0636560000000002 1.195902 1.096362 1.259892 1.089252 1.3935600000000001 1.131912 1.4035140000000002 1.1191140000000002 1.204434 0.9314100000000001 1.2015900000000002 0.920034 1.1276460000000001 0.921456 1.001088 0.693936 0.9356760000000001 0.621414 1.2485160000000002 0.802008 </vector>
              <vector>1.050016 0.630512 1.120352 0.619208 1.1932 0.548872 1.181896 0.506168 1.279864 0.379312 1.276096 0.37051999999999996 1.024896 0.491096 1.003544 0.491096 1.0048 0.543848 0.707128 0.589064 0.68452 0.5966 0.9256719999999999 0.399408 </vector>
              <vector>1.246655 0.933125 1.291445 0.968957 1.398941 0.949548 1.412378 0.922674 1.591538 0.897293 1.59751 0.882363 1.346686 0.846531 1.345193 0.833094 1.25412 0.8360799999999999 1.024198 0.68678 0.983887 0.676329 1.3153329999999999 0.662892 </vector>
              <vector>0.84617 0.710125 0.874575 0.77142 0.97175 0.80132 1.006135 0.75946 1.11527 0.781885 1.1376950000000001 0.751985 0.937365 0.617435 0.943345 0.614445 0.90298 0.61295 0.799825 0.441025 0.75049 0.39767 0.985205 0.48438000000000003 </vector>
              <vector>2.6145490000000002 2.49985 2.838065 2.599844 3.046876 2.526319 3.070404 2.355741 3.464498 2.238101 3.482144 2.096933 2.61749 2.138107 2.579257 2.070464 2.570434 2.185163 1.5410840000000001 1.8263610000000001 1.532261 1.805774 2.517496 1.555789 </vector>
              <vector>1.529052 0.9559080000000001 1.609212 0.9498960000000001 1.689372 0.857712 1.6713360000000002 0.8056080000000001 1.807608 0.6392760000000001 1.787568 0.613224 1.486968 0.813624 1.4849640000000002 0.787572 1.4689320000000001 0.8837640000000001 1.1342640000000002 0.939876 1.090176 0.97194 1.368732 0.69138 </vector>
              <vector>1.350711 1.292508 1.410921 1.3487040000000001 1.4891940000000001 1.352718 1.511271 1.3206060000000002 1.70595 1.366767 1.728027 1.332648 1.428984 1.176102 1.4410260000000001 1.172088 1.376802 1.1841300000000001 1.178109 0.9432900000000001 1.1259270000000001 0.90315 1.481166 1.007514 </vector>
              <vector>1.87131 1.617147 1.932756 1.622733 2.016546 1.569666 2.013753 1.513806 2.172954 1.418844 2.170161 1.393707 1.8489659999999999 1.483083 1.862931 1.446774 1.823829 1.5193919999999999 1.4914619999999998 1.457946 1.457946 1.474704 1.78752 1.31271 </vector>
              <vector>0.755098 0.69502 0.834024 0.690308 0.887034 0.617272 0.903526 0.564262 1.014258 0.42997 1.004834 0.411122 0.723292 0.566618 0.723292 0.558372 0.715046 0.611382 0.472378 0.672638 0.42408 0.699732 0.652612 0.491226 </vector>
              <vector>1.293849 0.997689 1.356783 0.992136 1.403058 0.921798 1.380846 0.884778 1.508565 0.747804 1.482651 0.710784 1.25868 0.875523 1.247574 0.845907 1.230915 0.931053 0.919947 0.973626 0.882927 0.99954 1.162428 0.751506 </vector>
              <vector>1.996939 1.623432 2.067523 1.658724 2.170458 1.611668 2.170458 1.552848 2.364564 1.482264 2.3616230000000002 1.458736 2.005762 1.476382 2.020467 1.449913 1.967529 1.496969 1.61755 1.373447 1.585199 1.379329 1.97047 1.285217 </vector>
              <vector>0.9757199999999999 1.2238799999999999 1.04904 1.2163599999999999 1.12612 1.12988 1.12236 1.06784 1.2201199999999999 0.96256 1.20696 0.92684 0.9117999999999999 1.09416 0.90992 1.06784 0.90428 1.12236 0.57716 1.17876 0.56212 1.19756 0.7971199999999999 0.9588 </vector>
              <vector>2.206464 1.7238 2.29398 1.768884 2.405364 1.7264519999999999 2.415972 1.652196 2.866812 1.5116399999999999 2.86416 1.434732 2.238288 1.5222479999999998 2.275416 1.4586 2.2038119999999997 1.567332 1.5938519999999998 1.3737359999999998 1.5514199999999998 1.384344 2.16138 1.169532 </vector>
              <vector>1.078557 0.655775 1.132562 0.655775 1.169594 0.597141 1.154164 0.5508510000000001 1.2760610000000001 0.41815300000000005 1.24983 0.371863 1.039982 0.557023 1.030724 0.519991 1.021466 0.598684 0.734468 0.682006 0.706694 0.715952 0.9211710000000001 0.455185 </vector>
              <vector>1.168384 0.996352 1.247232 0.983808 1.300992 0.906752 1.279488 0.865536 1.356544 0.74368 1.347584 0.727552 1.121792 0.8870399999999999 1.123584 0.870912 1.114624 0.935424 0.83328 1.001728 0.817152 1.016064 1.023232 0.781312 </vector>
              <vector>1.237104 0.818488 1.302708 0.815364 1.344882 0.748198 1.330824 0.7029 1.446412 0.57013 1.433916 0.5467 1.1527560000000001 0.7325780000000001 1.1527560000000001 0.696652 1.143384 0.74195 0.870034 0.813802 0.84348 0.829422 1.059036 0.618552 </vector>
              <vector>1.5447000000000002 1.6774900000000001 1.57993 1.71001 1.662314 1.6842650000000001 1.6818260000000003 1.6303360000000002 1.9024200000000002 1.5718 1.9051300000000002 1.53115 1.5528300000000002 1.53115 1.53386 1.51489 1.53386 1.5582500000000001 1.23305 1.46069 1.14904 1.44714 1.53115 1.40107 </vector>
              <vector>1.6107839999999998 1.7766 1.6634239999999998 1.779232 1.739752 1.6976399999999998 1.721328 1.637104 1.831872 1.4976079999999998 1.813448 1.4633919999999998 1.5476159999999999 1.594992 1.5686719999999998 1.6449999999999998 1.563408 1.6976399999999998 1.247568 1.7660719999999999 1.231776 1.781864 1.47392 1.5344559999999998 </vector>
              <vector>642.0 742.0 682.0 763.0 708.0 750.0 720.0 720.0 801.0 710.0 803.0 691.0 673.0 672.0 686.0 657.0 633.0 676.0 504.0 575.0 495.0 571.0 696.0 576.0 </vector>
              <vector>675.0 786.0 702.0 800.0 751.0 804.0 776.0 784.0 831.0 786.0 844.0 751.0 699.0 723.0 714.0 712.0 664.0 724.0 548.0 638.0 533.0 636.0 719.0 639.0 </vector>
            </data>
          </datamatrix>
        </datavector>
        <classifiernames>Wing	Locality	Species	Sex	Notes on Changes</classifiernames>
        <classifiermat>
          <vector>L	Messe	speci	m	</vector>
          <vector>L	Messe	simil	?	PCA</vector>
          <vector>L	Messe	simil	?	PCA</vector>
          <vector>L	Messe	speci	?	PCA</vector>
          <vector>L	Messe	speci	?	PCA</vector>
          <vector>L	Messe	speci	?	PCA</vector>
          <vector>L	Messe	speci	?	PCA</vector>
          <vector>L	Messe	speci	?	PCA</vector>
          <vector>L	Messe	speci	?	PCA</vector>
          <vector>L	Messe	speci	?	PCA</vector>
          <vector>L	Messe	speci	?	PCA</vector>
          <vector>L	Messe	simil	f	</vector>
          <vector>L	Messe	gigan	f	bad interpolation</vector>
          <vector>L	Messe	gigan	f	</vector>
          <vector>L	Messe	gigan	f	</vector>
          <vector>L	Messe	gigan	f	</vector>
          <vector>L	Messe	gigan	f	</vector>
          <vector>L	Messe	gigan	f	</vector>
          <vector>L	Messe	speci	?	PCA</vector>
          <vector>L	Messe	speci	?	PCA</vector>
          <vector>L	Messe	speci	?	PCA</vector>
          <vector>L	Messe	gigan	?	PCA</vector>
          <vector>L	Messe	gigan	?	PCA</vector>
          <vector>L	Messe	gigan	?	PCA</vector>
          <vector>L	Messe	gigan	m	</vector>
          <vector>L	Messe	gigan	?	PCA</vector>
          <vector>L	Messe	speci	?	PCA</vector>
          <vector>L	Messe	speci	?	PCA</vector>
          <vector>L	Messe	gigan	?	PCA</vector>
          <vector>L	Messe	gigan	?	PCA</vector>
          <vector>L	Messe	simil	?	PCA</vector>
          <vector>L	Messe	gigan	?	PCA</vector>
          <vector>L	Messe	gigan	f	</vector>
          <vector>L	Messe	gigan	f	</vector>
          <vector>L	Messe	gigan	?	PCA</vector>
          <vector>L	Messe	simil	?	PCA</vector>
          <vector>L	Messe	gigan	?	PCA</vector>
          <vector>L	Messe	gigan	f	</vector>
          <vector>L	Messe	gigan	?	PCA</vector>
          <vector>L	Messe	speci	?	wrongly determined</vector>
          <vector>R	Messe	speci	m	</vector>
          <vector>R	Messe	simil	?	PCA</vector>
          <vector>R	Messe	simil	?	PCA</vector>
          <vector>R	Messe	speci	?	PCA</vector>
          <vector>R	Messe	speci	?	PCA</vector>
          <vector>R	Messe	speci	?	PCA</vector>
          <vector>R	Messe	speci	?	PCA</vector>
          <vector>R	Messe	speci	?	PCA</vector>
          <vector>R	Messe	speci	?	PCA</vector>
          <vector>R	Messe	speci	?	PCA</vector>
          <vector>R	Messe	simil	f	</vector>
          <vector>R	Messe	gigan	f	</vector>
          <vector>R	Messe	gigan	f	</vector>
          <vector>R	Messe	gigan	f	</vector>
          <vector>R	Messe	gigan	f	</vector>
          <vector>R	Messe	gigan	f	</vector>
          <vector>R	Messe	gigan	f	</vector>
          <vector>R	Messe	gigan	f	</vector>
          <vector>R	Messe	speci	?	PCA</vector>
          <vector>R	Messe	speci	?	PCA</vector>
          <vector>R	Messe	speci	?	PCA</vector>
          <vector>R	Messe	speci	?	PCA</vector>
          <vector>R	Messe	gigan	?	PCA</vector>
          <vector>R	Messe	gigan	?	PCA</vector>
          <vector>R	Messe	gigan	?	PCA</vector>
          <vector>R	Messe	gigan	m	bad interpolation</vector>
          <vector>R	Messe	gigan	?	PCA</vector>
          <vector>R	Messe	speci	?	PCA</vector>
          <vector>R	Messe	speci	?	PCA</vector>
          <vector>R	Messe	simil	?	PCA</vector>
          <vector>R	Messe	gigan	?	PCA</vector>
          <vector>R	Messe	simil	?	PCA</vector>
          <vector>R	Messe	gigan	?	PCA</vector>
          <vector>R	Messe	gigan	f	</vector>
          <vector>R	Messe	gigan	f	</vector>
          <vector>R	Messe	simil	?	PCA</vector>
          <vector>R	Messe	gigan	?	PCA</vector>
          <vector>R	Messe	gigan	f	</vector>
          <vector>R	Messe	gigan	?	PCA</vector>
          <vector>R	Messe	speci	?	wrongly determined</vector>
          <vector>L	Messe	simil	?	PCA</vector>
          <vector>L	Messe	gigan	?	PCA</vector>
          <vector>L	Messe	speci	?	PCA</vector>
          <vector>L	Messe	gigan	?	PCA</vector>
          <vector>L	Messe	simil	?	PCA</vector>
          <vector>L	Messe	gigan	?	PCA</vector>
          <vector>L	Messe	speci	m	</vector>
          <vector>L	Messe	gigan	?	PCA</vector>
          <vector>L	Messe	gigan	?	PCA</vector>
          <vector>L	Messe	gigan	?	PCA</vector>
          <vector>L	Messe	speci	?	PCA</vector>
          <vector>L	Messe	speci	?	PCA</vector>
          <vector>L	Messe	speci	?	PCA</vector>
          <vector>L	Messe	speci	?	PCA</vector>
          <vector>L	Messe	speci	?	PCA</vector>
          <vector>L	Messe	speci	?	PCA</vector>
          <vector>L	Messe	speci	?	PCA</vector>
          <vector>L	Messe	speci	?	PCA</vector>
          <vector>L	Messe	speci	?	PCA</vector>
          <vector>L	Messe	speci	?	PCA</vector>
          <vector>L	Messe	speci	?	PCA</vector>
          <vector>L	Messe	gigan	?	PCA</vector>
          <vector>L	Messe	speci	f	PCA</vector>
          <vector>L	Messe	gigan	f	</vector>
          <vector>L	Messe	speci	?	PCA</vector>
          <vector>L	Messe	speci	?	PCA</vector>
          <vector>L	Messe	speci	f	PCA</vector>
          <vector>L	Messe	gigan	f	</vector>
          <vector>L	Messe	gigan	f	</vector>
          <vector>L	Messe	gigan	?	PCA</vector>
          <vector>L	Messe	speci	f	PCA</vector>
          <vector>L	Messe	gigan	f	</vector>
          <vector>L	Messe	gigan	f	</vector>
          <vector>L	Messe	gigan	f	</vector>
          <vector>L	Messe	gigan	f	</vector>
          <vector>L	Messe	gigan	f	</vector>
          <vector>L	Messe	gigan	?	PCA</vector>
          <vector>L	Messe	gigan	f	</vector>
          <vector>L	Messe	gigan	f	</vector>
          <vector>L	Messe	gigan	f	</vector>
          <vector>L	Messe	gigan	f	</vector>
          <vector>L	Messe	gigan	f	</vector>
          <vector>L	Messe	gigan	f	</vector>
          <vector>L	Messe	speci	f	wrongly determined</vector>
          <vector>L	Messe	speci	?	PCA</vector>
          <vector>L	Messe	speci	?	PCA</vector>
          <vector>L	Messe	gigan	f	</vector>
          <vector>L	Messe	simil	f	</vector>
          <vector>L	Messe	gigan	f	</vector>
          <vector>L	Messe	gigan	f	</vector>
          <vector>L	Messe	simil	f	</vector>
          <vector>L	Messe	gigan	f	</vector>
          <vector>L	Messe	simil	f	</vector>
          <vector>L	Messe	gigan	?	PCA</vector>
          <vector>L	Messe	simil	?	PCA</vector>
          <vector>L	Messe	speci	?	PCA</vector>
          <vector>L	Messe	gigan	f	</vector>
          <vector>L	Messe	gigan	f	</vector>
          <vector>L	Messe	speci	?	PCA</vector>
          <vector>L	Messe	speci	?	wrongly determined</vector>
          <vector>L	Messe	simil	?	PCA</vector>
          <vector>L	Messe	gigan	f	</vector>
          <vector>L	Messe	speci	?	PCA</vector>
          <vector>L	Messe	speci	?	PCA</vector>
          <vector>L	Messe	simil	?	PCA</vector>
          <vector>L	Messe	simil	?	PCA</vector>
          <vector>L	Messe	speci	?	PCA</vector>
          <vector>L	Messe	speci	?	PCA</vector>
          <vector>L	Messe	speci	?	PCA</vector>
          <vector>L	Messe	speci	?	PCA</vector>
          <vector>L	Messe	speci	?	PCA</vector>
          <vector>L	Messe	simil	?	PCA</vector>
          <vector>L	Messe	speci	?	PCA</vector>
          <vector>L	Messe	speci	?	PCA</vector>
          <vector>L	Messe	speci	?	PCA</vector>
          <vector>L	Messe	speci	?	PCA</vector>
          <vector>L	Messe	gigan	?	PCA</vector>
          <vector>L	Messe	gigan	?	PCA</vector>
          <vector>L	Messe	gigan	m	</vector>
          <vector>L	Messe	speci	?	PCA</vector>
          <vector>L	Messe	speci	?	wrongly determined</vector>
          <vector>L	Messe	gigan	?	PCA</vector>
          <vector>L	Messe	simil	?	wrongly determined</vector>
          <vector>L	Messe	gigan	?	PCA</vector>
          <vector>L	Messe	speci	?	PCA</vector>
          <vector>L	Messe	speci	?	PCA</vector>
          <vector>L	Messe	speci	?	PCA</vector>
          <vector>L	Messe	gigan	f	</vector>
          <vector>L	Messe	gigan	f	</vector>
          <vector>L	Messe	gigan	f	</vector>
          <vector>L	Messe	speci	?	PCA</vector>
          <vector>L	Messe	speci	?	PCA</vector>
          <vector>L	Messe	speci	?	PCA</vector>
          <vector>L	Messe	speci	?	PCA</vector>
          <vector>L	Messe	speci	?	PCA</vector>
          <vector>L	Messe	speci	?	PCA</vector>
          <vector>L	Messe	speci	?	PCA</vector>
          <vector>L	Messe	simil	f	</vector>
          <vector>L	Messe	speci	?	PCA</vector>
          <vector>L	Messe	speci	?	PCA</vector>
          <vector>L	Messe	speci	?	PCA</vector>
          <vector>L	Messe	gigan	?	PCA</vector>
          <vector>L	Messe	speci	?	PCA</vector>
          <vector>L	Messe	gigan	?	PCA</vector>
          <vector>L	Messe	gigan	f	</vector>
          <vector>L	Messe	gigan	?	PCA</vector>
          <vector>L	Messe	speci	?	PCA</vector>
          <vector>L	Messe	gigan	?	PCA</vector>
          <vector>L	Messe	gigan	?	PCA</vector>
          <vector>L	Messe	speci	?	PCA</vector>
          <vector>L	Messe	speci	?	PCA</vector>
          <vector>L	Messe	speci	?	PCA</vector>
          <vector>L	Messe	speci	?	PCA</vector>
          <vector>L	Messe	speci	?	PCA</vector>
          <vector>L	Messe	gigan	?	PCA</vector>
          <vector>L	Messe	gigan	f	</vector>
          <vector>L	Messe	simil	m	</vector>
          <vector>L	Messe	gigan	f	</vector>
          <vector>L	Messe	gigan	f	</vector>
          <vector>L	Messe	gigan	f	</vector>
          <vector>L	Messe	gigan	f	</vector>
          <vector>L	Messe	gigan	f	</vector>
          <vector>L	Messe	gigan	f	</vector>
          <vector>L	Messe	simil	?	PCA</vector>
          <vector>L	Messe	gigan	?	PCA</vector>
          <vector>L	Messe	gigan	?	PCA</vector>
          <vector>L	Messe	gigan	f	</vector>
          <vector>L	Messe	gigan	?	PCA</vector>
          <vector>L	Messe	speci	f	wrongly determined</vector>
          <vector>L	Messe	simil	f	</vector>
          <vector>L	Messe	simil	?	PCA</vector>
          <vector>L	Messe	gigan	?	PCA</vector>
          <vector>L	Messe	simil	m	</vector>
          <vector>L	Messe	gigan	?	PCA</vector>
          <vector>L	Messe	speci	f	PCA</vector>
          <vector>L	Messe	gigan	?	PCA</vector>
          <vector>L	Messe	gigan	?	PCA</vector>
          <vector>L	Messe	speci	f	wrongly determined</vector>
          <vector>L	Messe	gigan	f	small female</vector>
          <vector>L	Messe	gigan	?	PCA</vector>
          <vector>L	Messe	gigan	?	PCA</vector>
          <vector>L	Messe	gigan	?	PCA</vector>
          <vector>L	Messe	simil	?	PCA</vector>
          <vector>L	Messe	simil	?	PCA</vector>
          <vector>L	Messe	gigan	?	PCA</vector>
          <vector>L	Messe	gigan	?	PCA</vector>
          <vector>L	Messe	gigan	?	PCA</vector>
          <vector>L	Eckfe	speci	m	</vector>
          <vector>L	Eckfe	speci	?	Regression</vector>
          <vector>L	Eckfe	speci	?	Regression</vector>
          <vector>L	Eckfe	speci	m	</vector>
          <vector>L	Eckfe	speci	?	Regression</vector>
          <vector>L	Eckfe	speci	?	Regression</vector>
          <vector>L	Eckfe	speci	?	Regression</vector>
          <vector>L	Eckfe	speci	?	Regression</vector>
          <vector>L	Eckfe	speci	?	Regression</vector>
          <vector>L	Eckfe	speci	?	Regression</vector>
          <vector>L	Eckfe	speci	m	</vector>
          <vector>L	Eckfe	speci	?	Regression</vector>
          <vector>L	Eckfe	speci	?	Regression</vector>
          <vector>L	Eckfe	speci	m	</vector>
          <vector>L	Eckfe	speci	m	</vector>
          <vector>L	Eckfe	speci	?	Regression</vector>
          <vector>L	Eckfe	speci	?	Regression</vector>
          <vector>L	Eckfe	speci	m	</vector>
          <vector>L	Eckfe	speci	?	Regression</vector>
          <vector>L	Eckfe	speci	?	Regression</vector>
          <vector>L	Eckfe	speci	m	</vector>
          <vector>L	Eckfe	speci	m	</vector>
          <vector>R	Messe	gigan	?	PCA</vector>
          <vector>R	Messe	simil	?	PCA</vector>
          <vector>R	Messe	gigan	?	PCA</vector>
          <vector>R	Messe	gigan	f	</vector>
          <vector>R	Messe	gigan	?	PCA</vector>
          <vector>R	Messe	speci	?	PCA</vector>
          <vector>R	Messe	gigan	f	</vector>
          <vector>R	Messe	gigan	?	PCA</vector>
          <vector>R	Messe	speci	?	PCA</vector>
          <vector>R	Messe	gigan	?	PCA</vector>
          <vector>R	Messe	gigan	?	PCA</vector>
          <vector>R	Messe	speci	?	PCA</vector>
          <vector>R	Messe	speci	?	PCA</vector>
          <vector>R	Messe	speci	?	PCA</vector>
          <vector>R	Messe	speci	?	PCA</vector>
          <vector>R	Messe	speci	?	PCA</vector>
          <vector>R	Messe	gigan	f	</vector>
          <vector>R	Messe	gigan	?	PCA</vector>
          <vector>R	Messe	gigan	?	PCA</vector>
          <vector>R	Messe	gigan	f	</vector>
          <vector>R	Messe	gigan	f	</vector>
          <vector>R	Messe	simil	?	PCA</vector>
          <vector>R	Messe	gigan	f	</vector>
          <vector>R	Messe	simil	?	</vector>
          <vector>R	Messe	simil	f	</vector>
          <vector>R	Messe	gigan	?	PCA</vector>
          <vector>R	Messe	gigan	f	</vector>
          <vector>R	Messe	gigan	f	</vector>
          <vector>R	Messe	simil	f	</vector>
          <vector>R	Messe	speci	?	PCA</vector>
          <vector>R	Messe	gigan	?	PCA</vector>
          <vector>R	Messe	simil	f	</vector>
          <vector>R	Messe	gigan	f	bad interpolation</vector>
          <vector>R	Messe	gigan	f	</vector>
          <vector>R	Messe	simil	f	</vector>
          <vector>R	Messe	speci	f	wrongly determined</vector>
          <vector>R	Messe	simil	?	PCA</vector>
          <vector>R	Messe	gigan	?	PCA</vector>
          <vector>R	Messe	gigan	f	</vector>
          <vector>R	Messe	gigan	?	PCA</vector>
          <vector>R	Messe	gigan	f	</vector>
          <vector>R	Messe	gigan	f	</vector>
          <vector>R	Messe	gigan	f	</vector>
          <vector>R	Messe	speci	?	PCA</vector>
          <vector>R	Messe	simil	?	PCA</vector>
          <vector>R	Messe	gigan	?	PCA</vector>
          <vector>R	Messe	gigan	f	</vector>
          <vector>R	Messe	simil	?	PCA</vector>
          <vector>R	Messe	speci	?	PCA</vector>
          <vector>R	Messe	speci	?	PCA</vector>
          <vector>R	Messe	speci	?	PCA</vector>
          <vector>R	Messe	simil	?	PCA</vector>
          <vector>R	Messe	simil	?	</vector>
          <vector>R	Messe	speci	?	PCA</vector>
          <vector>R	Messe	gigan	f	</vector>
          <vector>R	Messe	gigan	?	wrongly determined</vector>
          <vector>R	Messe	gigan	f	</vector>
          <vector>R	Messe	speci	?	wrongly determined</vector>
          <vector>R	Messe	speci	?	PCA</vector>
          <vector>R	Messe	gigan	m	</vector>
          <vector>R	Messe	gigan	?	PCA</vector>
          <vector>R	Messe	gigan	f	</vector>
          <vector>R	Messe	speci	?	PCA</vector>
          <vector>R	Messe	simil	?	PCA</vector>
          <vector>R	Messe	speci	?	PCA</vector>
          <vector>R	Messe	simil	?	PCA</vector>
          <vector>R	Messe	gigan	m	</vector>
          <vector>R	Messe	gigan	f	</vector>
          <vector>R	Messe	gigan	f	</vector>
          <vector>R	Messe	speci	?	PCA</vector>
          <vector>R	Messe	gigan	f	small female</vector>
          <vector>R	Messe	speci	?	PCA</vector>
          <vector>R	Messe	speci	?	PCA</vector>
          <vector>R	Messe	speci	?	PCA</vector>
          <vector>R	Messe	gigan	?	PCA</vector>
          <vector>R	Messe	speci	?	PCA</vector>
          <vector>R	Messe	speci	?	PCA</vector>
          <vector>R	Messe	speci	?	PCA</vector>
          <vector>R	Messe	gigan	m	</vector>
          <vector>R	Messe	speci	?	PCA</vector>
          <vector>R	Messe	speci	?	PCA</vector>
          <vector>R	Messe	speci	?	PCA</vector>
          <vector>R	Messe	gigan	?	PCA</vector>
          <vector>R	Messe	gigan	f	</vector>
          <vector>R	Messe	gigan	f	</vector>
          <vector>R	Messe	speci	?	PCA</vector>
          <vector>R	Messe	speci	?	PCA</vector>
          <vector>R	Messe	speci	?	PCA</vector>
          <vector>R	Messe	speci	?	PCA</vector>
          <vector>R	Messe	speci	?	PCA</vector>
          <vector>R	Messe	gigan	?	PCA</vector>
          <vector>R	Messe	gigan	f	</vector>
          <vector>R	Messe	speci	?	PCA</vector>
          <vector>R	Messe	simil	?	PCA</vector>
          <vector>R	Messe	simil	m	</vector>
          <vector>R	Messe	gigan	f	</vector>
          <vector>R	Messe	gigan	f	</vector>
          <vector>R	Messe	simil	?	PCA</vector>
          <vector>R	Messe	simil	m	</vector>
          <vector>R	Messe	simil	f	</vector>
          <vector>R	Messe	simil	f	</vector>
          <vector>R	Messe	gigan	f	</vector>
          <vector>R	Messe	gigan	f	</vector>
          <vector>R	Messe	gigan	f	</vector>
          <vector>R	Messe	gigan	?	PCA</vector>
          <vector>R	Messe	simil	?	PCA</vector>
          <vector>R	Messe	gigan	?	PCA</vector>
          <vector>R	Messe	gigan	?	PCA</vector>
          <vector>R	Messe	gigan	?	PCA</vector>
          <vector>R	Messe	gigan	?	PCA</vector>
          <vector>R	Messe	speci	?	wrongly determined</vector>
          <vector>R	Messe	gigan	?	PCA</vector>
          <vector>R	Messe	simil	f	</vector>
          <vector>R	Messe	gigan	?	PCA</vector>
          <vector>R	Messe	gigan	?	PCA</vector>
          <vector>R	Messe	gigan	?	very small possibly male</vector>
          <vector>R	Messe	speci	?	PCA</vector>
          <vector>R	Messe	simil	m	</vector>
          <vector>R	Messe	gigan	f	</vector>
          <vector>R	Messe	gigan	?	PCA</vector>
          <vector>R	Messe	gigan	?	PCA</vector>
          <vector>R	Messe	gigan	f	</vector>
          <vector>R	Messe	speci	?	PCA</vector>
          <vector>R	Messe	simil	?	PCA</vector>
          <vector>R	Messe	gigan	?	PCA</vector>
          <vector>R	Messe	gigan	?	PCA</vector>
          <vector>R	Messe	simil	?	PCA</vector>
          <vector>R	Messe	gigan	?	PCA</vector>
          <vector>R	Messe	gigan	?	PCA</vector>
          <vector>R	Messe	gigan	?	PCA</vector>
          <vector>R	Messe	gigan	?	PCA</vector>
          <vector>R	Eckfe	speci	m	</vector>
          <vector>R	Eckfe	speci	m	</vector>
          <vector>R	Eckfe	speci	?	Regression</vector>
          <vector>R	Eckfe	speci	m	</vector>
          <vector>R	Eckfe	speci	?	Regression</vector>
          <vector>R	Eckfe	speci	f	</vector>
          <vector>R	Eckfe	speci	?	Regression</vector>
          <vector>R	Eckfe	speci	?	Regression</vector>
          <vector>R	Eckfe	speci	?	Regression</vector>
          <vector>R	Eckfe	speci	?	Regression</vector>
          <vector>R	Eckfe	speci	?	Regression</vector>
          <vector>R	Eckfe	speci	?	Regression</vector>
          <vector>R	Eckfe	speci	?	Regression</vector>
          <vector>R	Eckfe	speci	?	Regression</vector>
          <vector>R	Eckfe	speci	m	</vector>
          <vector>R	Eckfe	speci	?	Regression</vector>
          <vector>R	Eckfe	speci	?	Regression</vector>
          <vector>R	Eckfe	speci	?	Regression</vector>
          <vector>R	Eckfe	speci	m	</vector>
          <vector>R	Tenne	berry	?	</vector>
          <vector>R	Engla	brodi	?	</vector>
        </classifiermat>
        <idvec>HLMD-Me-13500_MIR.tif	MeI1006-01-Holotypus-Formicium-simillimum_MIR.tif	MeI1008-01_MIR.tif	MeI12090-01_MIR.tif	MeI12091-01_MIR.tif	MeI12104-01_MIR.tif	MeI12110-01_MIR.tif	MeI12263-01_MIR.tif	MeI1230-01_MIR.tif	MeI1234-01_MIR.tif	MeI1238-01_MIR.tif	MeI12878-01_MIR.tif	MeI13193-01_MIR.tif	MeI13275-01_MIR.tif	MeI13628-86_MIR.tif	MeI14045-76_MIR.tif	MeI15343-05_MIR.tif	MeI15345-02_MIR.tif	MeI2317-01_MIR.tif	MeI2360-01_MIR.tif	MeI2495-01_MIR.tif	MeI291-01_MIR.tif	MeI292-01_MIR.tif	MeI294-01_MIR.tif	MeI3258-01_MIR.tif	MeI336-01_MIR.tif	MeI3362-01_MIR.tif	MeI3477-01_MIR.tif	MeI406-01_MIR.tif	MeI409-01_MIR.tif	MeI411-01_MIR.tif	MeI45-01_MIR.tif	MeI6576-01_MIR.tif	MeI6577-01_MIR.tif	MeI7016-01_MIR.tif	MeI7019-01_MIR.tif	MeI7144-01_MIR.tif	MeI7520-01_MIR.tif	MeI8467-01_MIR.tif	MeI8896-01_MIR.tif	HLMD-Me-13500.tif	MeI1006-01-Holotypus-Formicium-simillimum.tif	MeI1008-01.tif	MeI12090-01.tif	MeI12091-01.tif	MeI12104-01.tif	MeI12110-01.tif	MeI1230-01.tif	MeI1234-01.tif	MeI1238-01.tif	MeI12878-01.tif	MeI13193-01.tif	MeI13275-01.tif	MeI13628-86.tif	MeI14043-78.tif	MeI14045-76.tif	MeI15343-05.tif	MeI15345-02.tif	MeI2044-01.tif	MeI2317-01.tif	MeI2360-01.tif	MeI2495-01.tif	MeI291-01.tif	MeI292-01.tif	MeI294-01.tif	MeI3258-01.tif	MeI336-01.tif	MeI3362-01.tif	MeI3477-01.tif	MeI348-01.tif	MeI406-01.tif	MeI411-01.tif	MeI45-01.tif	MeI6576-01.tif	MeI6577-01.tif	MeI7019-01.tif	MeI7144-01.tif	MeI7520-01.tif	MeI8467-01.tif	MeI8896-01.tif	MeI1004-01_MIR.tif	MeI1005-01_MIR.tif	MeI10138-01_MIR.tif	MeI104a-01_MIR.tif	MeI105-01_MIR.tif	MeI10913-01_MIR.tif	MeI11034-01_MIR.tif	MeI11128-01_MIR.tif	MeI11487-01_MIR.tif	MeI11659-01_MIR.tif	MeI11806-01_MIR.tif	MeI11838-01_MIR.tif	MeI12092-01_MIR.tif	MeI12097-01_MIR.tif	MeI12101-01_MIR.tif	MeI12258-01_MIR.tif	MeI12261-01_MIR.tif	MeI12262-01_MIR.tif	MeI1235-01_MIR.tif	MeI1249-01_MIR.tif	MeI12668-01_MIR.tif	MeI12879-01_MIR.tif	MeI12882-01_MIR.tif	MeI13192-01_MIR.tif	MeI13441-98_MIR.tif	MeI13442-95_MIR.tif	MeI13444-94_MIR.tif	MeI13554-92_MIR.tif	MeI13622-90_MIR.tif	MeI13623-89_MIR.tif	MeI13626-88_MIR.tif	MeI14042-79_MIR.tif	MeI14046-75_MIR.tif	MeI14048-73_MIR.tif	MeI14184-70_MIR.tif	MeI14185-69_MIR.tif	MeI14189-68_MIR.tif	MeI14295-65_MIR.tif	MeI14308-50_MIR.tif	MeI14310-53_MIR.tif	MeI14313-56_MIR.tif	MeI14316-59_MIR.tif	MeI14317-60_MIR.tif	MeI14318-61_MIR.tif	MeI14404-49_MIR.tif	MeI14422-47_MIR.tif	MeI14523-45_MIR.tif	MeI14527-39_MIR.tif	MeI14769-23_MIR.tif	MeI14770-25_MIR.tif	MeI14775-31_MIR.tif	MeI14776-32_MIR.tif	MeI14787-34_MIR.tif	MeI14792-20_MIR.tif	MeI14901-19_MIR.tif	MeI1508-01_MIR.tif	MeI15187-15_MIR.tif	MeI15188-16_MIR.tif	MeI15277-01_MIR.tif	MeI15300-01_MIR.tif	MeI15340-08_MIR.tif	MeI15342-06_MIR.tif	MeI1539-01_MIR.tif	MeI1544-01_MIR.tif	MeI1804-01_MIR.tif	MeI2024-01_MIR.tif	MeI2047-01_MIR.tif	MeI2049-01_MIR.tif	MeI2050-01_MIR.tif	MeI2055-01_MIR.tif	MeI2058-01_MIR.tif	MeI2059-01_MIR.tif	MeI2098-01_MIR.tif	MeI2123-01_MIR.tif	MeI2455-01_MIR.tif	MeI2597-01_MIR.tif	MeI293-01_MIR.tif	MeI3012-01_MIR.tif	MeI315-01_MIR.tif	MeI3268-01_MIR.tif	MeI3275-01_MIR.tif	MeI3282-01_MIR.tif	MeI330-01_MIR.tif	MeI332-01_MIR.tif	MeI3320-02_MIR.tif	MeI3381-01_MIR.tif	MeI3405-01_MIR.tif	MeI341-01_MIR.tif	MeI344-01_MIR.tif	MeI350-01_MIR.tif	MeI3672-01_MIR.tif	MeI3714-01_MIR.tif	MeI3730-01_MIR.tif	MeI3736-01_MIR.tif	MeI3739-01_MIR.tif	MeI3817-01_MIR.tif	MeI3836-01_MIR.tif	MeI4060-01_MIR.tif	MeI4104-01_MIR.tif	MeI4124-01_MIR.tif	MeI4159-01_MIR.tif	MeI4635-01_MIR.tif	MeI4646-01_MIR.tif	MeI4725-01_MIR.tif	MeI4838-01_MIR.tif	MeI52-01_MIR.tif	MeI5358-01_MIR.tif	MeI541-01_MIR.tif	MeI5446-01_MIR.tif	MeI5747-01_MIR.tif	MeI5774-01_MIR.tif	MeI5789-01_MIR.tif	MeI5859-01_MIR.tif	MeI5862-01_MIR.tif	MeI591-01_MIR.tif	MeI5945-01_MIR.tif	MeI600-01_MIR.tif	MeI6130-01_MIR.tif	MeI6217-01_MIR.tif	MeI6245-01_MIR.tif	MeI6250-01_MIR.tif	MeI6267-01_MIR.tif	MeI6290-01_MIR.tif	MeI6606-01_MIR.tif	MeI6713-01_MIR.tif	MeI6714-01_MIR.tif	MeI6717-01_MIR.tif	MeI7069-01_MIR.tif	MeI7075-01_MIR.tif	MeI7129-01_MIR.tif	MeI7335-01_MIR.tif	MeI7583-01_MIR.tif	MeI8100-01_MIR.tif	MeI8117-01_MIR.tif	MeI8466-01_MIR.tif	MeI8509-01_MIR.tif	MeI8732-01_MIR.tif	MeI8897-01_MIR.tif	MeI8986-01_MIR.tif	MeI906-01_MIR.tif	MeI985-01_MIR.tif	MeI987-01_MIR.tif	MeI989-01_MIR.tif	MeI991-01_MIR.tif	MeI993-01_MIR.tif	MeI994-01_MIR.tif	MeI996-01_MIR.tif	PE_1990_1042-LS_b_MIR.tif	PE_1990_582-LS_a_MIR.tif	PE_1992_258-LS_MIR.tif	PE_1992_506-LS_MIR.tif	PE_1994_173-LS_b_MIR.tif	PE_1997_27-LS_a_MIR.tif	PE_1997_56-LS_b_MIR.tif	PE_1997_57-LS_a_MIR.tif	PE_1997_58-LS_MIR.tif	PE_1998_11-LS_a_MIR.tif	PE_1998_23-LS_a_MIR.tif	PE_2000_15-LS_a_MIR.tif	PE_2000_16-LS_MIR.tif	PE_2000_17-LS_MIR.tif	PE_2000_18-LS_a_MIR.tif	PE_2000_19-LS_a_MIR.tif	PE_2000_20-LS_MIR.tif	PE_2000_21-LS_a_MIR.tif	PE_2000_25-LS_MIR.tif	PE_2000_26-LS_a_MIR.tif	PE_2000_3-LS_a_1_MIR.tif	PE_2000_874-LS_MIR.tif	MeI1010-01.tif	MeI1013-01.tif	MeI102-01.tif	MeI10403-01.tif	MeI104b-01.tif	MeI10793-01.tif	MeI10911-01.tif	MeI11239-01.tif	MeI12096-01.tif	MeI1219-01.tif	MeI1220-01.tif	MeI12260-01.tif	MeI1241-01.tif	MeI1243-01.tif	MeI1250-01.tif	MeI12666-01.tif	MeI12671-01.tif	MeI12881-01.tif	MeI13274-01.tif	MeI13555-91.tif	MeI13848-81.tif	MeI14017-01.tif	MeI14041-80.tif	MeI14092-01.tif	MeI14158-71.tif	MeI14190-67.tif	MeI14311-54.tif	MeI14312-55.tif	MeI14321-64.tif	MeI14402-01.tif	MeI14528-40.tif	MeI14667-22.tif	MeI14771-26.tif	MeI14773-29.tif	MeI14774-30.tif	MeI1483-01.tif	MeI15036-17.tif	MeI15185-12.tif	MeI15186-14.tif	MeI15337-10.tif	MeI15339-09.tif	MeI15341-07.tif	MeI15344-04.tif	MeI1537-01.tif	MeI184-01.tif	MeI186-01.tif	MeI187-01.tif	MeI2006-01.tif	MeI2045-01.tif	MeI2046-01.tif	MeI2048-01.tif	MeI2099-01.tif	MeI2335-01.tif	MeI2361-01.tif	MeI2365-01.tif	MeI2377-01.tif	MeI2398-01.tif	MeI2420-01.tif	MeI3103-01.tif	MeI316-01.tif	MeI318-01.tif	MeI331-01.tif	MeI3324-01.tif	MeI335-01.tif	MeI3385-01.tif	MeI339-01.tif	MeI3424-01.tif	MeI343-01.tif	MeI345-01.tif	MeI3475-01.tif	MeI349-01.tif	MeI3646-01.tif	MeI3810-01.tif	MeI3992-01.tif	MeI408-01.tif	MeI4151-01.tif	MeI4173-01.tif	MeI4175-01.tif	MeI426-01.tif	MeI4581-01.tif	MeI4582-01.tif	MeI4583-01.tif	MeI4752-01.tif	MeI4756-01.tif	MeI489-01.tif	MeI5127-01.tif	MeI5144-01.tif	MeI5316-01.tif	MeI5333-01.tif	MeI5394-01.tif	MeI5567-01.tif	MeI5775-01.tif	MeI5865-01.tif	MeI590-01.tif	MeI6131-01.tif	MeI6132-01.tif	MeI6140-01.tif	MeI6169-01.tif	MeI6214-01.tif	MeI6246-01.tif	MeI6296-01.tif	MeI6384-01.tif	MeI6385-01.tif	MeI6579-01.tif	MeI6711-01.tif	MeI6745-01.tif	MeI6804-01.tif	MeI7017-01.tif	MeI7048-01.tif	MeI7074-01.tif	MeI7139-01.tif	MeI7515-01.tif	MeI7519-01.tif	MeI7544-01.tif	MeI7550-01.tif	MeI7564-01.tif	MeI7577-01.tif	MeI8121-01.tif	MeI8468-01.tif	MeI8538-01.tif	MeI8575-01.tif	MeI8576-01.tif	MeI8988-01.tif	MeI978-01.tif	MeI980-01.tif	MeI982-01.tif	MeI983-01.tif	MeI986-01.tif	MeI990-01.tif	MeI992-01.tif	MeI999-01.tif	PE_1990_688-LS_a.TIF	PE_1990_786-LS_a.TIF	PE_1993_294-LS.TIF	PE_1994_164-LS_a.TIF	PE_1994_166-LS_a.TIF	PE_1994_167-LS_a.TIF	PE_1994_168-LS.TIF	PE_1994_170-LS.TIF	PE_1994_173-LS_a.TIF	PE_1997_27-LS_b.TIF	PE_1997_31-LS_b.TIF	PE_1997_57-LS_b.TIF	PE_1998_10-LS.TIF	PE_1998_17-LS_b.TIF	PE_2000_21-LS_b.TIF	PE_2000_22-LS_a_1.TIF	PE_2000_26-LS_b.TIF	PE_2000_29-LS_a.TIF	PE_2000_3-LS_a_2.TIF	Formicium-berryi	Formicium-brodiei</idvec>
        <omitflag>false	false	false	false	false	false	false	false	false	false	false	false	false	false	false	false	false	false	false	false	false	false	false	false	false	false	false	false	false	false	false	false	false	false	false	false	false	false	false	false	false	false	false	false	false	false	false	false	false	false	false	false	false	false	false	false	false	false	false	false	false	false	false	false	false	false	false	false	false	false	false	false	false	false	false	false	false	false	false	false	false	false	false	false	false	false	false	false	false	false	false	false	false	false	false	false	false	false	false	false	false	false	false	false	false	false	false	false	false	false	false	false	false	false	false	false	false	false	false	false	false	false	false	false	false	false	false	false	false	false	false	false	false	false	false	false	false	false	false	false	false	false	false	false	false	false	false	false	false	false	false	false	false	false	false	false	false	false	false	false	false	false	false	false	false	false	false	false	false	false	false	false	false	false	false	false	false	false	false	false	false	false	false	false	false	false	false	false	false	false	false	false	false	false	false	false	false	false	false	false	false	false	false	false	false	false	false	false	false	false	false	false	false	false	false	false	false	false	false	false	false	false	false	false	false	false	false	false	false	false	false	false	false	false	false	false	false	false	false	false	false	false	false	false	false	false	false	false	false	false	false	false	false	false	false	false	false	false	false	false	false	false	false	false	false	false	false	false	false	false	false	false	false	false	false	false	false	false	false	false	false	false	false	false	false	false	false	false	false	false	false	false	false	false	false	false	false	false	false	false	false	false	false	false	false	false	false	false	false	false	false	false	false	false	false	false	false	false	false	false	false	false	false	false	false	false	false	false	false	false	false	false	false	false	false	false	false	false	false	false	false	false	false	false	false	false	false	false	false	false	false	false	false	false	false	false	false	false	false	false	false	false	false	false	false	false	false	false	false	false	false	false	false	false	false	false	false	false	false	false	false	false	false	false	false	false	false	false	false	false	false	false	false	false	false	false	false	false	false	false	false</omitflag>
        <uniquenumvec>2 3 4 5 6 7 8 9 10 11 12 13 14 15 16 17 18 19 20 21 22 23 24 25 26 27 28 29 30 31 32 33 34 35 36 37 38 39 40 41 42 43 44 45 46 47 48 49 50 51 52 53 54 55 56 57 58 59 60 61 62 63 64 65 66 67 68 69 70 71 72 73 74 75 76 77 78 79 80 81 82 83 84 85 86 87 88 89 90 91 92 93 94 95 96 97 98 99 100 101 102 103 104 105 106 107 108 109 110 111 112 113 114 115 116 117 118 119 120 121 122 123 124 125 126 127 128 129 130 131 132 133 134 135 136 137 138 139 140 141 142 143 144 145 146 147 148 149 150 151 152 153 154 155 156 157 158 159 160 161 162 163 164 165 166 167 168 169 170 171 172 173 174 175 176 177 178 179 180 181 182 183 184 185 186 187 188 189 190 191 192 193 194 195 196 197 198 199 200 201 202 203 204 205 206 207 208 209 210 211 212 213 214 215 216 217 218 219 220 221 222 223 224 225 226 227 228 229 230 231 232 233 234 235 236 237 238 239 240 241 242 243 244 245 246 247 248 249 250 251 252 253 254 255 256 257 258 259 260 261 262 263 264 265 266 267 268 269 270 271 272 273 274 275 276 277 278 279 280 281 282 283 284 285 286 287 288 289 290 291 292 293 294 295 296 297 298 299 300 301 302 303 304 305 306 307 308 309 310 311 312 313 314 315 316 317 318 319 320 321 322 323 324 325 326 327 328 329 330 331 332 333 334 335 336 337 338 339 340 341 342 343 344 345 346 347 348 349 350 351 352 353 354 355 356 357 358 359 360 361 362 363 364 365 366 367 368 369 370 371 372 373 374 375 376 377 378 379 380 381 382 383 384 385 386 387 388 389 390 391 392 393 394 395 396 397 398 399 400 401 402 </uniquenumvec>
        <linkedsets>404 403 1765 </linkedsets>
        <linksetmatrix>
          <vector>0 0 0 </vector>
          <vector>1 1 1 </vector>
          <vector>2 2 2 </vector>
          <vector>3 3 3 </vector>
          <vector>4 4 4 </vector>
          <vector>5 5 5 </vector>
          <vector>6 6 6 </vector>
          <vector>7 7 7 </vector>
          <vector>8 8 8 </vector>
          <vector>9 9 9 </vector>
          <vector>10 10 10 </vector>
          <vector>11 11 11 </vector>
          <vector>12 12 12 </vector>
          <vector>13 13 13 </vector>
          <vector>14 14 14 </vector>
          <vector>15 15 15 </vector>
          <vector>16 16 16 </vector>
          <vector>17 17 17 </vector>
          <vector>18 18 18 </vector>
          <vector>19 19 19 </vector>
          <vector>20 20 20 </vector>
          <vector>21 21 21 </vector>
          <vector>22 22 22 </vector>
          <vector>23 23 23 </vector>
          <vector>24 24 24 </vector>
          <vector>25 25 25 </vector>
          <vector>26 26 26 </vector>
          <vector>27 27 27 </vector>
          <vector>28 28 28 </vector>
          <vector>29 29 29 </vector>
          <vector>30 30 30 </vector>
          <vector>31 31 31 </vector>
          <vector>32 32 32 </vector>
          <vector>33 33 33 </vector>
          <vector>34 34 34 </vector>
          <vector>35 35 35 </vector>
          <vector>36 36 36 </vector>
          <vector>37 37 37 </vector>
          <vector>38 38 38 </vector>
          <vector>39 39 39 </vector>
          <vector>40 40 40 </vector>
          <vector>41 41 41 </vector>
          <vector>42 42 42 </vector>
          <vector>43 43 43 </vector>
          <vector>44 44 44 </vector>
          <vector>45 45 45 </vector>
          <vector>46 46 46 </vector>
          <vector>47 47 47 </vector>
          <vector>48 48 48 </vector>
          <vector>49 49 49 </vector>
          <vector>50 50 50 </vector>
          <vector>51 51 51 </vector>
          <vector>52 52 52 </vector>
          <vector>53 53 53 </vector>
          <vector>54 54 54 </vector>
          <vector>55 55 55 </vector>
          <vector>56 56 56 </vector>
          <vector>57 57 57 </vector>
          <vector>58 58 58 </vector>
          <vector>59 59 59 </vector>
          <vector>60 60 60 </vector>
          <vector>61 61 61 </vector>
          <vector>62 62 62 </vector>
          <vector>63 63 63 </vector>
          <vector>64 64 64 </vector>
          <vector>65 65 65 </vector>
          <vector>66 66 66 </vector>
          <vector>67 67 67 </vector>
          <vector>68 68 68 </vector>
          <vector>69 69 69 </vector>
          <vector>70 70 70 </vector>
          <vector>71 71 71 </vector>
          <vector>72 72 72 </vector>
          <vector>73 73 73 </vector>
          <vector>74 74 74 </vector>
          <vector>75 75 75 </vector>
          <vector>76 76 76 </vector>
          <vector>77 77 77 </vector>
          <vector>78 78 78 </vector>
          <vector>79 79 79 </vector>
          <vector>80 80 80 </vector>
          <vector>81 81 81 </vector>
          <vector>82 82 82 </vector>
          <vector>83 83 83 </vector>
          <vector>84 84 84 </vector>
          <vector>85 85 85 </vector>
          <vector>86 86 86 </vector>
          <vector>87 87 87 </vector>
          <vector>88 88 88 </vector>
          <vector>89 89 89 </vector>
          <vector>90 90 90 </vector>
          <vector>91 91 91 </vector>
          <vector>92 92 92 </vector>
          <vector>93 93 93 </vector>
          <vector>94 94 94 </vector>
          <vector>95 95 95 </vector>
          <vector>96 96 96 </vector>
          <vector>97 97 97 </vector>
          <vector>98 98 98 </vector>
          <vector>99 99 99 </vector>
          <vector>100 100 100 </vector>
          <vector>101 101 101 </vector>
          <vector>102 102 102 </vector>
          <vector>103 103 103 </vector>
          <vector>104 104 104 </vector>
          <vector>105 105 105 </vector>
          <vector>106 106 106 </vector>
          <vector>107 107 107 </vector>
          <vector>108 108 108 </vector>
          <vector>109 109 109 </vector>
          <vector>110 110 110 </vector>
          <vector>111 111 111 </vector>
          <vector>112 112 112 </vector>
          <vector>113 113 113 </vector>
          <vector>114 114 114 </vector>
          <vector>115 115 115 </vector>
          <vector>116 116 116 </vector>
          <vector>117 117 117 </vector>
          <vector>118 118 118 </vector>
          <vector>119 119 119 </vector>
          <vector>120 120 120 </vector>
          <vector>121 121 121 </vector>
          <vector>122 122 122 </vector>
          <vector>123 123 123 </vector>
          <vector>124 124 124 </vector>
          <vector>125 125 125 </vector>
          <vector>126 126 126 </vector>
          <vector>127 127 127 </vector>
          <vector>128 128 128 </vector>
          <vector>129 129 129 </vector>
          <vector>130 130 130 </vector>
          <vector>131 131 131 </vector>
          <vector>132 132 132 </vector>
          <vector>133 133 133 </vector>
          <vector>134 134 134 </vector>
          <vector>135 135 135 </vector>
          <vector>136 136 136 </vector>
          <vector>137 137 137 </vector>
          <vector>138 138 138 </vector>
          <vector>139 139 139 </vector>
          <vector>140 140 140 </vector>
          <vector>141 141 141 </vector>
          <vector>142 142 142 </vector>
          <vector>143 143 143 </vector>
          <vector>144 144 144 </vector>
          <vector>145 145 145 </vector>
          <vector>146 146 146 </vector>
          <vector>147 147 147 </vector>
          <vector>148 148 148 </vector>
          <vector>149 149 149 </vector>
          <vector>150 150 150 </vector>
          <vector>151 151 151 </vector>
          <vector>152 152 152 </vector>
          <vector>153 153 153 </vector>
          <vector>154 154 154 </vector>
          <vector>155 155 155 </vector>
          <vector>156 156 156 </vector>
          <vector>157 157 157 </vector>
          <vector>158 158 158 </vector>
          <vector>159 159 159 </vector>
          <vector>160 160 160 </vector>
          <vector>161 161 161 </vector>
          <vector>162 162 162 </vector>
          <vector>163 163 163 </vector>
          <vector>164 164 164 </vector>
          <vector>165 165 165 </vector>
          <vector>166 166 166 </vector>
          <vector>167 167 167 </vector>
          <vector>168 168 168 </vector>
          <vector>169 169 169 </vector>
          <vector>170 170 170 </vector>
          <vector>171 171 171 </vector>
          <vector>172 172 172 </vector>
          <vector>173 173 173 </vector>
          <vector>174 174 174 </vector>
          <vector>175 175 175 </vector>
          <vector>176 176 176 </vector>
          <vector>177 177 177 </vector>
          <vector>178 178 178 </vector>
          <vector>179 179 179 </vector>
          <vector>180 180 180 </vector>
          <vector>181 181 181 </vector>
          <vector>182 182 182 </vector>
          <vector>183 183 183 </vector>
          <vector>184 184 184 </vector>
          <vector>185 185 185 </vector>
          <vector>186 186 186 </vector>
          <vector>187 187 187 </vector>
          <vector>188 188 188 </vector>
          <vector>189 189 189 </vector>
          <vector>190 190 190 </vector>
          <vector>191 191 191 </vector>
          <vector>192 192 192 </vector>
          <vector>193 193 193 </vector>
          <vector>194 194 194 </vector>
          <vector>195 195 195 </vector>
          <vector>196 196 196 </vector>
          <vector>197 197 197 </vector>
          <vector>198 198 198 </vector>
          <vector>199 199 199 </vector>
          <vector>200 200 200 </vector>
          <vector>201 201 201 </vector>
          <vector>202 202 202 </vector>
          <vector>203 203 203 </vector>
          <vector>204 204 204 </vector>
          <vector>205 205 205 </vector>
          <vector>206 206 206 </vector>
          <vector>207 207 207 </vector>
          <vector>208 208 208 </vector>
          <vector>209 209 209 </vector>
          <vector>210 210 210 </vector>
          <vector>211 211 211 </vector>
          <vector>212 212 212 </vector>
          <vector>213 213 213 </vector>
          <vector>214 214 214 </vector>
          <vector>215 215 215 </vector>
          <vector>216 216 216 </vector>
          <vector>217 217 217 </vector>
          <vector>218 218 218 </vector>
          <vector>219 219 219 </vector>
          <vector>220 220 220 </vector>
          <vector>221 221 221 </vector>
          <vector>222 222 222 </vector>
          <vector>223 223 223 </vector>
          <vector>224 224 224 </vector>
          <vector>225 225 225 </vector>
          <vector>226 226 226 </vector>
          <vector>-1 -1 -1 </vector>
          <vector>-1 -1 -1 </vector>
          <vector>-1 -1 -1 </vector>
          <vector>-1 -1 -1 </vector>
          <vector>-1 -1 -1 </vector>
          <vector>-1 -1 -1 </vector>
          <vector>-1 -1 -1 </vector>
          <vector>-1 -1 -1 </vector>
          <vector>-1 -1 -1 </vector>
          <vector>-1 -1 -1 </vector>
          <vector>-1 -1 -1 </vector>
          <vector>-1 -1 -1 </vector>
          <vector>-1 -1 -1 </vector>
          <vector>-1 -1 -1 </vector>
          <vector>-1 -1 -1 </vector>
          <vector>-1 -1 -1 </vector>
          <vector>-1 -1 -1 </vector>
          <vector>-1 -1 -1 </vector>
          <vector>-1 -1 -1 </vector>
          <vector>-1 -1 -1 </vector>
          <vector>-1 -1 -1 </vector>
          <vector>-1 -1 -1 </vector>
          <vector>227 227 227 </vector>
          <vector>228 228 228 </vector>
          <vector>229 229 229 </vector>
          <vector>230 230 230 </vector>
          <vector>231 231 231 </vector>
          <vector>232 232 232 </vector>
          <vector>233 233 233 </vector>
          <vector>234 234 234 </vector>
          <vector>235 235 235 </vector>
          <vector>236 236 236 </vector>
          <vector>237 237 237 </vector>
          <vector>238 238 238 </vector>
          <vector>239 239 239 </vector>
          <vector>240 240 240 </vector>
          <vector>241 241 241 </vector>
          <vector>242 242 242 </vector>
          <vector>243 243 243 </vector>
          <vector>244 244 244 </vector>
          <vector>245 245 245 </vector>
          <vector>246 246 246 </vector>
          <vector>247 247 247 </vector>
          <vector>248 248 248 </vector>
          <vector>249 249 249 </vector>
          <vector>250 250 250 </vector>
          <vector>251 251 251 </vector>
          <vector>252 252 252 </vector>
          <vector>253 253 253 </vector>
          <vector>254 254 254 </vector>
          <vector>255 255 255 </vector>
          <vector>256 256 256 </vector>
          <vector>257 257 257 </vector>
          <vector>258 258 258 </vector>
          <vector>259 259 259 </vector>
          <vector>260 260 260 </vector>
          <vector>261 261 261 </vector>
          <vector>262 262 262 </vector>
          <vector>263 263 263 </vector>
          <vector>264 264 264 </vector>
          <vector>265 265 265 </vector>
          <vector>266 266 266 </vector>
          <vector>267 267 267 </vector>
          <vector>268 268 268 </vector>
          <vector>269 269 269 </vector>
          <vector>270 270 270 </vector>
          <vector>271 271 271 </vector>
          <vector>272 272 272 </vector>
          <vector>273 273 273 </vector>
          <vector>274 274 274 </vector>
          <vector>275 275 275 </vector>
          <vector>276 276 276 </vector>
          <vector>277 277 277 </vector>
          <vector>278 278 278 </vector>
          <vector>279 279 279 </vector>
          <vector>280 280 280 </vector>
          <vector>281 281 281 </vector>
          <vector>282 282 282 </vector>
          <vector>283 283 283 </vector>
          <vector>284 284 284 </vector>
          <vector>285 285 285 </vector>
          <vector>286 286 286 </vector>
          <vector>287 287 287 </vector>
          <vector>288 288 288 </vector>
          <vector>289 289 289 </vector>
          <vector>290 290 290 </vector>
          <vector>291 291 291 </vector>
          <vector>292 292 292 </vector>
          <vector>293 293 293 </vector>
          <vector>294 294 294 </vector>
          <vector>295 295 295 </vector>
          <vector>296 296 296 </vector>
          <vector>297 297 297 </vector>
          <vector>298 298 298 </vector>
          <vector>299 299 299 </vector>
          <vector>300 300 300 </vector>
          <vector>301 301 301 </vector>
          <vector>302 302 302 </vector>
          <vector>303 303 303 </vector>
          <vector>304 304 304 </vector>
          <vector>305 305 305 </vector>
          <vector>306 306 306 </vector>
          <vector>307 307 307 </vector>
          <vector>308 308 308 </vector>
          <vector>309 309 309 </vector>
          <vector>310 310 310 </vector>
          <vector>311 311 311 </vector>
          <vector>312 312 312 </vector>
          <vector>313 313 313 </vector>
          <vector>314 314 314 </vector>
          <vector>315 315 315 </vector>
          <vector>316 316 316 </vector>
          <vector>317 317 317 </vector>
          <vector>318 318 318 </vector>
          <vector>319 319 319 </vector>
          <vector>320 320 320 </vector>
          <vector>321 321 321 </vector>
          <vector>322 322 322 </vector>
          <vector>323 323 323 </vector>
          <vector>324 324 324 </vector>
          <vector>325 325 325 </vector>
          <vector>326 326 326 </vector>
          <vector>327 327 327 </vector>
          <vector>328 328 328 </vector>
          <vector>329 329 329 </vector>
          <vector>330 330 330 </vector>
          <vector>331 331 331 </vector>
          <vector>332 332 332 </vector>
          <vector>333 333 333 </vector>
          <vector>334 334 334 </vector>
          <vector>335 335 335 </vector>
          <vector>336 336 336 </vector>
          <vector>337 337 337 </vector>
          <vector>338 338 338 </vector>
          <vector>339 339 339 </vector>
          <vector>340 340 340 </vector>
          <vector>341 341 341 </vector>
          <vector>342 342 342 </vector>
          <vector>343 343 343 </vector>
          <vector>344 344 344 </vector>
          <vector>345 345 345 </vector>
          <vector>346 346 346 </vector>
          <vector>347 347 347 </vector>
          <vector>348 348 348 </vector>
          <vector>349 349 349 </vector>
          <vector>350 350 350 </vector>
          <vector>351 351 351 </vector>
          <vector>352 352 352 </vector>
          <vector>353 353 353 </vector>
          <vector>354 354 354 </vector>
          <vector>355 355 355 </vector>
          <vector>356 356 356 </vector>
          <vector>357 357 357 </vector>
          <vector>-1 -1 -1 </vector>
          <vector>-1 -1 -1 </vector>
          <vector>-1 -1 -1 </vector>
          <vector>-1 -1 -1 </vector>
          <vector>-1 -1 -1 </vector>
          <vector>-1 -1 -1 </vector>
          <vector>-1 -1 -1 </vector>
          <vector>-1 -1 -1 </vector>
          <vector>-1 -1 -1 </vector>
          <vector>-1 -1 -1 </vector>
          <vector>-1 -1 -1 </vector>
          <vector>-1 -1 -1 </vector>
          <vector>-1 -1 -1 </vector>
          <vector>-1 -1 -1 </vector>
          <vector>-1 -1 -1 </vector>
          <vector>-1 -1 -1 </vector>
          <vector>-1 -1 -1 </vector>
          <vector>-1 -1 -1 </vector>
          <vector>-1 -1 -1 </vector>
          <vector>-1 -1 -1 </vector>
          <vector>-1 -1 -1 </vector>
        </linksetmatrix>
      </morphojset_contents>
      <morphojset>
        <morphojset_contents visiblename="SD 3: Formicium_Messel_Classifiers_Predetermined" uniqueid="403" alignmentmethod="1" dimension="2" hasprocrustesfit="true" hasrawdata="true" linkedoutlinenumber="0" linkedwireframenumber="0" nincl="358" nlmk="12" nobs="358" objsymmetry="false" procsumsquare="4.951484031653855" procrustesfitfromparentset="true">
          <alignmentvectors>
            <vector>0.0 </vector>
            <vector>0.0 </vector>
            <vector>0.0 </vector>
            <vector>0.0 </vector>
            <vector>0.0 </vector>
            <vector>0.0 </vector>
            <vector>0.0 </vector>
            <vector>0.0 </vector>
            <vector>0.0 </vector>
            <vector>0.0 </vector>
            <vector>0.0 </vector>
            <vector>0.0 </vector>
          </alignmentvectors>
          <datavector>
            <datamatrix visiblename="SD 3: Formicium_Messel_Classifiers_Predetermined, Raw coordinates" covarfromorigin="false" matrixtype="0" iscoordinates="true" issymmetrycomponent="false" isasymmetrycomponent="false">
              <data>
                <vector>2682.0 1401.0 2727.0 1394.0 2750.0 1353.0 2725.0 1319.0 2773.0 1264.0 2762.0 1238.0 2650.0 1313.0 2614.0 1331.0 2614.0 1340.0 2414.0 1385.0 2411.0 1382.0 2505.0 1214.0 </vector>
                <vector>3.635205 5.881743 3.689406 5.973324 3.795939 5.992014 3.891258 5.930337 4.160394 6.025656 4.229547 5.978931 3.764166 5.734092 3.784725 5.722878 3.66324 5.722878 3.435222 5.362161 3.377283 5.332257 3.889389 5.491122 </vector>
                <vector>3.418624 4.349312 3.504512 4.328192 3.57632 4.200064 3.596032 4.048 3.6636159999999998 3.9423999999999997 3.6622079999999997 3.842432 3.360896 4.140928 3.32992 4.16064 3.277824 4.2437119999999995 2.832896 4.377472 2.792064 4.397184 3.137024 3.987456 </vector>
                <vector>3.769497 8.374239 3.854232 8.483184 3.960756 8.44929 4.120542 8.381502 4.374747 8.396028 4.420746 8.340345 3.960756 8.153928 3.742866 8.057088 3.740445 8.078877 3.096459 7.640676 3.069828 7.621308 3.844548 7.558362 </vector>
                <vector>3.88314 8.179974 3.949128 8.294184 4.058262 8.289107999999999 4.2054659999999995 8.243424 4.438962 8.357634 4.49226 8.309412 4.045572 7.966781999999999 3.9592799999999997 7.890642 3.94659 7.916022 3.365388 7.317054 3.41361 7.311978 4.093794 7.403346 </vector>
                <vector>4.037295 1.8983700000000001 4.09299 1.90548 4.14039 1.8557100000000002 4.1273550000000006 1.7988300000000002 4.26363 1.71825 4.26126 1.7028450000000002 3.989895 1.7715750000000001 3.9697500000000003 1.77987 3.9579000000000004 1.7905350000000002 3.64032 1.7692050000000001 3.629655 1.7656500000000002 3.871395 1.5784200000000002 </vector>
                <vector>1.984359 5.011266 2.04672 5.091216 2.213016 5.104007999999999 2.278575 5.030454 2.564796 5.092815 2.609568 5.032052999999999 2.081898 4.835376 2.069106 4.824183 1.992354 4.827381 1.654965 4.510778999999999 1.533441 4.442022 2.096289 4.574739 </vector>
                <vector>5.496811 4.146518 5.561651 4.204874 5.649185 4.16597 5.739961 4.002249 6.004184 3.997386 6.023636 3.950377 5.483843 3.814213 5.341195 3.781793 5.354163 3.804487 4.499896000000001 3.4365200000000002 4.546905 3.431657 5.277976 3.214443 </vector>
                <vector>3.19009 7.110261 3.2564610000000003 7.223734 3.4256 7.232298 3.573329 7.127389 3.868787 7.19376 3.9158890000000004 7.127389 3.449151 6.9197120000000005 3.277871 6.840495000000001 3.269307 6.8490590000000005 2.714788 6.373757 2.770454 6.3651930000000005 3.4769840000000003 6.335219 </vector>
                <vector>8.224508 2.654232 8.330587 2.624891 8.405068 2.412733 8.353157 2.281827 8.497605 2.085468 8.447951 2.015501 7.971724 2.46013 7.872415999999999 2.575237 7.908528 2.57298 7.091494 3.1033749999999998 7.048610999999999 3.1530289999999996 7.328479 2.3427659999999997 </vector>
                <vector>1.342158 1.8077459999999999 1.364192 1.862352 1.443706 1.87768 1.4973539999999999 1.84415 1.651592 1.8977979999999999 1.665962 1.889176 1.479152 1.7205679999999999 1.4532859999999999 1.692786 1.416882 1.6908699999999999 1.26935 1.428378 1.268392 1.415924 1.62381 1.5136399999999999 </vector>
                <vector>2.90016 5.825856 2.9439360000000003 5.929824 3.047904 5.959008000000001 3.124512 5.93712 3.308736 6.079392 3.4200000000000004 6.066624 3.0588480000000002 5.721888000000001 3.0770880000000003 5.714592000000001 3.002304 5.685408000000001 2.8071360000000003 5.214816 2.779776 5.185632 3.204768 5.488416 </vector>
                <vector>8.27339 2.9532559999999997 8.399211999999999 2.893906 8.39209 2.7372219999999996 8.301877999999999 2.594782 8.460935999999998 2.2980319999999996 8.430074 2.260048 7.919663999999999 2.7704579999999996 7.879306 2.808442 7.8745579999999995 2.841678 7.259691999999999 3.29986 7.235951999999999 3.3069819999999996 7.399757999999999 2.5781639999999997 </vector>
                <vector>8.611136 2.858656 8.736736 2.858656 8.824656 2.6777919999999997 8.784464 2.559728 9.000496 2.27336 8.95528 2.198 8.455392 2.682816 8.385056 2.745616 8.380032 2.785808 7.706816 3.17768 7.7244 3.155072 7.978111999999999 2.529584 </vector>
                <vector>2652.0 1137.0 2683.0 1133.0 2692.0 1103.0 2684.0 1044.0 2755.0 966.0 2744.0 957.0 2595.0 1057.0 2570.0 1079.0 2566.0 1091.0 2325.0 1181.0 2342.0 1154.0 2447.0 991.0 </vector>
                <vector>2836.0 1091.0 2864.0 1078.0 2873.0 1048.0 2868.0 1000.0 2904.0 927.0 2898.0 913.0 2777.0 1022.0 2749.0 1046.0 2755.0 1061.0 2559.0 1218.0 2560.0 1207.0 2604.0 975.0 </vector>
                <vector>2976.0 1289.0 3037.0 1269.0 3046.0 1219.0 3018.0 1162.0 3100.0 1052.0 3085.0 1019.0 2885.0 1188.0 2841.0 1223.0 2843.0 1229.0 2507.0 1412.0 2513.0 1400.0 2632.0 1065.0 </vector>
                <vector>3360.0 1714.0 3397.0 1700.0 3413.0 1645.0 3413.0 1572.0 3497.0 1487.0 3474.0 1462.0 3262.0 1609.0 3241.0 1634.0 3245.0 1658.0 2942.0 1805.0 2945.0 1797.0 3070.0 1525.0 </vector>
                <vector>5.0601270000000005 2.09739 5.1393 2.086278 5.178192 2.005716 5.149023000000001 1.954323 5.229585 1.857093 5.225418 1.845981 4.996233 1.951545 4.967064000000001 1.965435 4.954563 1.9848810000000001 4.580922 2.0529420000000003 4.578144 2.051553 4.794828 1.7376390000000002 </vector>
                <vector>2.59182 3.51021 2.6498999999999997 3.55861 2.7055599999999997 3.54772 2.77695 3.47633 2.91247 3.47875 2.91973 3.41946 2.6837799999999996 3.39647 2.6426399999999997 3.3686399999999996 2.6002899999999998 3.3758999999999997 2.28206 3.18835 2.26512 3.18472 2.64627 3.11333 </vector>
                <vector>7.896861 3.619683 8.007597 3.578157 8.058351 3.474342 8.044509 3.269019 8.199078 3.038319 8.171394 3.0129420000000002 7.749213 3.379755 7.647705 3.481263 7.643091 3.495105 6.957912 3.901137 6.976368 3.868839 7.223217 3.257484 </vector>
                <vector>8.386236 4.84007 8.48521 4.856968 8.58177 4.760408 8.60591 4.601084 8.801444 4.449002 8.79903 4.407964 8.23174 4.576944 8.152078 4.5938419999999995 8.205186 4.603498 7.328904 4.741096 7.353044 4.692816 7.780322 4.173806 </vector>
                <vector>3.514889 7.775852 3.5589120000000003 7.8592640000000005 3.653909 7.870849 3.767442 7.748048 4.010727 7.819875000000001 4.05475 7.792071 3.718785 7.518665 3.538059 7.386596 3.514889 7.400498 2.970394 6.781859 3.086244 6.791127 3.7558570000000002 6.888441 </vector>
                <vector>8.17518 3.71488 8.292492 3.673332 8.336484 3.563352 8.280272 3.4216 8.451352 3.194308 8.426912 3.157648 7.986992 3.438708 7.903896 3.53158 7.90634 3.558464 7.180472 3.89818 7.200024 3.844412 7.495748 3.267628 </vector>
                <vector>3.618156 1.408849 3.6836089999999997 1.3906079999999998 3.6954119999999997 1.317644 3.650346 1.2736509999999999 3.728675 1.128796 3.709361 1.10519 3.504418 1.306914 3.504418 1.295111 3.495834 1.320863 3.175007 1.444258 3.169642 1.444258 3.2640659999999997 1.125577 </vector>
                <vector>5.877184000000001 4.389024 5.988272 4.403696 6.111936000000001 4.305184000000001 6.090976 4.16056 6.296384000000001 4.032704000000001 6.292192000000001 4.015936000000001 5.764 4.110256000000001 5.6550080000000005 4.1416960000000005 5.69064 4.158464 4.732768 4.215056000000001 4.764208000000001 4.179424 5.300784 3.7581280000000006 </vector>
                <vector>2.079561 4.7070870000000005 2.11068 4.769325 2.206743 4.804503 2.248686 4.7652660000000004 2.397516 4.826151 2.4299880000000003 4.805856 2.204037 4.619142 2.186448 4.596141 2.159388 4.592082 1.98891 4.28901 1.96185 4.26195 2.34069 4.405368 </vector>
                <vector>2.503133 4.831778 2.5583020000000003 4.958795 2.644263 5.020379 2.78411 5.020379 2.900863 5.1037740000000005 2.9727110000000003 5.070416000000001 2.687885 4.802269 2.659659 4.763779 2.585245 4.724006 2.431285 4.390426000000001 2.436417 4.380162 2.7430540000000003 4.579027 </vector>
                <vector>2.721054 6.897807 2.7967589999999998 7.0059569999999995 2.954658 7.012446 3.164469 7.012446 3.346161 7.148715 3.408888 7.085988 2.900583 6.5993129999999995 2.785944 6.480348 2.751336 6.486837 2.268987 5.675712 2.27115 5.673549 2.982777 5.924457 </vector>
                <vector>6.075168000000001 4.437132 6.163032 4.47688 6.2383440000000006 4.397384000000001 6.280184 4.217472 6.616996 4.117056 6.616996 4.04802 5.905716 4.08986 5.755092 4.0605720000000005 5.824128 4.096136 4.847164 3.8702 4.872268 3.8262680000000002 5.50196 3.485272 </vector>
                <vector>2.58955 5.974725 2.678325 6.0903 2.7872 6.108725000000001 2.886025 6.07355 3.133925 6.22095 3.210975 6.16735 2.747 5.837375 2.7620750000000003 5.837375 2.6532 5.8022 2.427075 5.411925 2.4337750000000002 5.395175 2.8609 5.609575 </vector>
                <vector>5.3187120000000006 4.623252 5.447424000000001 4.65024 5.5719840000000005 4.552668000000001 5.663328000000001 4.3658280000000005 5.843940000000001 4.251648 5.843940000000001 4.205976000000001 5.243976 4.280712 5.104884 4.282788 5.11734 4.3077000000000005 4.154076 4.226736000000001 4.137468 4.201824 4.776876000000001 3.8260680000000002 </vector>
                <vector>7.858676 3.4257 7.966856 3.3800239999999997 7.998107999999999 3.2862679999999997 7.966856 3.08914 8.159176 2.889608 8.118307999999999 2.834316 7.654336 3.2285719999999998 7.546156 3.2934799999999997 7.553368 3.3055 6.796107999999999 3.67812 6.781683999999999 3.661292 7.1158399999999995 2.988172 </vector>
                <vector>7.9642219999999995 3.591808 8.124934999999999 3.581604 8.155547 3.4591559999999997 8.08667 3.257627 8.306056 3.017833 8.288198999999999 2.974466 7.693816 3.395381 7.558612999999999 3.4591559999999997 7.571368 3.466809 6.762701 3.821398 6.772905 3.808643 7.124943 3.1989539999999996 </vector>
                <vector>5.71298 4.93115 5.741085 5.107445 5.8765 5.178985 6.04513 5.092115 6.31596 5.342505 6.39261 5.29907 5.996585 4.73697 5.89183 4.514685 5.89694 4.581115 5.5673449999999995 3.68431 5.572455 3.6510949999999998 6.216315 4.059895 </vector>
                <vector>3.0843179999999997 7.682598 3.16674 7.804062 3.2990489999999997 7.825752 3.364119 7.7628509999999995 3.646089 7.864794 3.704652 7.782372 3.1905989999999997 7.509078 3.214458 7.509078 3.129867 7.493894999999999 2.850066 7.105644 2.791503 7.0470809999999995 3.3120629999999998 7.253136 </vector>
                <vector>8.256447999999999 1.676064 8.385375999999999 1.663424 8.448576 1.5471359999999998 8.428352 1.392928 8.587615999999999 1.2260799999999998 8.572448 1.183104 8.104768 1.387872 7.907584 1.506688 7.92528 1.511744 7.101152 1.708928 7.11632 1.663424 7.508159999999999 1.119904 </vector>
                <vector>8.582671000000001 3.95772 8.709521 3.9272760000000004 8.732354 3.8156480000000004 8.772946000000001 3.6329840000000004 8.882037 3.4883750000000004 8.846519 3.4198760000000004 8.32136 3.7852040000000002 8.217343000000001 3.8739990000000004 8.242713 3.8790730000000004 7.458780000000001 4.229179 7.476539000000001 4.178439 7.793664000000001 3.498523 </vector>
                <vector>7.092612000000001 4.204836 7.226757000000001 4.217031 7.3121220000000005 4.129227 7.329195 3.9902040000000003 7.577973000000001 3.8877660000000005 7.577973000000001 3.8682540000000003 7.026759 3.9658140000000004 6.8999310000000005 3.9902040000000003 6.909687000000001 4.004838 6.024330000000001 4.021911 6.070671000000001 3.9609360000000002 6.626763 3.543867 </vector>
                <vector>2.510924 4.71861 2.554851 4.748367 2.6058630000000003 4.71861 2.6370370000000003 4.664764 2.773069 4.652011 2.780154 4.613752 2.525094 4.552821000000001 2.506673 4.555655000000001 2.491086 4.56274 2.2275240000000003 4.3601090000000005 2.2261070000000003 4.3558580000000005 2.510924 4.275089 </vector>
                <vector>2608.0 1124.0 2648.0 1112.0 2657.0 1069.0 2641.0 1039.0 2682.0 963.0 2669.0 947.0 2552.0 1051.0 2539.0 1064.0 2531.0 1084.0 2336.0 1176.0 2328.0 1180.0 2405.0 991.0 </vector>
                <vector>5.875009 4.349821 5.950889 4.425701 6.062812 4.40104 6.150074 4.30619 6.447903 4.323263 6.50671 4.213237 5.9489920000000005 4.163915 5.977447 4.144945 5.850348 4.188576 5.514579 3.902129 5.453875 3.896438 6.011593 3.88885 </vector>
                <vector>3.211092 3.2166959999999998 3.3077609999999997 3.2657309999999997 3.466074 3.212493 3.5319209999999996 3.114423 3.76869 3.079398 3.7995119999999996 2.995338 3.2699339999999997 3.042972 3.2307059999999996 3.041571 3.16626 3.066789 2.653494 2.936496 2.5778399999999997 2.9294909999999996 3.170463 2.7907919999999997 </vector>
                <vector>6.6654800000000005 4.694 6.747625 4.686959 6.8274230000000005 4.5813440000000005 6.850893 4.391237 7.1137570000000006 4.241029 7.087940000000001 4.172966000000001 6.590376 4.377155 6.404963 4.4710350000000005 6.369758 4.50624 5.637494 4.682265 5.599942 4.701041 6.104547 4.102556 </vector>
                <vector>7.703444 4.180008 7.823732 4.142418 7.873852 4.062226 7.8487919999999995 3.889312 8.004164 3.741458 7.98161 3.688832 7.6006979999999995 3.916878 7.482916 3.982034 7.46788 4.014612 6.7987779999999995 4.257694 6.756176 4.28526 7.05439 3.678808 </vector>
                <vector>4.133234 1.912652 4.187848 1.92311 4.251758000000001 1.860362 4.2436240000000005 1.817368 4.362148 1.75462 4.3609860000000005 1.732542 4.085592 1.785994 4.083268 1.781346 4.0728100000000005 1.799938 3.7323440000000003 1.7581060000000002 3.740478 1.75462 3.96823 1.57451 </vector>
                <vector>5.124433 3.0618760000000003 5.19147 3.04005 5.263184 2.862324 5.224209 2.745399 5.336457 2.5193440000000002 5.288128 2.460102 5.00439 2.88415 4.9669740000000004 2.924684 4.9451480000000005 3.004193 4.570988 3.230248 4.497715 3.312875 4.740919 2.828026 </vector>
                <vector>6.545728 2.774912 6.684048000000001 2.751504 6.764912000000001 2.6153120000000003 6.752144 2.517424 6.969200000000001 2.262064 6.9543040000000005 2.22376 6.4840160000000004 2.5855200000000003 6.332928000000001 2.70256 6.347824 2.7068160000000003 5.573232 3.1153920000000004 5.57536 3.0962400000000003 5.947760000000001 2.4429440000000002 </vector>
                <vector>7.362334 3.5186629999999997 7.488726 3.4915789999999998 7.518066999999999 3.392271 7.466156 3.225253 7.637688 3.004067 7.567721 2.922815 7.1885449999999995 3.288449 7.059895999999999 3.4103269999999997 7.053125 3.45321 6.220292 3.751134 6.247376 3.692452 6.6400939999999995 2.8280209999999997 </vector>
                <vector>2.08692 2.3300199999999998 2.164525 2.3552649999999997 2.23652 2.3141249999999998 2.2402599999999997 2.25896 2.383315 2.196315 2.38238 2.1832249999999997 2.0841149999999997 2.20286 2.0616749999999997 2.20286 2.0364299999999997 2.21595 1.7017 2.130865 1.68861 2.130865 1.996225 1.966305 </vector>
                <vector>5.7261500000000005 2.2826500000000003 5.813125 2.2507 5.85395 2.1300000000000003 5.830875000000001 2.0288250000000003 5.951575 1.8318 5.894775 1.7608000000000001 5.610775 2.138875 5.610775 2.138875 5.600125 2.2152000000000003 5.195425 2.40335 5.17945 2.429975 5.385350000000001 2.0128500000000003 </vector>
                <vector>7.424768 3.841552 7.6041680000000005 3.808064 7.63048 3.688464 7.6041680000000005 3.501888 7.884032 3.27704 7.86968 3.245944 7.317128 3.5808240000000002 7.1616480000000005 3.657368 7.168824 3.662152 6.444048 3.906136 6.436872 3.8965680000000003 6.8219840000000005 3.322488 </vector>
                <vector>7.448589 5.384847 7.561335000000001 5.475534 7.710846 5.399553 7.7794740000000004 5.26965 8.024574 5.235336 8.03928 5.186316 7.446138 5.093178 7.389765000000001 5.090727 7.321137 5.117688 6.561327 4.857882 6.66672 4.830921 7.252509 4.637292 </vector>
                <vector>2264.0 1165.0 2294.0 1160.0 2305.0 1126.0 2306.0 1071.0 2374.0 1017.0 2366.0 1000.0 2217.0 1088.0 2179.0 1112.0 2182.0 1118.0 1945.0 1199.0 1946.0 1183.0 2071.0 1008.0 </vector>
                <vector>2381.0 1507.0 2426.0 1514.0 2452.0 1453.0 2452.0 1418.0 2525.0 1374.0 2522.0 1366.0 2355.0 1426.0 2323.0 1441.0 2322.0 1444.0 2077.0 1494.0 2080.0 1491.0 2208.0 1323.0 </vector>
                <vector>2140.0 1592.0 2170.0 1605.0 2205.0 1575.0 2213.0 1533.0 2276.0 1494.0 2276.0 1485.0 2132.0 1502.0 2089.0 1509.0 2089.0 1513.0 1842.0 1503.0 1856.0 1489.0 2003.0 1360.0 </vector>
                <vector>3833.0 1293.0 3911.81535 1248.11452 3943.26624 1165.93903 3919.53509 1085.13703 4024.84657 913.88074 4010.08196 885.64145 3759.61723 1157.73238 3692.0 1221.0 3687.0 1243.0 3368.0 1416.0 3372.0 1413.0 3472.0 1110.0 </vector>
                <vector>3350.0 1788.0 3402.0 1793.0 3418.0 1748.0 3418.0 1679.0 3488.0 1592.0 3478.0 1572.0 3296.0 1682.0 3245.0 1720.0 3238.0 1730.0 2929.0 1838.0 2937.0 1833.0 3087.0 1611.0 </vector>
                <vector>8.179182 3.117466 8.230288 3.081914 8.26584 2.970814 8.18807 2.813052 8.31028 2.56641 8.28806 2.550856 7.890322 2.97748 7.814774 3.05525 7.803664 3.070804 7.079292 3.641858 7.083736 3.592974 7.257052 2.861936 </vector>
                <vector>4.34304 1.79568 4.450224 1.748352 4.46832 1.6550880000000001 4.455792 1.625856 4.553232 1.501968 4.549056 1.493616 4.319376 1.646736 4.27344 1.681536 4.249776 1.716336 3.889248 1.817952 3.886464 1.81656 4.09944 1.557648 </vector>
                <vector>3.911394 1.227104 3.939845 1.198653 3.97077 1.098456 3.9311860000000003 1.053924 3.972007 0.881981 3.950978 0.8584780000000001 3.803775 1.117011 3.786457 1.156595 3.782746 1.1751500000000001 3.493288 1.432446 3.482155 1.455949 3.5440050000000003 1.074953 </vector>
                <vector>7.173951999999999 3.3957919999999997 7.214919999999999 3.3753079999999995 7.294579999999999 3.2615079999999996 7.2649919999999995 3.077152 7.467555999999999 2.847276 7.449348 2.8063079999999996 6.937247999999999 3.2364719999999996 6.884899999999999 3.2979239999999996 6.8894519999999995 3.3002 6.158855999999999 3.7280879999999996 6.1747879999999995 3.6984999999999997 6.427423999999999 3.0976359999999996 </vector>
                <vector>7.962851 3.7450319999999997 8.074643 3.731058 8.093275 3.649543 8.037379 3.481855 8.265621 3.2652579999999998 8.216712 3.188401 7.736937999999999 3.568028 7.6670679999999996 3.6192659999999997 7.660081 3.6309109999999998 6.914801 3.970945 6.910143 3.9523129999999997 7.2618219999999996 3.349102 </vector>
                <vector>7.71936 5.323615 7.839975 5.349629999999999 8.128505 5.18408 8.128505 5.09894 8.338989999999999 5.0090699999999995 8.336625 4.9357549999999994 7.731185 5.011435 7.44975 5.03745 7.43556 5.063465 6.529764999999999 5.07529 6.56524 5.05164 7.27001 4.65432 </vector>
                <vector>8.159589 4.639473 8.271774 4.624515 8.316648 4.559697 8.311662 4.347792 8.496144 4.180761 8.488665 4.148352 7.980093 4.375215 7.867908 4.425075 7.860429 4.445019 7.144938 4.691826 7.12998 4.671882 7.493958 4.091013 </vector>
                <vector>3.847064 1.728678 3.9179199999999996 1.7349299999999999 3.971062 1.669284 3.9502219999999997 1.6088479999999998 4.056506 1.53695 4.046086 1.5140259999999999 3.814762 1.59426 3.794964 1.601554 3.781418 1.619268 3.41255 1.6619899999999999 3.41255 1.6630319999999998 3.611572 1.487976 </vector>
                <vector>8.418758 2.0387 8.53035 1.9528599999999998 8.50889 1.8176619999999999 8.427342 1.731822 8.54108 1.476448 8.506744 1.450696 8.19772 1.918524 8.129048 2.055868 8.137632 2.053722 7.549627999999999 2.648164 7.549627999999999 2.641726 7.590402 1.9764659999999998 </vector>
                <vector>4.310748 2.598408 4.378698 2.62287 4.445289 2.571228 4.435776 2.493765 4.549932 2.427174 4.544496 2.3809679999999998 4.2985169999999995 2.431251 4.264542 2.4298919999999997 4.2441569999999995 2.448918 3.904407 2.3700959999999998 3.88674 2.376891 4.181643 2.170323 </vector>
                <vector>3.972192 1.263528 4.040456 1.244208 4.1100080000000005 1.1424560000000001 4.126752000000001 0.9982000000000001 4.175696 0.9402400000000001 4.1319040000000005 0.8372 3.9155200000000003 1.0638880000000002 3.875592 1.1038160000000001 3.8446800000000003 1.166928 3.5226800000000003 1.2661040000000001 3.5175280000000004 1.26868 3.688832 0.967288 </vector>
                <vector>5.647824 2.639444 5.734024 2.622204 5.796088 2.522212 5.796088 2.382568 6.02538 2.2205120000000003 6.0219320000000005 2.12914 5.5909320000000005 2.418772 5.604724 2.406704 5.535764 2.479112 5.087524 2.548072 5.0461480000000005 2.575656 5.446116 2.182584 </vector>
                <vector>7.904246 2.915206 8.014174 2.851786 8.035314 2.750314 7.950754 2.591764 8.090278 2.327514 8.026858 2.268322 7.625198 2.760884 7.523726 2.883496 7.553322 2.860242 6.8451319999999996 3.42468 6.8451319999999996 3.418338 7.012138 2.741858 </vector>
                <vector>5.364736 2.8371199999999996 5.426304 2.81216 5.469568 2.7173119999999997 5.45792 2.607488 5.717504 2.3745279999999998 5.680896 2.27968 5.294848 2.615808 5.279871999999999 2.622464 5.224959999999999 2.6856959999999996 4.787328 2.772224 4.685823999999999 2.8421119999999997 5.085184 2.426112 </vector>
                <vector>7.977442 0.881072 8.066796 0.741846 8.033548 0.583918 7.877698 0.45716 7.890166 0.07065199999999999 7.829904 0.051949999999999996 7.692756 0.773016 7.651196 0.99744 7.655352 1.024454 7.372744 1.893058 7.385212 1.92215 7.11715 1.182382 </vector>
                <vector>8.169907 3.799793 8.275522 3.783364 8.310727 3.6613200000000004 8.26144 3.513459 8.449200000000001 3.3327400000000003 8.451547 3.299882 7.986841 3.5533580000000002 7.850715 3.6355030000000004 7.841327000000001 3.656626 7.094981000000001 3.9593890000000003 7.1067160000000005 3.926531 7.461113 3.3233520000000003 </vector>
                <vector>9.388313 3.461106 9.476478 3.443473 9.529377 3.3628649999999998 9.514263 3.143712 9.738453999999999 2.89685 9.710745 2.823799 9.154046 3.24951 9.025577 3.3275989999999998 9.048248 3.332637 8.21194 3.667664 8.247206 3.642474 8.587271 3.017762 </vector>
                <vector>5.91591 5.001436 6.006924000000001 5.057778 6.160781 4.979766000000001 6.232292 4.858414 6.529171 4.804239 6.533505 4.700223 5.909409 4.802072 5.978753 4.773901 5.8725700000000005 4.823742 5.4261680000000005 4.685054 5.345989 4.689388 5.8704030000000005 4.5290300000000006 </vector>
                <vector>7.810058 5.604183 7.868040999999999 5.672249999999999 7.996611999999999 5.652081999999999 8.127704 5.5588049999999996 8.34451 5.6092249999999995 8.399972 5.573931 7.963838999999999 5.326873 7.774763999999999 5.16805 7.8024949999999995 5.21847 7.207539 4.575615 7.247875 4.568052 7.9310659999999995 4.628556 </vector>
                <vector>8.339644999999999 3.596551 8.473787999999999 3.5712409999999997 8.471257 3.421912 8.425699 3.275114 8.615523999999999 3.049855 8.564904 2.98658 8.078952 3.421912 7.9701189999999995 3.4953109999999996 8.010615 3.497842 7.2310669999999995 3.9078639999999996 7.246252999999999 3.890147 7.519601 3.1814669999999996 </vector>
                <vector>9.7975 3.1325000000000003 9.9475 3.11 9.98 2.9925 9.950000000000001 2.865 10.2175 2.645 10.1975 2.6175 9.64 2.93 9.555 3.0025 9.57 3.0025 8.74 3.3325 8.7525 3.2775 9.1525 2.665 </vector>
                <vector>3.9220740000000003 3.379506 3.988452 3.399708 4.067817 3.357861 4.073589 3.287154 4.2034590000000005 3.252522 4.204902000000001 3.2135610000000003 3.919188 3.2193330000000002 3.9004290000000004 3.223662 3.871569 3.2352060000000002 3.4978320000000003 3.141411 3.507933 3.137082 3.818178 2.959593 </vector>
                <vector>5.528089 3.835342 5.6231 3.827586 5.749135 3.740331 5.795671 3.589089 6.0244729999999995 3.482444 6.0244729999999995 3.391311 5.502882 3.637564 5.516455 3.596845 5.417566 3.691856 5.035583 3.678283 4.930877 3.7073679999999998 5.35164 3.424274 </vector>
                <vector>6.641070000000001 2.964722 6.733790000000001 2.890546 6.770878000000001 2.707424 6.654978000000001 2.649474 6.752334 2.350452 6.724518000000001 2.301774 6.40927 2.7561020000000003 6.2794620000000005 2.9160440000000003 6.3026420000000005 2.9206800000000004 5.637376000000001 3.4074600000000004 5.63274 3.4607740000000002 5.7532760000000005 2.774646 </vector>
                <vector>1.2191200000000002 1.1401260000000002 1.268258 1.161896 1.342276 1.143858 1.357204 1.10094 1.482226 1.062376 1.487824 1.019458 1.2651480000000002 1.04496 1.274478 1.030032 1.213522 1.0654860000000002 1.0723280000000002 0.9840040000000001 0.9896020000000001 0.975296 1.238402 0.9112300000000001 </vector>
                <vector>5.485472 2.429952 5.597568 2.364864 5.648192 2.247344 5.584912 2.111744 5.72232 1.8857439999999999 5.7042399999999995 1.855008 5.290208 2.209376 5.05336 2.363056 5.100368 2.36848 4.315696 2.777088 4.306656 2.800592 4.4621439999999994 2.135248 </vector>
                <vector>3.434872 3.550156 3.485124 3.5900619999999996 3.544244 3.5545899999999997 3.64327 3.498426 3.9551279999999998 3.6137099999999998 4.02755 3.5250299999999997 3.559024 3.386098 3.5398099999999997 3.381664 3.4393059999999998 3.3742739999999998 3.164398 3.0757179999999997 3.072762 3.0239879999999997 3.588584 3.142228 </vector>
                <vector>2.145366 4.67058 2.14149 4.794612 2.234514 4.870194 2.41281 4.852752 2.563974 5.079498 2.608548 5.073684 2.4535080000000002 4.591122 2.381802 4.403136 2.372112 4.40895 2.302344 3.612432 2.331414 3.649254 2.73258 4.141506 </vector>
                <vector>2.3083549999999997 0.886578 2.35431 0.89789 2.427838 0.8879919999999999 2.4349079999999996 0.851228 2.540958 0.8109289999999999 2.5487349999999998 0.767095 2.352896 0.7932539999999999 2.351482 0.79184 2.299871 0.815878 2.1803879999999998 0.7345729999999999 2.115344 0.730331 2.327444 0.6638729999999999 </vector>
                <vector>4.15384 6.89384 4.25248 7.010015999999999 4.390576 6.9968639999999995 4.524288 6.867535999999999 4.83336 6.878496 4.92104 6.808352 4.342352 6.670256 4.158224 6.580384 4.158224 6.5847679999999995 3.458976 6.14856 3.4326719999999997 6.135408 4.177951999999999 5.979776 </vector>
                <vector>3.535412 1.4355319999999998 3.5722519999999998 1.42448 3.617688 1.3630799999999998 3.599268 1.304136 3.663124 1.2095799999999999 3.6483879999999997 1.192388 3.449452 1.315188 3.4236639999999996 1.336064 3.41998 1.345888 3.054036 1.4478119999999999 3.0331599999999996 1.462548 3.206308 1.158004 </vector>
                <vector>5.455855 4.099952 5.5763419999999995 4.149165 5.698526 4.0829819999999994 5.766406 3.95401 6.07526 3.898009 6.0837449999999995 3.853887 5.547493 3.802977 5.259003 3.780916 5.265791 3.806371 4.403715 3.568791 4.39523 3.568791 5.1232429999999995 3.248058 </vector>
                <vector>5.284125 5.702400000000001 5.3658 5.7840750000000005 5.501925000000001 5.7692250000000005 5.5638000000000005 5.625675 5.982075000000001 5.737050000000001 6.034050000000001 5.652900000000001 5.4054 5.44005 5.172750000000001 5.38065 5.180175 5.40045 4.353525 4.8881250000000005 4.388175 4.8807 5.232150000000001 4.761900000000001 </vector>
                <vector>3.77755 1.56624 3.83779 1.542395 3.8817150000000002 1.477135 3.861635 1.41062 3.90305 1.313985 3.8905000000000003 1.296415 3.7148000000000003 1.4558 3.6997400000000003 1.4821550000000001 3.7047600000000003 1.4846650000000001 3.35587 1.64656 3.3458300000000003 1.650325 3.4412100000000003 1.326535 </vector>
                <vector>5.854288 4.883926 5.98734 4.902278 6.10204 4.79446 6.129568 4.647644 6.4209060000000004 4.491652 6.407142 4.452654 5.847406 4.585706 5.696002 4.629292 5.702884 4.643056 4.856398 4.672878 4.87475 4.654526 5.372548 4.154434 </vector>
                <vector>4.537624 3.278016 4.657135 3.334926 4.8051010000000005 3.3102650000000002 4.898054 3.1774750000000003 5.169325 3.185063 5.192089 3.139535 4.662826 3.001054 4.505375 2.965011 4.505375 2.9744960000000003 3.7370900000000002 2.667182 3.814867 2.642521 4.463641 2.431954 </vector>
                <vector>3.4356 3.2326 3.5714 3.3236 3.7436 3.346 3.8486 3.3026 4.0936 3.36 4.151 3.304 3.5616 3.0898 3.5181999999999998 3.059 3.4314 3.0688 3.1374 2.772 3.1052 2.7594 3.5532 2.8196 </vector>
                <vector>3.723039 7.965861 3.760344 8.042958 3.837441 8.040471 4.018992 7.955913 4.242822 8.067828 4.309971 7.998192 3.877233 7.704726 3.777753 7.6326030000000005 3.760344 7.640064000000001 3.1883340000000002 7.068054 3.230613 7.070541 3.912051 7.155099 </vector>
                <vector>5.394474 4.417619999999999 5.4919519999999995 4.473618 5.56869 4.411398 5.649576 4.216442 5.852828 4.166666 5.861123999999999 4.125185999999999 5.342624 4.098224 5.214036 4.092002 5.22648 4.1106679999999995 4.434212 3.9157119999999996 4.475692 3.8846019999999997 5.077152 3.5610579999999996 </vector>
                <vector>5.28642 6.767847 5.413458 6.804729 5.534349 6.726867 5.601966 6.5772900000000005 5.815062 6.4932810000000005 5.815062 6.43386 5.325351 6.478938 5.14299 6.507624 5.1491370000000005 6.517869 4.341831 6.405174 4.3930560000000005 6.39288 4.989315 6.001521 </vector>
                <vector>2.8738490000000003 2.920566 2.9371430000000003 2.9778320000000003 3.066745 2.9416640000000003 3.19484 2.80302 3.532408 2.812062 3.550492 2.720135 2.974818 2.616152 2.7608240000000004 2.5649140000000004 2.7698660000000004 2.5875190000000003 1.9591 2.174601 1.9560860000000002 2.165559 2.685474 1.936495 </vector>
                <vector>4.032304 3.077636 4.092388 3.1777759999999997 4.204211 3.1410579999999997 4.362766 3.0108759999999997 4.676538 3.065953 4.733283999999999 2.994186 4.22257 2.8189409999999997 4.0590079999999995 2.755519 4.0590079999999995 2.7722089999999997 3.4431469999999997 2.326586 3.4631749999999997 2.326586 4.115754 2.2531499999999998 </vector>
                <vector>1.745973 4.38924 1.7806980000000001 4.461468 1.904319 4.503138 2.044608 4.4698020000000005 2.229345 4.539252 2.3001840000000002 4.482303 1.844592 4.255896 1.8682050000000001 4.255896 1.748751 4.228116 1.5042870000000002 3.879477 1.483452 3.8614200000000003 1.922376 3.994764 </vector>
                <vector>3.8084830000000003 4.006373 3.81388 4.162886 3.9290160000000003 4.24564 4.094524 4.170082 4.285218 4.382364 4.321198 4.360776 4.067539 3.938011 3.984785 3.799488 3.9811870000000003 3.806684 3.801287 2.98634 3.819277 2.988139 4.403952 3.398311 </vector>
                <vector>4.045102 4.361301 4.15362 4.456722 4.269622 4.409947 4.381882 4.299558 4.660661 4.312655 4.673758 4.258396 4.2097500000000005 4.121813 3.9758750000000003 4.056328 3.970262 4.063812 3.2199910000000003 3.72329 3.2574110000000003 3.7101930000000003 3.912261 3.5418030000000003 </vector>
                <vector>3.204228 7.604134 3.272755 7.70338 3.3578230000000002 7.72701 3.478336 7.6939280000000005 3.68628 7.7742700000000005 3.716999 7.731736000000001 3.310563 7.4410870000000005 3.187687 7.330026 3.168783 7.339478000000001 2.637108 6.78181 2.6418340000000002 6.7723580000000005 3.350734 6.843248 </vector>
                <vector>1305.0 2168.0 1330.0 2192.0 1364.0 2199.0 1400.0 2173.0 1468.0 2193.0 1499.0 2169.0 1327.0 2116.0 1340.0 2105.0 1311.0 2116.0 1233.0 2017.0 1190.0 1995.0 1357.0 2025.0 </vector>
                <vector>2336.0 991.0 2379.0 979.0 2390.0 937.0 2379.0 901.0 2408.0 851.0 2396.0 831.0 2313.0 907.0 2259.0 952.0 2267.0 951.0 2042.0 1071.0 2044.0 1063.0 2132.0 870.0 </vector>
                <vector>1082.0 2229.0 1097.0 2252.0 1130.0 2256.0 1160.0 2227.0 1232.0 2252.0 1243.0 2242.0 1116.0 2159.0 1083.0 2133.0 1082.0 2134.0 927.59912 1977.80351 936.45254 1978.10551 1114.0 2001.0 </vector>
                <vector>2479.0 1119.0 2527.0 1115.0 2546.0 1073.0 2542.0 1019.0 2604.0 969.0 2590.0 944.0 2434.0 1052.0 2405.0 1070.0 2415.0 1075.0 2186.0 1173.0 2189.0 1160.0 2280.0 982.0 </vector>
                <vector>1953.0 1649.0 1992.0 1663.0 2024.0 1653.0 2033.0 1603.0 2135.0 1596.0 2139.0 1571.0 1959.0 1562.0 1903.0 1547.0 1903.0 1554.0 1633.0 1485.0 1642.0 1486.0 1873.0 1402.0 </vector>
                <vector>2010.0 1123.0 2050.0 1128.0 2075.0 1089.0 2068.0 1054.0 2119.0 997.0 2104.0 967.0 1992.0 1046.0 1920.0 1062.0 1922.0 1067.0 1691.6437 1147.49596 1693.24791 1144.06116 1819.0 964.0 </vector>
                <vector>2401.0 1345.0 2445.0 1355.0 2473.0 1330.0 2483.0 1280.0 2566.0 1248.0 2566.0 1230.0 2389.0 1267.0 2350.0 1274.0 2347.0 1279.0 2077.0 1268.0 2090.0 1260.0 2273.0 1122.0 </vector>
                <vector>1863.0 1454.0 1899.0 1471.0 1953.0 1443.0 1986.0 1401.0 2056.0 1383.0 2066.0 1361.0 1883.0 1368.0 1837.0 1368.0 1836.0 1372.0 1572.86387 1323.98907 1589.1533 1316.60159 1794.0 1218.0 </vector>
                <vector>2423.0 1242.0 2468.0 1234.0 2473.0 1195.0 2467.0 1148.0 2521.0 1095.0 2510.0 1073.0 2380.0 1168.0 2337.0 1195.0 2339.0 1201.0 2082.0 1306.0 2101.0 1274.0 2209.0 1100.0 </vector>
                <vector>2524.0 1341.0 2557.0 1327.0 2565.0 1300.0 2561.0 1263.0 2608.0 1194.0 2600.0 1177.0 2484.0 1273.0 2451.0 1310.0 2458.0 1312.0 2259.0 1424.0 2247.0 1430.0 2303.0 1243.0 </vector>
                <vector>1713.0 1511.0 1735.0 1471.0 1713.0 1426.0 1667.0 1421.0 1659.0 1353.0 1637.0 1347.0 1628.0 1477.0 1628.0 1537.0 1637.0 1537.0 1599.0 1811.0 1583.0 1770.0 1480.0 1597.0 </vector>
                <vector>2177.0 1509.0 2242.0 1497.0 2267.0 1477.0 2253.0 1430.0 2339.0 1395.0 2341.0 1378.0 2180.0 1416.0 2131.0 1433.0 2138.0 1442.0 1871.0 1475.0 1885.0 1463.0 2031.0 1300.0 </vector>
                <vector>1630.0 1154.0 1659.0 1170.0 1704.0 1142.0 1725.0 1102.0 1814.0 1084.0 1819.0 1067.0 1638.0 1065.0 1609.0 1068.0 1609.0 1076.0 1363.0 1020.0 1375.0 1015.0 1556.0 921.0 </vector>
                <vector>1866.0 1057.0 1893.0 1073.0 1936.0 1058.0 1976.0 1010.0 2072.0 993.0 2080.0 971.0 1876.0 974.0 1829.0 972.0 1837.0 978.0 1548.0 924.0 1565.0 909.0 1770.0 829.0 </vector>
                <vector>2935.0 1595.0 2974.0 1580.0 2985.0 1536.0 2992.0 1467.0 3034.0 1389.0 3017.0 1367.0 2859.0 1514.0 2821.0 1562.0 2827.0 1566.0 2547.0 1742.0 2546.0 1731.0 2638.0 1458.0 </vector>
                <vector>1470.0 2775.0 1504.0 2814.0 1543.0 2806.0 1586.0 2767.0 1691.0 2786.0 1706.0 2767.0 1510.0 2660.0 1476.0 2647.0 1469.0 2653.0 1218.0 2445.0 1239.92481 2443.18844 1497.0 2444.0 </vector>
                <vector>2048.0 1364.0 2081.0 1382.0 2121.0 1372.0 2167.0 1334.0 2242.0 1342.0 2248.0 1318.0 2100.0 1279.0 2039.0 1263.0 2041.0 1268.0 1810.0 1161.0 1830.0 1160.0 2040.0 1115.0 </vector>
                <vector>2137.0 1468.0 2177.0 1445.0 2188.0 1403.0 2164.0 1367.0 2197.0 1302.0 2184.0 1282.0 2091.0 1397.0 2055.0 1439.0 2060.0 1441.0 1859.0 1595.0 1865.0 1584.0 1919.0 1383.0 </vector>
                <vector>2309.0 1322.0 2348.0 1353.0 2383.0 1330.0 2400.0 1292.0 2479.0 1293.0 2484.0 1283.0 2321.0 1254.0 2273.0 1245.0 2272.0 1249.0 2062.0 1162.0 2070.41511 1159.27375 2249.0 1100.0 </vector>
                <vector>1485.0 1490.0 1503.0 1514.0 1529.0 1512.0 1562.0 1495.0 1638.0 1517.0 1645.0 1499.0 1518.0 1451.0 1498.0 1441.0 1496.0 1443.0 1395.0 1346.0 1375.59699 1335.08832 1526.0 1371.0 </vector>
                <vector>1631.0 1740.0 1702.0 1758.0 1791.0 1739.0 1812.0 1679.0 1923.0 1656.0 1936.0 1592.0 1707.0 1617.0 1621.0 1638.0 1623.0 1641.0 1463.0 1547.0 1354.0 1540.0 1627.0 1476.0 </vector>
                <vector>2037.0 1672.0 2078.0 1691.0 2156.0 1666.0 2182.0 1558.0 2380.0 1520.0 2386.0 1492.0 2035.0 1461.0 2032.0 1458.0 2015.0 1462.0 1577.0 1273.0 1555.0 1276.0 1988.0 1098.0 </vector>
                <vector>3278.0 864.0 3334.0 848.0 3371.0 784.0 3379.0 707.0 3438.0 599.0 3433.0 589.0 3212.0 739.0 3157.0 793.0 3162.0 800.0 2794.0 1016.0 2815.0 958.0 2955.0 638.0 </vector>
                <vector>3683.0 735.0 3737.0 713.0 3749.0 656.0 3692.0 618.0 3747.4291 490.17995 3716.73123 451.93949 3592.0 637.0 3599.0 623.0 3575.0 699.0 3313.0 793.0 3268.0 842.0 3449.0 542.0 </vector>
                <vector>2559.0 1992.0 2597.0 2014.0 2668.0 1968.0 2692.0 1914.0 2809.0 1883.0 2810.0 1863.0 2580.0 1868.0 2492.0 1871.0 2506.0 1882.0 2120.0 1837.0 2140.11996 1820.18997 2406.0 1672.0 </vector>
                <vector>2824.0 1331.0 2870.0 1303.0 2892.0 1245.0 2862.0 1182.0 2931.0 1105.0 2910.0 1069.0 2722.0 1229.0 2665.0 1284.0 2674.0 1292.0 2333.0 1479.0 2353.0 1445.0 2472.0 1154.0 </vector>
                <vector>2950.0 1112.0 2983.0 1097.0 2996.0 1060.0 3003.0 1005.0 3055.0 922.0 3032.0 902.0 2908.0 1040.0 2904.0 1036.0 2893.0 1071.0 2748.0 1113.0 2722.0 1140.0 2821.0 969.0 </vector>
                <vector>2632.0 1765.0 2671.0 1773.0 2724.0 1745.0 2744.0 1686.0 2841.0 1649.0 2844.0 1631.0 2624.0 1661.0 2585.0 1664.0 2586.0 1668.0 2247.0 1664.0 2269.0 1645.0 2488.0 1481.0 </vector>
                <vector>3406.0 1702.0 3460.68933 1673.72777 3482.17061 1622.70908 3477.45445 1564.00657 3533.94675 1454.86497 3514.53581 1433.79923 3340.19101 1620.71523 3336.0 1602.0 3323.0 1655.0 3118.0 1780.0 3093.0 1797.0 3198.0 1553.0 </vector>
                <vector>1963.0 2243.0 2040.0 2280.0 2072.0 2243.0 2139.0 2140.0 2358.0 2103.0 2367.0 2065.0 1980.0 2058.0 1867.0 2059.0 1859.0 2069.0 1261.0 1947.0 1287.0 1938.0 1736.0 1711.0 </vector>
                <vector>1775.0 1489.0 1851.0 1526.0 1970.0 1486.0 2079.0 1367.0 2295.0 1343.0 2317.0 1249.0 1846.0 1273.0 1818.0 1270.0 1743.0 1298.0 1345.0 1094.0 1239.0 1082.0 1727.0 1007.0 </vector>
                <vector>3.2046819999999996 1.177554 3.2544079999999997 1.162742 3.264988 1.10032 3.2343059999999997 1.025202 3.268162 0.9172859999999999 3.2544079999999997 0.892952 3.127448 1.0632899999999998 3.1084039999999997 1.08974 3.1126359999999997 1.091856 2.773018 1.241034 2.7772499999999996 1.233628 2.8386139999999997 0.924692 </vector>
                <vector>2970.0 2302.0 3048.0 2296.0 3093.0 2238.0 3086.0 2141.0 3218.0 2037.0 3209.0 2014.0 2961.0 2137.0 2870.0 2179.0 2870.0 2188.0 2483.0 2293.0 2463.0 2308.0 2671.0 1993.0 </vector>
                <vector>2757.0 1755.0 2812.0 1789.0 2887.0 1752.0 2940.0 1645.0 3076.0 1616.0 3084.0 1586.0 2794.0 1591.0 2682.0 1609.0 2691.0 1622.0 2200.0 1561.0 2231.0 1533.0 2560.0 1337.0 </vector>
                <vector>1924.0 1771.0 2017.0 1816.0 2135.0 1782.0 2154.0 1730.0 2292.0 1673.0 2318.0 1591.0 1974.0 1642.0 2003.0 1596.0 1912.0 1677.0 1674.0 1505.0 1569.0 1480.0 1962.0 1412.0 </vector>
                <vector>1.2015996 1.1796726 1.2637261 1.1687091 1.3061183 1.1051208000000001 1.2871149000000002 1.0590741000000001 1.3909027 0.9582099000000001 1.3865173000000002 0.9399374 1.1307023 1.0495724 1.1248551 1.0495724 1.1080444 1.0758848 0.7988737 1.0795393 0.760136 1.0890410000000001 0.9874459000000001 0.8705019 </vector>
                <vector>3065.0 1979.0 3106.0 1980.0 3170.0 1930.0 3178.0 1874.0 3269.0 1814.0 3256.0 1780.0 3054.0 1896.0 3062.0 1888.0 3031.0 1918.0 2848.0 1918.0 2788.0 1938.0 2976.0 1802.0 </vector>
                <vector>3195.0 1271.0 3258.0 1277.0 3336.0 1240.0 3352.0 1190.0 3446.0 1163.0 3443.0 1143.0 3244.0 1129.0 3153.0 1143.0 3153.0 1154.0 2801.0 1080.0 2812.0 1074.0 3090.0 925.0 </vector>
                <vector>3.1260369999999997 3.459837 3.186121 3.533273 3.289599 3.563315 3.4381399999999998 3.5265969999999998 3.606709 3.595026 3.673469 3.534942 3.257888 3.3129649999999997 3.284592 3.32131 3.1560789999999996 3.274578 2.929095 2.9391089999999997 2.867342 2.895715 3.3596969999999997 3.0576079999999997 </vector>
                <vector>4.8984 3.9044329999999996 4.977999 3.9534169999999995 5.100459 3.9003509999999997 5.1861809999999995 3.7636039999999995 5.637242 3.732989 5.659693 3.63298 4.931056 3.5942009999999995 4.7575709999999996 3.553381 4.755529999999999 3.5697089999999996 3.8983099999999995 3.249272 3.9146379999999996 3.2370259999999997 4.655520999999999 3.00027 </vector>
                <vector>1.92506 2.138532 2.028937 2.168075 2.128049 2.107083 2.188088 2.008924 2.415855 1.949838 2.425385 1.8526319999999998 1.93459 1.9326839999999998 1.948885 1.8974229999999999 1.870739 1.959368 1.51527 1.787828 1.4009099999999999 1.778298 1.871692 1.662985 </vector>
                <vector>2.081805 1.860837 2.1677370000000002 1.909941 2.309934 1.871067 2.427579 1.761606 2.6424090000000002 1.746261 2.683329 1.65726 2.151369 1.675674 2.17899 1.653168 2.059299 1.68795 1.701249 1.481304 1.630662 1.468005 2.1708060000000002 1.386165 </vector>
                <vector>5.907462 2.488816 6.015218 2.3845359999999998 6.044764 2.283732 5.9961 2.179452 6.116022 1.951774 6.055192 1.899634 5.810134 2.325444 5.799706 2.2924219999999997 5.77016 2.394964 5.365206 2.5600739999999997 5.293948 2.631332 5.585932 2.1168839999999998 </vector>
                <vector>2.9069700000000003 3.952872 2.970726 3.996894 3.0982380000000003 3.989304 3.190836 3.9073320000000002 3.417018 3.922512 3.459522 3.837504 2.988942 3.770712 3.0026040000000003 3.763122 2.932776 3.790446 2.600334 3.5399760000000002 2.513808 3.51417 2.999568 3.5247960000000003 </vector>
                <vector>4.97959 2.390905 5.067315 2.3621950000000003 5.102405 2.3031800000000002 5.1502550000000005 2.135705 5.322515 1.963445 5.277855000000001 1.8868850000000001 4.89346 2.1995050000000003 4.891865 2.18196 4.882295 2.263305 4.42453 2.394095 4.3974150000000005 2.4132350000000002 4.687705 2.043195 </vector>
                <vector>2.525952 5.473494 2.63718 5.568576 2.737644 5.5614 2.868606 5.49861 3.078504 5.536284 3.164616 5.45376 2.642562 5.317416 2.67306 5.288712 2.534922 5.279742 2.16177 4.971174 2.077452 4.929912 2.703558 5.00526 </vector>
                <vector>2.866507 2.519227 2.9851609999999997 2.551061 3.080663 2.5047569999999997 3.1834 2.335458 3.456883 2.2717899999999998 3.465565 2.208122 2.892553 2.1907579999999998 2.7160189999999997 2.182076 2.710231 2.192205 1.8912289999999998 1.9823899999999999 1.870971 1.978049 2.587236 1.5931469999999999 </vector>
                <vector>2.248308 5.532021 2.330829 5.655024 2.432034 5.66748 2.534796 5.602086 2.698281 5.642568 2.734092 5.54292 2.352627 5.40279 2.352627 5.390334 2.279448 5.384106 2.05524 5.046237 1.944693 4.987071 2.458503 5.192595 </vector>
                <vector>2.367408 1.927518 2.42606 2.054153 2.534033 2.120803 2.631342 2.074148 2.81263 2.258102 2.887278 2.195451 2.552695 1.8262099999999999 2.55936 1.819545 2.502041 1.755561 2.34608 1.358327 2.256769 1.237024 2.697992 1.590269 </vector>
                <vector>7.167738000000001 3.9312250000000004 7.285088 3.9171430000000003 7.315599000000001 3.8209160000000004 7.296823000000001 3.6965250000000003 7.491624000000001 3.5205 7.4705010000000005 3.4759070000000003 6.984672000000001 3.724689 6.867322000000001 3.769282 6.900180000000001 3.7810170000000003 6.043525000000001 3.9570420000000004 6.074036 3.9054080000000004 6.477720000000001 3.37968 </vector>
                <vector>5.914104 5.5364119999999994 6.075314 5.630835 6.155919 5.580169 6.234221 5.409746999999999 6.5911859999999995 5.453504 6.621125 5.375202 6.0637989999999995 5.211689 5.7736209999999994 5.073509 5.817378 5.1149629999999995 5.071206 4.654363 5.0666 4.645151 5.745985 4.580667 </vector>
                <vector>2.66305 2.11939 2.7602900000000004 2.1890050000000003 2.9205150000000004 2.14149 3.185715 2.0497750000000003 3.41224 2.054195 3.44539 1.95585 2.8951000000000002 1.853085 2.6729950000000002 1.7989400000000002 2.679625 1.817725 1.972425 1.4387100000000002 1.9326450000000002 1.43208 2.675205 1.2276550000000002 </vector>
                <vector>4.3532020000000005 4.362932 4.444664 4.405744 4.5147200000000005 4.357094 4.569208 4.207252 4.820242 4.15471 4.828026 4.121628 4.31039 4.1157900000000005 4.201414 4.104114 4.218928 4.131358 3.306254 3.866702 3.42496 3.819998 4.094384 3.62929 </vector>
                <vector>4.88178 6.414483 4.998327 6.458463 5.130267 6.401289 5.227023 6.170394 5.51949 6.141807 5.510694 6.071439 4.908168 6.11322 4.686069 6.11322 4.701462 6.130812 3.797673 5.957091 3.784479 5.952693 4.516746 5.658027 </vector>
                <vector>1.485264 1.364208 1.550448 1.406112 1.612528 1.380504 1.644344 1.309888 1.791008 1.285832 1.797992 1.259448 1.507768 1.205128 1.500008 1.200472 1.4744 1.20668 1.12908 1.034408 1.134512 1.033632 1.481384 0.900936 </vector>
                <vector>1.747584 1.172682 1.813266 1.201464 1.8745200000000002 1.156446 1.890756 1.1003580000000002 2.01843 1.053126 2.024334 1.01106 1.747584 0.99999 1.747584 0.994824 1.705518 1.019916 1.395558 0.8575560000000001 1.3933440000000001 0.854604 1.6966620000000001 0.7269300000000001 </vector>
                <vector>1.7974 1.24944 1.85288 1.27984 1.91368 1.25476 1.94788 1.1856 2.0930400000000002 1.1552 2.1052 1.12252 1.85592 1.08148 1.8300800000000002 1.07312 1.78296 1.0936400000000002 1.4896 0.8990800000000001 1.4614800000000001 0.89148 1.8316000000000001 0.7767200000000001 </vector>
                <vector>6.240096 5.667072 6.3641760000000005 5.6941440000000005 6.427344000000001 5.646768000000001 6.526608 5.475312000000001 6.84696 5.398608 6.833424000000001 5.292576 6.120528 5.27904 5.9738880000000005 5.27904 5.991936000000001 5.2993440000000005 4.9068000000000005 5.098560000000001 4.918080000000001 5.0782560000000005 5.705424000000001 4.719552 </vector>
                <vector>1.97201 1.78904 2.04691 1.83077 2.1539099999999998 1.82542 2.30157 1.75373 2.52413 1.77727 2.56158 1.71414 2.05226 1.61998 1.99662 1.61142 1.99555 1.62319 1.54294 1.3589 1.46055 1.32894 2.01374 1.37067 </vector>
                <vector>4.418078 3.571838 4.49565 3.689959 4.596141 3.681144 4.712499 3.577127 5.052758 3.6599880000000002 5.098596 3.585942 4.552066 3.325018 4.435708 3.259787 4.426893 3.272128 3.852155 2.794355 3.871548 2.789066 4.578511 2.759095 </vector>
                <vector>1.542336 1.069752 1.602888 1.079496 1.646736 1.039824 1.630032 0.964656 1.776192 0.906888 1.772712 0.856776 1.4950080000000001 0.913152 1.473432 0.913848 1.474128 0.921504 1.053744 0.84216 1.053744 0.83868 1.36416 0.656328 </vector>
                <vector>3.8524580000000004 4.1792940000000005 3.938212 4.2456320000000005 4.041764000000001 4.224598 4.15017 4.146934 4.381544 4.1485520000000005 4.430084 4.056326 3.85893 3.999696 3.8637840000000003 3.9899880000000003 3.787738 4.017494 3.3508780000000002 3.7489060000000003 3.247326 3.732726 3.8103900000000004 3.72949 </vector>
                <vector>1.6361400000000001 1.432728 1.703676 1.464888 1.77684 1.437552 1.8009600000000001 1.37484 1.95774 1.33866 1.963368 1.320972 1.673124 1.2839880000000001 1.6490040000000001 1.280772 1.606392 1.301676 1.26228 1.140072 1.269516 1.128012 1.5879 1.025904 </vector>
                <vector>2.534477 2.574253 2.667478 2.625216 2.768161 2.553122 2.840255 2.384074 3.151005 2.310737 3.1634349999999998 2.2809049999999997 2.667478 2.26226 2.446224 2.231185 2.446224 2.251073 1.5761239999999999 2.01366 1.6183859999999999 1.9962579999999999 2.2970639999999998 1.731499 </vector>
                <vector>2.168144 2.16535 2.2645370000000002 2.233803 2.395855 2.214245 2.478278 2.073148 2.837307 2.1206460000000003 2.882011 2.082927 2.200275 1.884553 2.088515 1.855216 2.094103 1.8775680000000001 1.310386 1.401191 1.342517 1.403985 2.027047 1.320165 </vector>
                <vector>1.83312 2.64114 1.9151280000000002 2.709882 2.027286 2.637522 2.071908 2.491596 2.334816 2.43009 2.33964 2.35773 1.79694 2.378232 1.587096 2.3420520000000002 1.614834 2.361348 0.745308 2.2238640000000003 0.668124 2.240748 1.319364 1.856034 </vector>
                <vector>2.0176 2.2698 2.132 2.3387 2.2698 2.2984 2.3582 2.1411 2.639 2.1086 2.6441999999999997 2.0904 2.1540999999999997 1.9850999999999999 1.9682 1.9512999999999998 1.9929 1.9694999999999998 1.183 1.6497 1.2584 1.625 1.9122999999999999 1.4611999999999998 </vector>
                <vector>2.059036 1.99773 2.199617 2.057979 2.296861 2.031554 2.358167 1.890973 2.61079 1.890973 2.639329 1.82861 2.112943 1.720796 2.004072 1.674288 2.006186 1.684858 1.195467 1.340276 1.246203 1.313851 1.979761 1.206037 </vector>
                <vector>1.867637 1.867637 1.990003 1.915339 2.099925 1.8852659999999999 2.185996 1.7908989999999998 2.389248 1.7743069999999999 2.45769 1.675792 1.9267459999999998 1.674755 1.950597 1.6623109999999999 1.869711 1.694458 1.463207 1.487058 1.386469 1.47254 1.9360789999999999 1.4134309999999999 </vector>
                <vector>2.13353 1.678447 2.2365280000000003 1.7120790000000001 2.340577 1.6710900000000002 2.436218 1.5722960000000001 2.668489 1.5050320000000001 2.672693 1.4272580000000001 2.191335 1.48191 2.1671620000000003 1.4777060000000002 2.092541 1.519746 1.656376 1.377861 1.5502250000000002 1.3620960000000002 2.055756 1.21916 </vector>
                <vector>2.064062 1.59805 2.203247 1.630011 2.260983 1.601143 2.339339 1.473299 2.543477 1.409377 2.548632 1.346486 2.068186 1.418656 2.069217 1.409377 2.00014 1.441338 1.562996 1.32999 1.498043 1.335145 1.946528 1.147503 </vector>
                <vector>1.354892 1.891252 1.406196 1.960046 1.46916 1.944888 1.5099699999999998 1.901746 1.6545539999999999 1.933228 1.6743759999999999 1.913406 1.473824 1.761826 1.435346 1.7385059999999999 1.412026 1.7373399999999999 1.233628 1.450504 1.225466 1.443508 1.5706019999999998 1.45167 </vector>
                <vector>2.372292 1.810484 2.49158 1.8759 2.63588 1.86147 2.677246 1.76046 2.952378 1.767194 2.975466 1.696006 2.4521379999999997 1.6459819999999998 2.455024 1.632514 2.363634 1.64983 1.9365059999999998 1.389128 1.8807099999999999 1.372774 2.435784 1.3641159999999999 </vector>
                <vector>4.569352 3.113587 4.696632 3.062675 4.736407 2.971988 4.7268609999999995 2.897211 4.833458 2.758794 4.808002 2.706291 4.507303 2.9497139999999997 4.481847 2.941759 4.4500269999999995 3.0260819999999997 4.018866 3.124724 3.956817 3.162908 4.260698 2.760385 </vector>
                <vector>2.695649 1.832932 2.802236 1.904901 2.893336 1.878482 3.063693 1.745476 3.356124 1.768251 3.4472240000000003 1.717235 2.795859 1.5368570000000001 2.672874 1.4931290000000002 2.672874 1.508616 2.017865 1.0932 2.050661 1.085001 2.753953 0.997545 </vector>
                <vector>1.481844 1.257172 1.547924 1.2803 1.600788 1.253868 1.616482 1.16466 1.704038 1.13162 1.699082 1.08206 1.4868000000000001 1.103536 1.4587160000000001 1.101884 1.419068 1.12749 1.148966 1.011024 1.121708 1.008546 1.390984 0.83426 </vector>
                <vector>1.4154419999999999 3.62663 1.4979339999999999 3.6849779999999996 1.538174 3.6568099999999997 1.570366 3.607516 1.718248 3.5974559999999998 1.7262959999999998 3.582366 1.487874 3.481766 1.4758019999999998 3.4747239999999997 1.427514 3.481766 1.185068 3.2393199999999998 1.17702 3.2393199999999998 1.5150359999999998 3.20411 </vector>
                <vector>2.9487360000000002 2.2664020000000002 3.114383 2.343192 3.3019700000000003 2.3058940000000003 3.4083790000000005 2.1852240000000003 3.7374790000000004 2.1775450000000003 3.7528370000000004 2.130374 3.114383 1.9756970000000003 2.8829160000000003 1.91975 2.886207 1.9307200000000002 2.0733300000000003 1.5599340000000002 2.0733300000000003 1.555546 2.8565880000000003 1.2867810000000002 </vector>
                <vector>2.207382 1.891488 2.308158 1.921527 2.41281 1.873077 2.50002 1.748076 2.734518 1.6850910000000001 2.754867 1.5843150000000001 2.207382 1.6763700000000001 2.222886 1.664742 2.142459 1.718037 1.661835 1.567842 1.607571 1.572687 2.149242 1.4011740000000001 </vector>
                <vector>3.06678 2.53432 3.2153 2.5675 3.30536 2.50904 3.3559200000000002 2.3384 3.63242 2.21674 3.6229400000000003 2.16934 3.10944 2.25308 2.84716 2.27836 2.77448 2.2673 1.87072 2.18514 1.90232 2.17408 2.56434 1.76486 </vector>
                <vector>5.708175 3.410506 5.878906 3.336454 5.930331 3.180122 5.872735 3.0567019999999996 6.082548999999999 2.7831209999999995 6.043466 2.721411 5.560071 3.1307539999999996 5.3543709999999995 3.3405679999999998 5.381112 3.3405679999999998 4.56654 3.7766519999999995 4.578881999999999 3.7375689999999997 4.848349 3.032018 </vector>
                <vector>2.307512 1.752959 2.373594 1.7645680000000001 2.42896 1.7342060000000001 2.424495 1.666338 2.559338 1.631511 2.561124 1.618116 2.305726 1.609186 2.3021540000000003 1.609186 2.266434 1.6243670000000001 1.944061 1.5279230000000001 1.91995 1.5279230000000001 2.202138 1.385936 </vector>
                <vector>1.3304520000000002 1.0807740000000001 1.3816680000000001 1.104054 1.4555820000000002 1.0796100000000002 1.481772 1.0400340000000001 1.5906060000000002 1.02723 1.5999180000000002 0.9603 1.3863240000000001 0.973686 1.3915620000000002 0.9637920000000001 1.3333620000000002 0.9952200000000001 1.1971740000000002 0.8869680000000001 1.1122020000000001 0.87882 1.3630440000000001 0.8462280000000001 </vector>
                <vector>2.796687 2.614923 2.970189 2.67138 3.156084 2.614923 3.237327 2.496501 3.523743 2.4290279999999997 3.529251 2.3725709999999998 2.9550419999999997 2.376702 2.733345 2.356047 2.736099 2.364309 1.813509 2.178414 1.839672 2.1660209999999998 2.530926 1.830033 </vector>
                <vector>1.71186 2.099964 1.861416 2.1592919999999998 2.0084999999999997 2.086368 2.104908 1.950408 2.38548 1.9108559999999999 2.387952 1.8713039999999999 1.8280439999999998 1.803324 1.5956759999999999 1.768716 1.604328 1.783548 0.6748559999999999 1.525224 0.7205879999999999 1.511628 1.4621879999999998 1.2224039999999998 </vector>
                <vector>2.1935599999999997 1.461774 2.2870559999999998 1.5022289999999998 2.374259 1.471663 2.5037149999999997 1.3682779999999999 2.702394 1.331419 2.7410509999999997 1.244216 2.25649 1.282873 2.221429 1.2738829999999999 2.127034 1.2981559999999999 1.7036049999999998 1.115659 1.621796 1.1075679999999999 2.164792 1.012274 </vector>
                <vector>4.047225 3.525978 4.120164 3.602475 4.264263 3.597138 4.502649 3.5313149999999998 4.7196869999999995 3.620265 4.748151 3.584685 4.25181 3.314277 4.0863629999999995 3.225327 4.079247 3.243117 3.392553 2.684511 3.408564 2.673837 4.187766 2.688069 </vector>
                <vector>1.252062 0.8571970000000001 1.293902 0.885962 1.352478 0.879163 1.36503 0.8409840000000001 1.458124 0.854059 1.47486 0.7933910000000001 1.288149 0.780316 1.3059310000000002 0.771425 1.252585 0.785023 1.1422320000000001 0.690883 1.09307 0.6699630000000001 1.300178 0.668917 </vector>
                <vector>2.281428 1.8448019999999998 2.4048719999999997 1.900809 2.512314 1.8756629999999999 2.6003249999999998 1.769364 2.790063 1.743075 2.825496 1.6413479999999998 2.312289 1.661922 2.316861 1.6482059999999998 2.2517099999999997 1.68021 1.8276569999999999 1.452753 1.7705069999999998 1.448181 2.2654259999999997 1.3796009999999999 </vector>
                <vector>1.10592 0.972 1.15074 1.00602 1.22634 1.01196 1.25118 0.9774 1.35432 0.98334 1.38996 0.92016 1.16802 0.8931600000000001 1.19178 0.87264 1.11618 0.90072 1.0179 0.76842 0.96444 0.7479 1.20204 0.74628 </vector>
                <vector>1.3439809999999999 1.166982 1.44695 1.199286 1.485311 1.188518 1.490022 1.142081 1.650869 1.121891 1.653561 1.111123 1.3634979999999999 1.053918 1.371574 1.04988 1.3419619999999999 1.058629 1.069397 0.9166259999999999 1.029017 0.912588 1.333213 0.838558 </vector>
                <vector>7.99 3.5625 8.102500000000001 3.525 8.14 3.4075 8.07 3.2600000000000002 8.31 2.9275 8.2625 2.8725 7.7675 3.34 7.62 3.4725 7.635 3.4725 6.8375 3.98 6.8325000000000005 3.955 7.1175 3.265 </vector>
                <vector>1.2996059999999998 1.1290859999999998 1.353198 1.178415 1.4104439999999998 1.1741519999999999 1.453074 1.131522 1.5328529999999998 1.131522 1.555386 1.0761029999999998 1.3446719999999999 1.039563 1.3592879999999998 1.021293 1.3099589999999999 1.0413899999999998 1.218 0.9189809999999999 1.128477 0.8879219999999999 1.3507619999999998 0.902538 </vector>
                <vector>2.745033 2.285303 2.868122 2.335725 3.017905 2.3134799999999998 3.0594289999999997 2.153316 3.311539 2.128105 3.357512 2.015397 2.770244 2.0213289999999997 2.55076 1.975356 2.587835 1.9961179999999998 1.6832049999999998 1.7795999999999998 1.69062 1.76477 2.383181 1.4533399999999999 </vector>
                <vector>2.6712000000000002 2.4984 2.76912 2.54016 2.89584 2.5128000000000004 2.9923200000000003 2.3515200000000003 3.21408 2.3097600000000003 3.2227200000000003 2.25792 2.7489600000000003 2.2161600000000004 2.5473600000000003 2.1801600000000003 2.5473600000000003 2.1916800000000003 1.8100800000000001 1.9857600000000002 1.8129600000000001 1.9828800000000002 2.43648 1.68192 </vector>
                <vector>4.535965 3.81216 4.67134 3.850065 4.756175 3.8031349999999997 4.80491 3.629855 5.063025 3.61722 5.07205 3.554045 4.550405 3.510725 4.40781 3.489065 4.424055 3.510725 3.550435 3.229145 3.53058 3.225535 4.24536 2.929515 </vector>
                <vector>1.257408 5.027856 1.312464 5.166384 1.381728 5.189472 1.578864 5.127312 1.747584 5.294256 1.809744 5.26584 1.488288 4.89288 1.381728 4.709952 1.371072 4.717056 0.991008 4.042176 0.946608 4.02264 1.674768 4.278384 </vector>
                <vector>3.6394379999999997 7.313724 3.7374479999999997 7.411733999999999 3.8354579999999996 7.3986659999999995 3.9748499999999996 7.28541 4.194827999999999 7.318079999999999 4.253634 7.272341999999999 3.8311019999999996 7.080678 3.693888 6.9913799999999995 3.689532 7.004447999999999 3.0753359999999996 6.547067999999999 3.1080059999999996 6.540533999999999 3.7657619999999996 6.542712 </vector>
                <vector>2.907765 2.170371 3.0015229999999997 2.1969779999999997 3.0572709999999996 2.162769 3.2017089999999997 2.000593 3.4272349999999996 1.9410439999999998 3.4399049999999995 1.9068349999999998 2.9039639999999998 1.9068349999999998 2.725317 1.9157039999999999 2.734186 1.9245729999999999 1.829548 1.794072 1.8650239999999998 1.7699989999999999 2.49599 1.4291759999999998 </vector>
                <vector>1.8692010000000001 1.742262 1.974822 1.7732700000000001 2.12211 1.750014 2.179281 1.654083 2.35467 1.630827 2.382771 1.547493 1.9418760000000002 1.557183 1.912806 1.557183 1.834317 1.573656 1.437027 1.364352 1.362414 1.36629 1.883736 1.272297 </vector>
                <vector>5.808288 2.036736 5.955168 2.00736 6.0563519999999995 1.920864 6.036768 1.747872 6.239136 1.584672 6.216288 1.532448 5.782176 1.782144 5.6140799999999995 1.857216 5.633664 1.86864 4.794816 2.123232 4.817664 2.100384 5.25504 1.498176 </vector>
                <vector>2.117029 5.595428 2.274869 5.648699 2.409033 5.567806 2.462304 5.429696 2.78193 5.338938 2.78193 5.289613 2.2255439999999997 5.333019 1.915783 5.323154 1.929594 5.336965 1.0950149999999998 5.179125 1.142367 5.159395 1.757943 4.902905 </vector>
                <vector>4.721926 2.097766 4.848448 2.079022 4.929672 1.96812 4.87344 1.80411 5.085872 1.638538 5.067128 1.5744960000000001 4.579784 1.849408 4.484502 1.8978300000000001 4.487626 1.902516 3.672262 2.157122 3.684758 2.119634 4.095564 1.547942 </vector>
                <vector>2.7121739999999996 2.6264079999999996 2.8288719999999996 2.674212 2.906202 2.6264079999999996 3.0243059999999997 2.449252 3.2633259999999997 2.438004 3.29004 2.3620799999999997 2.7698199999999997 2.3255239999999997 2.5982879999999997 2.315682 2.5617319999999997 2.332554 1.7532819999999998 2.149774 1.782808 2.146962 2.394418 1.8109279999999999 </vector>
                <vector>4.860279 7.634037 4.974405 7.673733 5.053797 7.6141890000000005 5.103417 7.4430000000000005 5.324226 7.385937 5.329188 7.341279 4.830507 7.331355 4.736229000000001 7.338798000000001 4.684128 7.351203000000001 3.8951700000000002 7.155204 3.9174990000000003 7.147761 4.592331000000001 6.807864 </vector>
                <vector>4.02724 2.071152 4.145332 2.0575259999999997 4.237686 1.9772839999999998 4.242228 1.8743319999999999 4.470842 1.727474 4.45116 1.647232 3.990904 1.9106679999999998 4.015128 1.8516219999999999 3.925802 1.9560879999999998 3.5049099999999997 1.9560879999999998 3.4080139999999997 1.993938 3.83799 1.662372 </vector>
                <vector>1.968058 1.679729 2.0863270000000003 1.743888 2.2239210000000003 1.7121950000000001 2.312816 1.627938 2.5168880000000002 1.6140240000000001 2.538532 1.51508 2.009027 1.505031 2.024487 1.5019390000000001 1.9363650000000001 1.525129 1.452467 1.310235 1.3604800000000001 1.294002 1.941003 1.2190210000000001 </vector>
                <vector>3.985322 3.587467 4.049656000000001 3.672117 4.178324 3.699205 4.327308 3.6518010000000003 4.562635 3.74153 4.618504 3.699205 4.154622 3.4063160000000003 4.020875 3.3132010000000003 4.017489 3.3250520000000003 3.347061 2.766362 3.440176 2.751125 4.09706 2.832389 </vector>
                <vector>1.499797 0.984399 1.577498 1.020175 1.6160690000000002 1.014026 1.6328390000000002 0.973778 1.7200430000000002 0.9676290000000001 1.739608 0.906698 1.5288650000000001 0.9016670000000001 1.5545790000000002 0.87763 1.500915 0.9094930000000001 1.3768170000000002 0.8004880000000001 1.301352 0.7898670000000001 1.53725 0.752414 </vector>
                <vector>2.8476619999999997 2.6163179999999997 2.969422 2.6756759999999997 3.0835719999999998 2.658934 3.1398859999999997 2.48086 3.438198 2.46564 3.4595059999999997 2.4108479999999997 2.9618119999999997 2.337792 2.72438 2.27539 2.725902 2.29061 1.87967 1.9451159999999998 1.86445 1.9420719999999998 2.5873999999999997 1.687898 </vector>
                <vector>7.130592000000001 2.1588800000000004 7.281504000000001 2.07504 7.294080000000001 1.9555680000000002 7.222816000000001 1.8025600000000002 7.432416000000001 1.5237920000000003 7.375824000000001 1.4399520000000001 6.920992000000001 1.9492800000000001 6.799424000000001 2.058272 6.782656 2.058272 5.988272 2.605328 5.986176 2.6325760000000002 6.220928000000001 1.8926880000000001 </vector>
                <vector>2.827665 2.576565 2.92392 2.646315 3.020175 2.60586 3.123405 2.403585 3.382875 2.3896349999999997 3.40938 2.314305 2.794185 2.27385 2.651895 2.26269 2.668635 2.280825 1.792575 2.021355 1.83303 2.012985 2.520765 1.7772299999999999 </vector>
                <vector>5.367096 4.4151679999999995 5.544887999999999 4.467023999999999 5.665267999999999 4.404056 5.6486 4.237375999999999 5.898619999999999 4.228116 5.8912119999999994 4.116995999999999 5.422656 4.0651399999999995 5.263383999999999 4.039212 5.2800519999999995 4.05588 4.431836 3.711408 4.437392 3.7058519999999997 5.183748 3.4762039999999996 </vector>
                <vector>4.115441 3.232944 4.174159 3.348653 4.272598 3.390101 4.35204 3.371104 4.533375 3.50581 4.599001 3.466089 4.274325 3.146594 4.257055 3.12587 4.234604 3.117235 4.068812 2.735568 4.008367 2.661307 4.4021230000000005 2.925538 </vector>
                <vector>4.344284999999999 3.3221999999999996 4.43412 3.398475 4.5273449999999995 3.3866099999999997 4.686674999999999 3.2662649999999998 4.89516 3.3086399999999996 4.946009999999999 3.25779 4.4866649999999995 3.049305 4.3832699999999996 2.995065 4.378184999999999 3.008625 3.8188349999999995 2.51538 3.83748 2.51538 4.574805 2.46453 </vector>
                <vector>1.541144 1.7242920000000002 1.559712 1.795188 1.6230120000000001 1.812068 1.6820920000000001 1.7825280000000001 1.823884 1.8441400000000001 1.878744 1.8247280000000001 1.647488 1.63314 1.617104 1.589252 1.6120400000000001 1.593472 1.4719360000000001 1.264312 1.476156 1.256716 1.766492 1.3715 </vector>
                <vector>2.783695 2.803416 2.8777489999999997 2.847409 2.9535989999999996 2.8276879999999998 3.073442 2.6714369999999996 3.338917 2.6714369999999996 3.348019 2.651716 2.80645 2.489397 2.6714369999999996 2.436302 2.677505 2.4560229999999996 2.0069909999999997 2.061603 2.0828409999999997 2.031263 2.742736 1.905352 </vector>
                <vector>3.673775 3.107825 3.73625 3.142125 3.830575 3.1384499999999997 3.9469499999999997 3.019625 4.2091 3.0502499999999997 4.225025 3.017175 3.830575 2.85915 3.6296749999999998 2.7685 3.622325 2.78565 3.0355499999999997 2.3422 3.0098249999999998 2.3299499999999997 3.6896999999999998 2.277275 </vector>
                <vector>6.014835 2.352835 6.128356999999999 2.2759329999999998 6.166808 2.173397 6.121033 2.074523 6.2949779999999995 1.805366 6.229062 1.715647 5.899482 2.200862 5.892158 2.173397 5.864693 2.294243 5.514972 2.477343 5.406943 2.574386 5.690748 2.081847 </vector>
                <vector>1.4831991 1.5881463 1.5733881 1.623402 1.6684965 1.6127433 1.7332686000000002 1.5176349 1.8792108 1.4995971000000001 1.9120068000000001 1.418427 1.5504309 1.4249862 1.5668289 1.4044887000000001 1.4643414000000001 1.443024 1.2306699 1.2536271 1.172457 1.2396888000000001 1.5455115000000001 1.1650779 </vector>
                <vector>2.388568 2.468277 2.491244 2.502052 2.633099 2.457469 2.669576 2.31021 2.965445 2.2764349999999998 2.9722 2.248064 2.464224 2.179163 2.246713 2.1237719999999998 2.257521 2.139984 1.457729 1.881943 1.510418 1.857625 2.250766 1.60769 </vector>
                <vector>2.4690049999999997 2.419758 2.564837 2.4676739999999997 2.634049 2.4250819999999997 2.685958 2.233418 3.0200389999999997 2.2001429999999997 3.033349 2.1375859999999998 2.498287 2.1176209999999998 2.2626999999999997 2.064381 2.3026299999999997 2.092332 1.472086 1.768899 1.452121 1.7542579999999999 2.1402479999999997 1.513347 </vector>
                <vector>2.6457710000000003 2.41648 2.774833 2.465908 2.9107600000000002 2.4247180000000004 3.0013780000000003 2.268196 3.245772 2.2270060000000003 3.25401 2.177578 2.686961 2.1391340000000003 2.523574 2.132269 2.527693 2.144626 1.7368450000000002 1.8384470000000002 1.7670510000000001 1.8439390000000002 2.41648 1.556982 </vector>
                <vector>2.3563080000000003 3.1635 2.385612 3.254076 2.540124 3.186144 2.661336 3.099564 2.9224080000000003 3.1728240000000003 2.9597040000000003 3.1302000000000003 2.43756 2.861136 2.394936 2.8265040000000003 2.346984 2.833164 1.680984 2.37096 1.7329320000000001 2.3643 2.540124 2.360304 </vector>
                <vector>3.694518 3.552228 3.74139 3.637602 3.8953979999999997 3.661038 4.005882 3.614166 4.248612 3.701214 4.3306379999999995 3.637602 3.826764 3.3881759999999996 3.85857 3.378132 3.756456 3.366414 3.5120519999999997 2.978046 3.4183079999999997 2.927826 3.96738 3.1320539999999997 </vector>
                <vector>2.18701 1.815875 2.309395 1.8437350000000001 2.44372 1.786025 2.52531 1.654685 2.74222 1.57608 2.743215 1.539265 2.271585 1.589015 2.03179 1.61787 2.044725 1.628815 1.129325 1.636775 1.23579 1.56016 1.813885 1.167135 </vector>
                <vector>5.710752 1.7032859999999999 5.837256 1.725876 5.9170739999999995 1.644552 5.9125559999999995 1.4819039999999999 6.192672 1.335822 6.176106 1.260522 5.5465979999999995 1.417146 5.350818 1.427688 5.3703959999999995 1.43823 4.4607719999999995 1.495458 4.474326 1.466844 4.990883999999999 0.9457679999999999 </vector>
                <vector>5.308925 4.049675 5.50055 4.1026 5.5261000000000005 4.00405 5.5334 3.8434500000000003 5.82175 3.7741000000000002 5.823575 3.710225 5.268775 3.757675 4.99685 3.75585 5.060725 3.78505 4.11355 3.62445 4.119025 3.61715 4.7085 3.312375 </vector>
                <vector>1.879836 1.344408 1.945722 1.377768 2.013276 1.319388 2.035794 1.23849 2.16006 1.20096 2.16006 1.18845 1.913196 1.172604 1.845642 1.174272 1.823958 1.190118 1.481184 1.077528 1.473678 1.07586 1.78059 0.904056 </vector>
                <vector>7.240456 4.696816999999999 7.407474 4.644906 7.411988 4.502714999999999 7.310422999999999 4.331183 7.490983 4.10774 7.448099999999999 4.044544 7.026040999999999 4.466603 6.83871 4.629106999999999 6.865793999999999 4.629106999999999 6.123240999999999 5.127904 6.141297 5.069222 6.355712 4.358267 </vector>
                <vector>1.670752 1.6611600000000002 1.7440000000000002 1.6873200000000002 1.8050400000000002 1.632384 1.8163760000000002 1.5669840000000002 1.9410720000000001 1.5059440000000002 1.9393280000000002 1.489376 1.668136 1.491992 1.6411040000000001 1.498968 1.6280240000000001 1.5085600000000001 1.294048 1.4004320000000001 1.2670160000000001 1.3978160000000002 1.5774480000000002 1.2548080000000001 </vector>
                <vector>6.160619 4.455223999999999 6.270458 4.522669 6.378369999999999 4.447515999999999 6.4226909999999995 4.291429 6.7367919999999994 4.235545999999999 6.7367919999999994 4.18159 6.039218 4.166174 6.052707 4.158466 5.985262 4.170027999999999 5.121966 4.029357 5.210608 4.012014 5.873495999999999 3.728745 </vector>
                <vector>2.6746239999999997 4.536496 2.807344 4.579472 2.9059359999999996 4.492255999999999 2.9527039999999998 4.334256 3.232048 4.2268159999999995 3.2421599999999997 4.172464 2.6897919999999997 4.224288 2.5267359999999996 4.2028 2.529264 4.230608 1.8188959999999998 4.046063999999999 1.821424 4.015728 2.378848 3.7199519999999997 </vector>
                <vector>6.412947 5.766858 6.547644 5.896989 6.737133 5.924385 7.024791 5.853612 7.225695 5.853612 7.275920999999999 5.775989999999999 6.766812 5.654991 6.549926999999999 5.611613999999999 6.4882859999999996 5.5728029999999995 5.696085 5.186976 5.757726 5.168711999999999 6.467739 4.9655249999999995 </vector>
                <vector>6.655912 3.475311 6.801 3.486646 6.830471 3.373296 6.844073 3.212339 6.9868939999999995 3.0128429999999997 6.968757999999999 2.956168 6.547096 3.223674 6.424678 3.327956 6.440547 3.348359 5.721908 3.60453 5.7377769999999995 3.579593 6.048356 2.994707 </vector>
                <vector>4.041534 3.743628 4.19307 3.8038980000000002 4.282614 3.733296 4.385934 3.576594 4.663176 3.562818 4.695894 3.47844 4.153464 3.464664 4.039812 3.474996 4.008816 3.502548 3.118542 3.173646 3.152982 3.137484 3.984708 2.898126 </vector>
                <vector>2.93584 2.8363199999999997 3.0664599999999997 2.931175 3.2359549999999997 2.844095 3.341695 2.65905 3.69779 2.59685 3.7009 2.50666 3.102225 2.486445 2.8860799999999998 2.43513 2.87675 2.4755599999999998 2.097695 2.2454199999999997 2.13035 2.212765 2.77101 1.93442 </vector>
                <vector>2.582252 2.184554 2.682512 2.310436 2.811736 2.226886 2.9487579999999998 2.06647 3.30858 2.070926 3.324176 2.029708 2.70702 1.878204 2.563314 1.836986 2.554402 1.862608 1.761234 1.479392 1.783514 1.467138 2.533236 1.316748 </vector>
                <vector>3.69875 2.60425 3.7908749999999998 2.59875 3.8609999999999998 2.481875 3.9077499999999996 2.332 4.0205 2.2137499999999997 3.9985 2.1628749999999997 3.6519999999999997 2.4048749999999997 3.636875 2.421375 3.586 2.490125 3.147375 2.5506249999999997 3.0909999999999997 2.574 3.4416249999999997 2.26875 </vector>
                <vector>6.99039 4.025736 7.120179 3.968811 7.179381 3.816252 7.174827 3.679632 7.341048 3.524796 7.311447 3.486087 6.874263 3.745665 6.719427 3.8572379999999997 6.735366 3.8640689999999998 5.888322 4.217004 5.892876 4.160079 6.279966 3.52935 </vector>
                <vector>3.628349 5.043236 3.6753240000000003 5.18604 3.816249 5.233015 3.9665690000000002 5.165371 4.210839 5.351392 4.244661 5.325086 3.88953 4.909827 3.737331 4.736959 3.722299 4.75387 3.333346 4.049245 3.314556 4.030455 3.994754 4.2916360000000005 </vector>
                <vector>5.821718 5.282477999999999 5.97312 5.355067999999999 6.047784 5.220257999999999 6.054005999999999 5.11241 6.381698 5.09167 6.392068 5.031524 5.830013999999999 4.985895999999999 5.720091999999999 4.979674 5.73461 4.99834 4.824123999999999 4.79094 4.9029359999999995 4.743238 5.5438019999999995 4.4964319999999995 </vector>
                <vector>1972.0 1620.0 2001.0 1641.0 2045.0 1614.0 2068.0 1582.0 2121.0 1571.0 2126.0 1542.0 1976.0 1536.0 1946.0 1524.0 1942.0 1536.0 1684.0 1481.0 1711.0 1466.0 1897.0 1378.0 </vector>
                <vector>2370.0 1229.0 2399.0 1237.0 2413.0 1212.0 2414.0 1166.0 2480.0 1110.0 2479.0 1097.0 2334.0 1147.0 2284.0 1171.0 2288.0 1172.0 2039.0 1208.0 2056.0 1186.0 2185.0 1056.0 </vector>
                <vector>0.90831 1.137708 1.007097 1.18014 1.111851 1.147653 1.1867699999999999 1.059474 1.3240109999999998 1.030965 1.3445639999999999 0.9547199999999999 0.9998039999999999 0.9659909999999999 0.964665 0.9712949999999999 0.891072 0.988533 0.5675279999999999 0.874497 0.5483009999999999 0.874497 0.922233 0.7730579999999999 </vector>
                <vector>2115.0 1075.0 2151.0 1066.0 2162.0 1011.0 2165.0 967.0 2210.0 906.0 2202.0 894.0 2082.0 1008.0 2043.0 1039.0 2053.0 1040.0 1838.0 1191.0 1846.0 1173.0 1916.0 989.0 </vector>
                <vector>0.705672 0.687764 0.741972 0.724064 0.797632 0.72358 0.818444 0.695024 0.888624 0.695024 0.90508 0.654368 0.75504 0.615648 0.75988 0.613712 0.7139 0.620004 0.628716 0.526108 0.599676 0.521752 0.75746 0.510136 </vector>
                <vector>1269.0 2057.0 1291.0 2082.0 1348.0 2079.0 1366.0 2056.0 1450.0 2068.0 1461.0 2044.0 1315.0 2005.0 1325.0 2001.0 1287.0 2005.0 1180.0 1913.0 1173.0 1904.0 1323.0 1916.0 </vector>
                <vector>1586.0 1222.0 1623.0 1233.0 1659.0 1207.0 1669.0 1169.0 1744.0 1150.0 1746.0 1140.0 1599.0 1145.0 1547.0 1146.0 1553.0 1153.0 1313.0 1106.0 1316.0 1098.0 1505.0 999.0 </vector>
                <vector>2369.0 912.0 2409.0 908.0 2429.0 878.0 2415.0 827.0 2475.0 775.0 2466.0 761.0 2342.0 830.0 2298.0 854.0 2300.0 854.0 2077.0 927.0 2071.0 927.0 2181.0 749.0 </vector>
                <vector>2137.0 1798.0 2174.0 1825.0 2210.0 1797.0 2238.0 1762.0 2310.0 1755.0 2313.0 1732.0 2151.0 1709.0 2130.0 1703.0 2130.0 1711.0 1870.0 1618.0 1903.0 1602.0 2105.0 1525.0 </vector>
                <vector>1776.0 1124.0 1817.0 1137.0 1848.0 1114.0 1862.0 1071.0 1918.0 1039.0 1916.0 1024.0 1778.0 1073.0 1786.0 1066.0 1757.0 1091.0 1600.0 1082.0 1604.0 1080.0 1739.0 997.0 </vector>
                <vector>0.890724 0.8847539999999999 0.9152009999999999 0.9217679999999999 1.019676 0.916992 1.053108 0.8781869999999999 1.161762 0.88356 1.193403 0.826248 0.974304 0.791025 0.953409 0.808935 0.894903 0.814308 0.788637 0.6793859999999999 0.709236 0.657894 0.972513 0.653118 </vector>
                <vector>1862.0 1491.0 1938.0 1534.0 1995.0 1478.0 2074.0 1342.0 2263.0 1296.0 2274.0 1255.0 1892.0 1273.0 1772.0 1276.0 1759.0 1283.0 1181.0 1176.0 1204.0 1158.0 1631.0 892.0 </vector>
                <vector>2458.0 2090.0 2491.0 2130.0 2607.0 2115.0 2655.0 2045.0 2876.0 2030.0 2895.0 1984.0 2499.0 1965.0 2520.0 1959.0 2455.0 1978.0 2210.0 1817.0 2180.0 1799.0 2528.0 1788.0 </vector>
                <vector>3526.0 1686.0 3584.0 1684.0 3605.30325 1607.89294 3591.1088 1532.83539 3684.26693 1424.16066 3673.37865 1392.78678 3456.0 1554.0 3408.0 1598.0 3412.0 1602.0 3042.0 1714.0 3042.0 1710.0 3205.0 1419.0 </vector>
                <vector>2593.0 1836.0 2614.0 1874.0 2660.0 1865.0 2716.0 1832.0 2816.0 1869.0 2828.0 1857.0 2670.0 1742.0 2607.0 1694.0 2603.0 1699.0 2386.08762 1475.93069 2393.76839 1474.70796 2670.0 1509.0 </vector>
                <vector>2733.0 1237.0 2765.0 1234.0 2798.0 1192.0 2807.0 1148.0 2884.0 1078.0 2870.0 1045.0 2705.0 1169.0 2711.0 1165.0 2691.0 1197.0 2532.0 1227.0 2480.0 1256.0 2628.0 1104.0 </vector>
                <vector>3.19872 3.11136 3.2968319999999998 3.1342079999999997 3.3949439999999997 3.058944 3.423168 2.948736 3.604608 2.870784 3.60864 2.7874559999999997 3.216192 2.919168 3.216192 2.91648 3.120768 2.97696 2.774016 2.912448 2.722944 2.924544 3.107328 2.713536 </vector>
                <vector>2171.0 1667.0 2279.0 1694.0 2398.0 1648.0 2478.0 1529.0 2757.0 1489.0 2778.0 1390.0 2188.0 1438.0 2182.0 1426.0 2101.0 1453.0 1678.0 1299.0 1651.0 1299.0 2142.0 1140.0 </vector>
                <vector>2786.0 1696.0 2852.0 1716.0 2901.0 1652.0 2906.0 1552.0 3029.0 1486.0 3031.0 1465.0 2770.0 1537.0 2683.0 1578.0 2678.0 1583.0 2207.0 1634.0 2238.0 1606.0 2522.0 1327.0 </vector>
                <vector>2768.0 2181.0 2835.0 2204.0 2889.0 2148.0 2950.0 2048.0 3095.0 2040.0 3095.0 2019.0 2821.0 1996.0 2756.0 1996.0 2751.0 2010.0 2287.0 1888.0 2314.0 1870.0 2653.0 1728.0 </vector>
                <vector>1876.0 1524.0 1949.0 1558.0 2000.0 1518.0 2045.0 1392.0 2214.0 1375.0 2222.0 1327.0 1882.0 1296.0 1803.0 1282.0 1803.0 1290.0 1285.0 1107.0 1327.0 1093.0 1738.0 924.0 </vector>
                <vector>3078.0 1249.0 3178.0 1224.0 3187.0 1174.0 3185.0 1090.0 3259.0 1036.0 3243.0 1003.0 3080.0 1097.0 3020.0 1145.0 3026.0 1151.0 2662.0 1288.0 2662.0 1282.0 2822.0 984.0 </vector>
                <vector>2310.0 2380.0 2388.0 2414.0 2411.0 2383.0 2448.0 2310.0 2543.0 2284.0 2546.0 2267.0 2349.0 2259.0 2270.0 2259.0 2270.0 2270.0 1907.0 2194.0 1929.0 2177.0 2191.0 2048.0 </vector>
                <vector>2467.0 2287.0 2493.0 2324.0 2544.0 2305.0 2600.0 2245.0 2705.0 2256.0 2716.0 2233.0 2521.0 2156.0 2465.0 2145.0 2456.0 2152.0 2135.0 1954.0 2153.0 1949.0 2460.0 1907.0 </vector>
                <vector>2.914332 2.682654 2.976366 2.742156 3.100434 2.726964 3.232098 2.638344 3.46251 2.6421419999999998 3.520746 2.556054 3.027006 2.49402 3.061188 2.476296 2.947248 2.49402 2.566182 2.199042 2.537064 2.193978 3.058656 2.199042 </vector>
                <vector>1.9965 1.23816 2.0691 1.2738 2.20836 1.21044 2.27502 1.11342 2.48688 1.04676 2.49084 0.9669 2.04996 1.06524 2.05986 1.0428 1.99848 1.10088 1.61898 1.0131 1.53912 1.02432 1.9701 0.8514 </vector>
                <vector>4.71624 4.972175999999999 4.8049919999999995 5.048544 4.88136 5.017583999999999 4.97424 4.901999999999999 5.188896 4.873104 5.207471999999999 4.817375999999999 4.71624 4.6956 4.600656 4.666703999999999 4.600656 4.679087999999999 3.93192 4.350912 3.9174719999999996 4.34472 4.594463999999999 4.1713439999999995 </vector>
                <vector>3.0030159999999997 2.411586 3.11406 2.4381399999999998 3.214241 2.35365 3.263728 2.1955329999999997 3.567892 2.062763 3.559443 2.0036199999999997 2.943873 2.127941 2.794205 2.1448389999999997 2.794205 2.155702 1.79843 2.1448389999999997 1.8467099999999999 2.107422 2.457452 1.625829 </vector>
                <vector>1.689927 1.468344 1.766958 1.5216 1.890588 1.497825 1.967619 1.39797 2.240556 1.382754 2.277645 1.309527 1.7603010000000001 1.284801 1.777419 1.269585 1.687074 1.305723 1.410333 1.076532 1.290507 1.063218 1.805949 1.021374 </vector>
                <vector>2.523468 2.318754 2.610438 2.377626 2.706774 2.340162 2.754942 2.2077 3.026556 2.164884 3.034584 2.146152 2.52882 2.111364 2.358894 2.10066 2.372274 2.11404 1.569474 1.89327 1.62567 1.862496 2.209038 1.667148 </vector>
                <vector>4.305324 3.569708 4.377572 3.6271780000000002 4.541772 3.614042 4.658354 3.558214 4.89316 3.569708 4.927642 3.504028 4.40877 3.418644 4.42519 3.408792 4.321744 3.435064 3.986776 3.1821960000000002 3.89975 3.150998 4.438326 3.1821960000000002 </vector>
                <vector>5.056224 2.422774 5.14797 2.388794 5.231221 2.269864 5.229522 2.147536 5.358646 1.984432 5.350151 1.889288 4.998458 2.24268 4.998458 2.2392819999999998 4.937294 2.319135 4.5720089999999995 2.422774 4.505748 2.461851 4.818364 2.062586 </vector>
                <vector>3.315 3.358758 3.413124 3.410472 3.5483759999999998 3.344172 3.616002 3.238092 3.83214 3.204942 3.854682 3.1161 3.352128 3.145272 3.3428459999999998 3.14262 3.269916 3.17577 2.808468 3.031236 2.773992 3.01665 3.25533 2.90394 </vector>
                <vector>1.473381 1.171149 1.521183 1.198134 1.605222 1.166523 1.615245 1.1233469999999999 1.7177879999999999 1.094049 1.723956 1.02543 1.492656 1.065522 1.494198 1.055499 1.4448539999999999 1.088652 1.290654 1.000758 1.208928 0.999216 1.442541 0.920574 </vector>
                <vector>1.955838 4.022106 1.990194 4.090818 2.068722 4.08591 2.114121 4.025787 2.262588 4.077321 2.26995 4.054008 2.033139 3.888363 1.969335 3.849099 1.966881 3.856461 1.6981680000000001 3.542349 1.64418 3.503085 2.02455 3.537441 </vector>
                <vector>3.396855 3.014865 3.486105 3.1041149999999997 3.6074849999999996 3.0291449999999998 3.71994 2.8399349999999997 4.01268 2.87385 4.06266 2.7845999999999997 3.428985 2.6471549999999997 3.20586 2.59182 3.18444 2.59539 2.415105 2.186625 2.4668699999999997 2.1776999999999997 3.29154 1.9474349999999998 </vector>
                <vector>1.886275 1.7070049999999999 1.9631049999999999 1.748375 2.071455 1.699125 2.083275 1.622295 2.205415 1.5779699999999999 2.2064 1.543495 1.96015 1.54054 1.872485 1.523795 1.87347 1.54251 1.4666649999999999 1.395745 1.44204 1.389835 1.779895 1.2568599999999999 </vector>
                <vector>3.2807880000000003 3.06639 3.363888 3.14949 3.5516940000000004 3.044784 3.658062 2.89188 3.96387 2.838696 3.9755040000000004 2.780526 3.368874 2.735652 3.0713760000000003 2.735652 3.06639 2.748948 2.232066 2.45145 2.247024 2.4348300000000003 3.02484 2.129022 </vector>
                <vector>1.5393720000000002 1.444145 1.6031190000000002 1.485856 1.6645050000000001 1.4228960000000002 1.6723750000000002 1.3536400000000002 1.8282010000000002 1.2914670000000001 1.8313490000000001 1.269431 1.5692780000000002 1.2560520000000002 1.5448810000000002 1.2560520000000002 1.5000220000000002 1.2804490000000002 1.191518 1.1395760000000001 1.195453 1.1356410000000001 1.504744 0.974306 </vector>
                <vector>1.257434 4.548193 1.301328 4.566267 1.390407 4.506881 1.3826610000000001 4.4591140000000005 1.479486 4.404892 1.466576 4.328723 1.256143 4.4371670000000005 1.260016 4.426839 1.225159 4.468151 1.072821 4.417802 0.9889060000000001 4.430712 1.183847 4.319686 </vector>
                <vector>1.66103 1.5007620000000002 1.7248260000000002 1.527214 1.7722840000000002 1.4906480000000002 1.7699500000000001 1.411292 1.8967640000000001 1.344384 1.8936520000000001 1.321822 1.6151280000000001 1.36928 1.6151280000000001 1.366946 1.5894540000000001 1.382506 1.2665840000000002 1.3047060000000001 1.261916 1.300816 1.5419960000000001 1.122654 </vector>
                <vector>1.307208 1.242759 1.378167 1.25643 1.413972 1.197189 1.420482 1.115163 1.538964 1.040949 1.535709 1.006446 1.259034 1.076103 1.259034 1.072197 1.237551 1.096284 0.909447 1.059177 0.881454 1.078056 1.123626 0.848253 </vector>
                <vector>2.70242 1.89538 2.8518000000000003 1.9594 2.96044 1.86531 2.9672300000000003 1.73824 3.26114 1.6654900000000001 3.26308 1.64318 2.73346 1.65191 2.52297 1.6587 2.52103 1.6781000000000001 1.7004100000000002 1.52484 1.7169 1.51126 2.32412 1.19795 </vector>
                <vector>1.988028 1.607148 2.066688 1.630332 2.124648 1.578168 2.114712 1.520208 2.2339439999999997 1.451484 2.237256 1.410912 1.977264 1.454796 1.9582199999999998 1.458108 1.9540799999999998 1.466388 1.6112879999999998 1.3695119999999998 1.6046639999999999 1.367028 1.869624 1.203084 </vector>
                <vector>2.064378 6.523359 2.098344 6.568647 2.166276 6.546003 2.181372 6.515811 2.332332 6.513924 2.354976 6.462975 2.11344 6.445992 2.128536 6.438444 2.066265 6.457314 1.926627 6.327111 1.856808 6.304467 2.153067 6.296919 </vector>
                <vector>2.5541759999999996 1.0622319999999998 2.5812839999999997 1.1455639999999998 2.6565839999999996 1.1455639999999998 2.6867039999999998 1.09436 2.8543719999999997 1.1535959999999998 2.873448 1.136528 2.61542 0.969864 2.5963439999999998 0.9537999999999999 2.5712439999999996 0.9527959999999999 2.340324 0.653604 2.351368 0.6526 2.69072 0.721876 </vector>
                <vector>3.37008 1.68232 3.4380800000000002 1.7136 3.5509600000000003 1.6143200000000002 3.5509600000000003 1.5136800000000001 3.91272 1.37088 3.9195200000000003 1.2770400000000002 3.38504 1.46472 3.3959200000000003 1.45384 3.28168 1.5476800000000002 2.82744 1.47968 2.77712 1.4946400000000002 3.27896 1.2416800000000001 </vector>
                <vector>1.70648 1.42677 1.76873 1.45831 1.8592 1.38942 1.86169 1.33547 2.04429 1.30974 2.04429 1.27488 1.76707 1.26409 1.68407 1.26575 1.6649800000000001 1.28401 1.32551 1.15287 1.3031 1.15536 1.60854 1.01592 </vector>
                <vector>3.433718 2.928028 3.687392 2.957872 3.96262 2.8600499999999998 3.994122 2.666064 4.274324 2.614666 4.271008 2.535082 3.568016 2.4256539999999998 3.34087 2.516844 3.337554 2.61135 2.276434 2.39581 2.352702 2.372598 3.1651219999999998 1.910016 </vector>
                <vector>3.2852599999999996 2.6550599999999998 3.4236299999999997 2.69068 3.5085699999999997 2.5961499999999997 3.52227 2.3947599999999998 3.8497 2.2563899999999997 3.84285 2.20022 3.17155 2.3098199999999998 3.0112599999999996 2.3289999999999997 3.0263299999999997 2.33996 2.15638 2.3289999999999997 2.16049 2.31256 2.6879399999999998 1.91115 </vector>
                <vector>3.1598100000000002 2.95065 3.2046300000000003 3.020868 3.295764 3.0313260000000004 3.437694 3.0253500000000004 3.633408 3.140388 3.706614 3.1000500000000004 3.3361020000000003 2.8251540000000004 3.3361020000000003 2.8191780000000004 3.25692 2.7803340000000003 3.0910860000000002 2.3933880000000003 3.0492540000000004 2.351556 3.475044 2.5920900000000002 </vector>
                <vector>2.022657 2.051673 2.120586 2.13993 2.264457 2.07948 2.410746 1.935609 2.760147 1.963416 2.824224 1.869114 2.150811 1.74096 2.003313 1.721616 2.000895 1.730079 1.198119 1.326273 1.230762 1.322646 1.987596 1.204164 </vector>
                <vector>2.536252 2.459198 2.672076 2.5218860000000003 2.7412940000000003 2.4200180000000002 2.7634960000000004 2.2476260000000003 2.9593960000000004 2.2071400000000003 2.9737620000000002 2.140534 2.467034 2.13531 2.4004280000000002 2.120944 2.37039 2.160124 1.561976 1.938104 1.590708 1.918514 2.2463200000000003 1.6390300000000002 </vector>
                <vector>1.585248 1.35632 1.647184 1.3939519999999999 1.73264 1.35632 1.742048 1.291248 1.890224 1.249696 1.8957119999999998 1.223824 1.635424 1.214416 1.590736 1.212064 1.568784 1.22304 1.2567519999999999 1.078 1.2583199999999999 1.077216 1.570352 0.920416 </vector>
                <vector>1.553104 3.585044 1.588196 3.69598 1.719508 3.728808 1.81686 3.672208 2.062504 3.8487999999999998 2.155328 3.805784 1.739884 3.434488 1.745544 3.4322239999999997 1.6651719999999999 3.3982639999999997 1.51688 3.006592 1.417264 2.888864 1.880252 3.205824 </vector>
                <vector>4.538322 5.492565 4.620762 5.546151 4.727933999999999 5.451345 4.76091 5.2967699999999995 4.971132 5.232879 4.977315 5.208146999999999 4.4414549999999995 5.171049 4.352831999999999 5.177232 4.338405 5.187537 3.5325539999999997 4.9979249999999995 3.5407979999999997 4.979375999999999 4.130243999999999 4.63725 </vector>
                <vector>3.270171 3.251108 3.384549 3.318695 3.5439849999999997 3.25804 3.627169 3.0483469999999997 3.880187 3.005022 3.880187 2.932236 3.289234 2.909707 3.166191 2.913173 3.134997 2.937435 2.271963 2.734674 2.3482149999999997 2.68615 3.0899389999999998 2.360346 </vector>
                <vector>2.055972 1.575924 2.107656 1.6197240000000002 2.151456 1.5768 2.173356 1.486572 2.293368 1.472556 2.2776 1.4112360000000002 2.082252 1.4112360000000002 2.0200560000000003 1.4033520000000002 1.98852 1.418244 1.6433760000000002 1.2754560000000001 1.63374 1.271076 1.969248 1.117776 </vector>
                <vector>1.241127 0.8972350000000001 1.300558 0.922046 1.3859540000000001 0.8914650000000001 1.387685 0.844728 1.48866 0.810108 1.487506 0.747792 1.2647840000000001 0.7985680000000001 1.274593 0.7870280000000001 1.22324 0.823956 1.063411 0.7281740000000001 0.99821 0.723558 1.224971 0.656049 </vector>
                <vector>3.184272 1.661148 3.239676 1.664064 3.3038279999999998 1.607688 3.281472 1.552284 3.41658 1.466748 3.408804 1.435644 3.138588 1.524096 3.116232 1.533816 3.092904 1.56492 2.742012 1.5795 2.75562 1.56006 2.982096 1.3365 </vector>
                <vector>2.6182260000000004 1.669332 2.7054 1.7595120000000002 2.85069 1.69839 2.941872 1.5831600000000001 3.3055980000000003 1.56813 3.322632 1.529052 2.7054 1.401798 2.511012 1.360716 2.517024 1.384764 1.681356 0.9879720000000001 1.7214360000000002 0.979956 2.4388680000000003 0.787572 </vector>
                <vector>3.0561939999999996 2.839216 3.116746 2.923316 3.2277579999999997 2.839216 3.3454979999999996 2.709702 3.6348019999999996 2.69961 3.6516219999999997 2.655878 3.0275999999999996 2.48936 2.871174 2.428808 2.9098599999999997 2.4540379999999997 2.048676 2.036902 2.137822 2.0301739999999997 2.854354 1.8586099999999999 </vector>
                <vector>3.121586 2.067559 3.2268730000000003 2.141607 3.3703410000000003 2.067559 3.381911 1.924091 3.723226 1.866241 3.719755 1.8234320000000002 3.113487 1.745913 2.931838 1.7297150000000001 2.931838 1.741285 2.030535 1.43468 2.046733 1.419639 2.7999400000000003 1.136174 </vector>
                <vector>1.636076 1.7714100000000002 1.718828 1.785202 1.772272 1.7412400000000001 1.770548 1.6403860000000001 1.9403620000000001 1.542118 1.938638 1.5300500000000001 1.64211 1.600734 1.626594 1.6050440000000001 1.592976 1.62056 1.2274880000000001 1.5791840000000001 1.191284 1.589528 1.454194 1.3447200000000001 </vector>
                <vector>3.348008 3.201468 3.475584 3.2566360000000003 3.56006 3.149748 3.541096 2.9894160000000003 3.961752 2.960108 3.968648 2.93942 3.3221480000000003 2.875632 3.1118200000000003 2.86184 3.1256120000000003 2.884252 2.165344 2.570484 2.211892 2.55152 2.9566600000000003 2.296368 </vector>
                <vector>3.012471 2.409687 3.113901 2.454606 3.196494 2.386503 3.283434 2.21697 3.59352 2.1546629999999998 3.59352 2.112642 3.05739 2.090907 2.819754 2.0778659999999998 2.826999 2.090907 1.9865789999999999 1.846026 2.0286 1.822842 2.674854 1.511307 </vector>
                <vector>2.198502 2.0889089999999997 2.275992 2.124333 2.388906 2.09223 2.463075 1.9782089999999999 2.727648 1.9472129999999999 2.7697139999999996 1.856439 2.228391 1.857546 2.173041 1.896291 2.116584 1.9073609999999999 1.6317179999999998 1.7169569999999998 1.5807959999999999 1.705887 2.16972 1.600722 </vector>
                <vector>3.7425110000000004 2.926523 3.8387360000000004 3.0240310000000004 3.982432 3.012484 4.0363180000000005 2.945768 4.299333 2.941919 4.326276 2.879052 3.8169250000000003 2.7571670000000004 3.8464340000000004 2.7366390000000003 3.739945 2.749469 3.294744 2.5223780000000002 3.2241790000000004 2.500567 3.8182080000000003 2.4697750000000003 </vector>
                <vector>2.248554 1.77567 2.351232 1.809582 2.4567360000000003 1.7521200000000001 2.518908 1.644732 2.75064 1.590096 2.772306 1.5072 2.31261 1.57314 2.255148 1.559952 2.210874 1.585386 1.759656 1.454448 1.660746 1.45539 2.175078 1.311264 </vector>
                <vector>2.872116 2.732048 3.0309559999999998 2.78692 3.153696 2.694504 3.163804 2.545772 3.4396079999999998 2.4909 3.449716 2.450468 2.90244 2.443248 2.703168 2.436028 2.703168 2.446136 1.793448 2.249752 1.830992 2.212208 2.489456 1.864204 </vector>
                <vector>2.217586 1.600774 2.320388 1.668959 2.439974 1.600774 2.482983 1.481188 2.709567 1.449718 2.724253 1.371043 2.230174 1.399366 2.206047 1.399366 2.189263 1.4056600000000001 1.733997 1.260898 1.593431 1.246212 2.143107 1.155998 </vector>
                <vector>3.02364 2.360346 3.1407719999999997 2.427084 3.27561 2.378052 3.3886559999999997 2.187372 3.735966 2.147874 3.748224 2.1042899999999998 3.133962 2.0511719999999998 2.9323859999999997 2.014398 2.929662 2.0429999999999997 2.04981 1.7406359999999999 2.066154 1.7338259999999999 2.8125299999999998 1.44372 </vector>
                <vector>3.394912 7.097848 3.481336 7.199784 3.596568 7.17984 3.7627680000000003 7.082336000000001 4.079656 7.182056 4.1173280000000005 7.148816 3.569976 6.847440000000001 3.4237200000000003 6.716696000000001 3.374968 6.734424000000001 2.765568 6.178208000000001 2.843128 6.153832 3.50128 6.220312 </vector>
                <vector>4.2981609999999995 5.298087 4.438835 5.2505619999999995 4.514875 5.107987 4.50537 5.014838 4.65745 4.857055 4.627034 4.775312 4.235428 5.088977 4.2107149999999995 5.1060859999999995 4.214517 5.1327 3.735465 5.2391559999999995 3.689841 5.288582 4.032020999999999 4.915986 </vector>
                <vector>1.972866 1.189412 2.032037 1.211133 2.098698 1.161699 2.096451 1.115261 2.190825 1.067325 2.184084 1.009652 1.987097 1.10103 1.990093 1.073317 1.941408 1.128743 1.7661419999999999 1.090544 1.769887 1.083803 1.90246 0.969206 </vector>
                <vector>1.457188 1.076378 1.502346 1.096598 1.573116 1.0628980000000001 1.588618 1.026502 1.697806 0.993476 1.71196 0.918662 1.471342 0.978648 1.504368 0.94697 1.441686 0.992128 1.305538 0.907204 1.221962 0.904508 1.47269 0.81554 </vector>
                <vector>3.2266850000000002 2.330785 3.3422850000000004 2.39292 3.42465 2.330785 3.535915 2.1631650000000002 3.78879 2.116925 3.78879 2.03745 3.21368 2.03167 3.05762 2.018665 3.07207 2.03456 2.14149 1.796135 2.212295 1.7657900000000002 2.8769950000000004 1.4825700000000002 </vector>
                <vector>2.787588 2.507112 2.880603 2.5557659999999998 3.0051 2.487078 3.060909 2.306772 3.297024 2.3010479999999998 3.302748 2.238084 2.693142 2.185137 2.644488 2.176551 2.614437 2.192292 1.7715779999999999 1.991952 1.8831959999999999 1.949022 2.545749 1.671408 </vector>
                <vector>2.50104 1.6799400000000002 2.5785600000000004 1.74726 2.7213600000000002 1.6789200000000002 2.7591 1.5912000000000002 3.0110400000000004 1.5402 3.0528600000000004 1.4412600000000002 2.52042 1.49736 2.55714 1.46472 2.45412 1.5034800000000001 2.0451 1.3392600000000001 1.9074000000000002 1.33824 2.4469800000000004 1.1995200000000001 </vector>
                <vector>1.482926 1.05878 1.516528 1.086676 1.59134 1.072094 1.611628 1.029616 1.713702 1.007426 1.728918 0.96368 1.510822 0.978896 1.533012 0.952268 1.482292 0.987772 1.370708 0.8971100000000001 1.280046 0.8850640000000001 1.516528 0.8400500000000001 </vector>
                <vector>3.66132 3.7206 3.77676 3.77832 3.92808 3.7674 4.01856 3.67224 4.20888 3.65196 4.2588 3.56772 3.7361999999999997 3.5412 3.7674 3.51156 3.66288 3.5646 3.25104 3.29472 3.1746 3.28848 3.7439999999999998 3.237 </vector>
                <vector>4.066575 3.41315 4.1241 3.4618249999999997 4.237675 3.42495 4.270125 3.311375 4.568075 3.3158 4.615275 3.214025 4.087225 3.193375 4.099025 3.1889499999999997 4.03855 3.21255 3.6816 3.00605 3.54295 2.9736 4.0680499999999995 2.951475 </vector>
                <vector>2.802424 2.654928 2.904096 2.702184 3.0286799999999996 2.6577919999999997 3.088824 2.5017039999999997 3.3623359999999995 2.473064 3.3666319999999996 2.4401279999999996 2.88548 2.3556399999999997 2.697888 2.322704 2.682136 2.332728 1.8888079999999998 2.0849919999999997 1.9074239999999998 2.079264 2.56328 1.8157759999999998 </vector>
                <vector>6.681801999999999 4.5676559999999995 6.814795999999999 4.576828 6.865241999999999 4.5011589999999995 6.842312 4.2833239999999995 7.016579999999999 4.150329999999999 7.009701 4.088419 6.53505 4.308547 6.4204 4.370458 6.424986 4.372751 5.585748 4.592879 5.6063849999999995 4.5516049999999995 6.009952999999999 3.930202 </vector>
                <vector>4.67424 5.2303880000000005 4.767292 5.31262 4.877656 5.267176 4.990184 5.0854 5.392688000000001 5.1416640000000005 5.438132 5.076744000000001 4.732668 4.8992960000000005 4.505448 4.780276000000001 4.516268 4.812736 3.7502120000000003 4.353968 3.7891640000000004 4.345312 4.57686 4.310688 </vector>
                <vector>2.822562 2.61426 2.88687 2.6645879999999997 3.0126899999999996 2.591892 3.09657 2.4283259999999998 3.349608 2.379396 3.359394 2.329068 2.832348 2.288526 2.647812 2.28573 2.6603939999999997 2.291322 1.80342 2.097 1.849554 2.073234 2.496828 1.793634 </vector>
                <vector>1.0644559999999998 1.011412 1.1258439999999998 1.037636 1.1997479999999998 1.011412 1.2200119999999999 0.9583679999999999 1.3225239999999998 0.922608 1.3290799999999998 0.873736 1.109156 0.904728 1.110944 0.898172 1.053132 0.9333359999999999 0.895192 0.8504919999999999 0.8266519999999999 0.8582399999999999 1.049556 0.781952 </vector>
                <vector>2.01292 2.377284 2.147964 2.4626419999999998 2.285556 2.390024 2.353078 2.196376 2.6792219999999998 2.149238 2.6843179999999998 2.11484 2.099552 2.074072 1.913548 2.0638799999999997 1.909726 2.080442 1.052324 1.83456 1.073982 1.820546 1.7721339999999999 1.53517 </vector>
                <vector>5.411236 5.013351 5.511349 5.021052 5.542153 4.92864 5.529318 4.736115 5.737245 4.561559 5.72441 4.523054 5.264917 4.738682 5.1314329999999995 4.7951559999999995 5.141700999999999 4.813124999999999 4.292024 4.992814999999999 4.3125599999999995 4.9645779999999995 4.766919 4.376735 </vector>
                <vector>2.567125 2.4736249999999997 2.668875 2.5355 2.803625 2.464 2.8489999999999998 2.286625 3.08825 2.215125 3.1047499999999997 2.1628749999999997 2.602875 2.1725 2.4296249999999997 2.182125 2.432375 2.201375 1.53725 2.057 1.6417499999999998 2.0075 2.23025 1.7022499999999998 </vector>
                <vector>4.651306 3.562384 4.774792 3.61103 4.857116 3.500641 4.913246 3.321025 5.203251 3.227475 5.208864 3.203152 4.662532000000001 3.197539 4.481045 3.208765 4.486658 3.2218620000000002 3.715806 3.090892 3.742 3.072182 4.323881 2.73166 </vector>
                <vector>1.048488 0.924616 1.086092 0.955584 1.164065 0.934017 1.177337 0.894201 1.24978 0.872081 1.256969 0.81844 1.091069 0.842219 1.102682 0.833371 1.046829 0.855491 0.931805 0.780836 0.929593 0.77973 1.086092 0.720006 </vector>
                <vector>3.1919799999999996 2.1501699999999997 3.29241 2.2264 3.39647 2.1247599999999998 3.4896399999999996 1.95173 3.7292199999999998 1.8888099999999999 3.75221 1.8513 3.21134 1.8041099999999999 2.9959599999999997 1.78717 3.00927 1.80774 2.15259 1.58873 2.1416999999999997 1.5826799999999999 2.8277699999999997 1.24993 </vector>
                <vector>3.84622 2.4930920000000003 3.9071240000000005 2.485148 3.9667040000000005 2.3501000000000003 4.006424 2.170036 4.11102 2.048228 4.066004 1.9462800000000002 3.6966080000000003 2.3249440000000003 3.708524 2.3103800000000003 3.6661560000000004 2.4242440000000003 3.1974600000000004 2.60828 3.1789240000000003 2.622844 3.4953600000000002 2.1515 </vector>
                <vector>4.276484 2.717068 4.365412 2.764708 4.471808 2.677368 4.524212 2.510628 4.77988 2.42964 4.786232 2.386764 4.246312 2.408996 4.117684 2.434404 4.124036 2.439168 3.282396 2.321656 3.328448 2.297836 3.9303 1.92942 </vector>
                <vector>4.528636 2.618721 4.6527460000000005 2.687671 4.750655 2.60631 4.782372 2.406355 5.044382 2.378775 5.04714 2.327752 4.542426 2.30293 4.383841 2.280866 4.386599 2.296035 3.524724 2.090564 3.6419390000000003 2.043678 4.239046 1.7720150000000001 </vector>
                <vector>1.814163 1.204302 1.8951179999999999 1.231287 1.956798 1.197363 1.963737 1.14879 2.080929 1.116408 2.080929 1.107156 1.837293 1.0794 1.779468 1.077087 1.771758 1.080171 1.453335 0.9575819999999999 1.417098 0.953727 1.6823219999999999 0.8511839999999999 </vector>
                <vector>1.321625 1.0300500000000001 1.384845 1.06057 1.45297 1.02569 1.46496 0.955385 1.5973950000000001 0.916145 1.599575 0.870365 1.34724 0.8807200000000001 1.3248950000000002 0.8812650000000001 1.300915 0.89053 1.00171 0.760275 1.01697 0.748285 1.27312 0.66054 </vector>
                <vector>1.0246 0.99299 1.074195 1.018605 1.14232 0.9940800000000001 1.1603050000000001 0.948845 1.266035 0.928135 1.2763900000000001 0.859465 1.05294 0.8916200000000001 1.07256 0.859465 1.01697 0.906335 0.893255 0.82077 0.796245 0.81205 1.039315 0.759185 </vector>
                <vector>6.890052000000001 4.971876 7.023510000000001 4.9764 7.0732740000000005 4.856514000000001 7.061964000000001 4.64841 7.256496 4.505904 7.24971 4.474236 6.765642000000001 4.673292 6.657066 4.727580000000001 6.657066 4.7502 5.878938000000001 4.992234 5.885724000000001 4.9764 6.326814000000001 4.381494 </vector>
                <vector>2.709522 2.382225 2.795144 2.4347030000000003 2.9235770000000003 2.376701 3.025771 2.205457 3.284018 2.161265 3.284018 2.121216 2.773048 2.1018820000000003 2.5990420000000003 2.103263 2.597661 2.111549 1.745584 1.9444480000000002 1.787014 1.9043990000000002 2.41675 1.625437 </vector>
                <vector>2.000448 5.3327160000000005 2.081988 5.4813 2.190708 5.484924 2.3157360000000002 5.3907 2.576664 5.555592 2.6274 5.5193520000000005 2.230572 5.122524 2.139972 5.021052 2.1291 5.033736 1.647108 4.363296 1.7195880000000001 4.374168 2.308488 4.55718 </vector>
                <vector>4.022088 3.822105 4.07442 3.923031 4.197774 3.904341 4.300569 3.820236 4.607085 3.947328 4.646334 3.896865 4.154787 3.584742 4.061337 3.509982 4.059468 3.528672 3.498768 2.930592 3.524934 2.923116 4.18656 2.975448 </vector>
                <vector>5.41744 4.61972 5.5468 4.71184 5.6644 4.655 5.75456 4.50604 6.07404 4.5374 6.087759999999999 4.50604 5.53112 4.3080799999999995 5.37432 4.24536 5.3704 4.2610399999999995 4.60796 3.80436 4.651079999999999 3.8141599999999998 5.30572 3.6652 </vector>
                <vector>3.4774559999999997 3.737205 3.5640389999999997 3.72837 3.629418 3.632952 3.694797 3.454485 3.8608949999999997 3.3095909999999997 3.791982 3.25128 3.4244459999999997 3.51633 3.4050089999999997 3.526932 3.355533 3.599379 2.93322 3.662991 2.860773 3.7089329999999996 3.205338 3.2972219999999997 </vector>
                <vector>5.233358 3.784664 5.262803 3.9102959999999998 5.421806 3.888703 5.584734999999999 3.784664 5.834035999999999 3.8867399999999996 5.867407 3.863184 5.4689179999999995 3.5687339999999996 5.2490619999999995 3.423472 5.237284 3.4273979999999997 4.634643 2.7207179999999997 4.630717 2.710903 5.431621 2.758015 </vector>
                <vector>4.618690999999999 4.708352 4.676165999999999 4.85089 4.809507999999999 4.843992999999999 4.9129629999999995 4.768126 5.198039 4.869281999999999 5.237121999999999 4.832497999999999 4.843992999999999 4.512937 4.719847 4.34511 4.701454999999999 4.354305999999999 4.2807379999999995 3.7358749999999996 4.246252999999999 3.708287 4.926756999999999 3.857722 </vector>
                <vector>3.101259 3.156447 3.162579 3.23463 3.2836860000000003 3.237696 3.3726000000000003 3.156447 3.5994840000000003 3.216234 3.666936 3.139584 3.199371 2.992416 3.2085690000000002 2.983218 3.1227210000000003 2.9801520000000004 2.8728420000000003 2.687349 2.741004 2.62143 3.246894 2.719542 </vector>
                <vector>5.202636 3.224888 5.326368 3.2897 5.436352 3.195428 5.491344 3.016704 5.844864 2.930288 5.840936 2.885116 5.285124 2.892972 5.071048 2.869404 5.092652 2.892972 4.316872 2.637652 4.299196 2.6297960000000002 4.996416 2.33716 </vector>
                <vector>1.456488 2.284524 1.552716 2.353428 1.70478 2.30472 1.772496 2.1681 2.07306 2.147904 2.09088 2.118204 1.5634080000000001 2.040984 1.362636 2.006532 1.362636 2.026728 0.6427080000000001 1.74042 0.667656 1.72854 1.338876 1.49688 </vector>
                <vector>2.619836 2.148426 2.681019 2.160462 2.727157 2.120342 2.722142 2.05615 2.863565 1.999982 2.8615589999999997 1.9839339999999999 2.609806 1.98594 2.556647 1.981928 2.552635 1.98594 2.1745039999999998 1.900685 2.160462 1.897676 2.485434 1.687046 </vector>
                <vector>2.9367330000000003 3.050208 3.07139 3.14704 3.2120990000000003 3.0744160000000003 3.23782 2.9019340000000002 3.596401 2.873187 3.602453 2.84444 3.01087 2.794511 2.776355 2.767277 2.782407 2.785433 1.915458 2.555457 1.868555 2.5509180000000002 2.606899 2.305812 </vector>
              </data>
            </datamatrix>
            <datamatrix visiblename="SD 3: Formicium_Messel_Classifiers_Predetermined, centroid size" covarfromorigin="false" matrixtype="1" iscoordinates="false" issymmetrycomponent="false" isasymmetrycomponent="false">
              <data>
                <vector>475.72742545845864 6.164845054621568 </vector>
                <vector>1.1721504936420277 0.15884009045567007 </vector>
                <vector>1.15417667132434 0.14338725110323478 </vector>
                <vector>1.788402903544738 0.5813229889196148 </vector>
                <vector>1.7423359217039631 0.5552266966387458 </vector>
                <vector>0.7458188135574552 -0.2932725855466635 </vector>
                <vector>1.3028794701660817 0.2645767920729653 </vector>
                <vector>1.91083329423507 0.647539426620445 </vector>
                <vector>1.6712393069719 0.513565451191797 </vector>
                <vector>2.098451237231779 0.7411995665578753 </vector>
                <vector>0.7456604964477243 -0.29348488096271586 </vector>
                <vector>1.184793775108563 0.1695687299979631 </vector>
                <vector>1.8915390321864003 0.6373908004510738 </vector>
                <vector>1.790369149272481 0.5824218272343041 </vector>
                <vector>543.7681797727165 6.298523015908754 </vector>
                <vector>531.8858743502533 6.276428944430511 </vector>
                <vector>825.3022678590755 6.71574970451571 </vector>
                <vector>740.1262842695609 6.606820826056732 </vector>
                <vector>0.8395601163098748 -0.1748771953680278 </vector>
                <vector>0.832970392140881 -0.182757181095387 </vector>
                <vector>1.7384571691244652 0.5529980354780605 </vector>
                <vector>1.7926771529886063 0.5837101187274306 </vector>
                <vector>1.7666126002903126 0.5690639278124094 </vector>
                <vector>1.7022171969326751 0.53193163477827 </vector>
                <vector>0.7953120466933612 -0.2290207297763412 </vector>
                <vector>1.858865166148422 0.619966175796012 </vector>
                <vector>0.828463123907456 -0.18818295257205045 </vector>
                <vector>1.0052274978683104 0.005213881932233111 </vector>
                <vector>2.171735211428697 0.775526484616438 </vector>
                <vector>2.145649595615898 0.7634423483116383 </vector>
                <vector>1.2300559162002216 0.20705962867642025 </vector>
                <vector>2.054060028444155 0.719818336222531 </vector>
                <vector>1.851942533245205 0.6162351061773367 </vector>
                <vector>2.057939570880342 0.7217052739488518 </vector>
                <vector>2.1843764513333284 0.7813304108556471 </vector>
                <vector>1.3049988776012416 0.2662021806986099 </vector>
                <vector>1.8916365665768529 0.6374423626310086 </vector>
                <vector>1.9164874538508159 0.6504940594308284 </vector>
                <vector>1.8005992178561696 0.588119508312588 </vector>
                <vector>0.7725661079653091 -0.2580376972175877 </vector>
                <vector>493.08146723775104 6.200674408337509 </vector>
                <vector>1.2147464841199718 0.19453539997572855 </vector>
                <vector>1.3133161989320203 0.27255538805816476 </vector>
                <vector>1.812671102622844 0.5948015047382429 </vector>
                <vector>1.619996071241738 0.48242372408193107 </vector>
                <vector>0.7510985596382589 -0.28621839796174886 </vector>
                <vector>1.2565963914478797 0.22840678930335642 </vector>
                <vector>1.8484758830099288 0.6143614525201123 </vector>
                <vector>1.9204363486845681 0.652552425158805 </vector>
                <vector>0.816766519277388 -0.2024020030827342 </vector>
                <vector>1.1037526997890725 0.09871591894805598 </vector>
                <vector>1.8236598692197694 0.6008453990550164 </vector>
                <vector>1.7394440377669524 0.5535655436447778 </vector>
                <vector>540.2534898853809 6.292038455126207 </vector>
                <vector>544.2332526898126 6.2993779282857885 </vector>
                <vector>522.1547503694028 6.2579640005944155 </vector>
                <vector>959.6675678017612 6.86658694095206 </vector>
                <vector>715.408042075756 6.572853068131256 </vector>
                <vector>1.925722828657247 0.6553013926653525 </vector>
                <vector>0.8536092182070203 -0.15828177984130623 </vector>
                <vector>0.8655391331370675 -0.14440269090267047 </vector>
                <vector>1.8016399428146939 0.5886973294627454 </vector>
                <vector>1.775050982612894 0.5738291451137066 </vector>
                <vector>2.1119719249870093 0.747622072662389 </vector>
                <vector>1.7423888339828166 0.5552570647639593 </vector>
                <vector>0.77351593427759 -0.25680900895160524 </vector>
                <vector>1.805000544719216 0.5905608935682978 </vector>
                <vector>0.8220466384739067 -0.1959581477326792 </vector>
                <vector>0.9053023748589935 -0.09948627522019617 </vector>
                <vector>1.1735763045432253 0.1600557572399645 </vector>
                <vector>1.9599615185055719 0.6729248396341633 </vector>
                <vector>1.2109660203413364 0.1914184050041566 </vector>
                <vector>2.1981736287447817 0.7876268468309887 </vector>
                <vector>1.7734183957999259 0.5729089810913861 </vector>
                <vector>1.9829643891982984 0.6845928913321846 </vector>
                <vector>1.3031687115050883 0.2647987690434822 </vector>
                <vector>1.88584210591544 0.6343744616798244 </vector>
                <vector>1.9198609613252378 0.6522527674410881 </vector>
                <vector>1.85198584295345 0.6162584920011691 </vector>
                <vector>0.8564865488431505 -0.1549166661362047 </vector>
                <vector>1.2217560631447326 0.20028921982799044 </vector>
                <vector>1.8774900918802921 0.629935827348109 </vector>
                <vector>0.5409464244768915 -0.6144350355812936 </vector>
                <vector>2.056520261018273 0.7210153608247221 </vector>
                <vector>1.128773413689981 0.12113156855937833 </vector>
                <vector>1.7503572656143658 0.5598199188789215 </vector>
                <vector>0.48403389007296443 -0.7256003539049379 </vector>
                <vector>1.9025977057122014 0.6432201659197361 </vector>
                <vector>0.8142666355619228 -0.2054674045009696 </vector>
                <vector>2.013442049459209 0.6998457198965364 </vector>
                <vector>2.105095290450055 0.7443607347321055 </vector>
                <vector>0.7937885747687058 -0.23093813182228412 </vector>
                <vector>1.838665804989676 0.6090402026205277 </vector>
                <vector>1.772591285651978 0.5724424791710591 </vector>
                <vector>1.3166446736559818 0.27508658655299606 </vector>
                <vector>1.7105894732820177 0.536838032329415 </vector>
                <vector>1.7535221302164017 0.561626411115207 </vector>
                <vector>1.7372228522265787 0.5522877762239325 </vector>
                <vector>2.0135402721976616 0.6998945022008161 </vector>
                <vector>1.704705943356483 0.5333926286216961 </vector>
                <vector>1.1531117945234106 0.14246419627736406 </vector>
                <vector>1.769924674537686 0.5709369889218038 </vector>
                <vector>1.8201415697725043 0.5989142836528499 </vector>
                <vector>1.7081541442769685 0.5354133396999551 </vector>
                <vector>376.790834991157 5.931690219134516 </vector>
                <vector>514.3464299477541 6.242897026652307 </vector>
                <vector>484.5667586401932 6.183255210569874 </vector>
                <vector>542.042280023739 6.295344005821098 </vector>
                <vector>593.8494478120416 6.386625832375651 </vector>
                <vector>542.4459270087062 6.296088406730189 </vector>
                <vector>567.8306672474345 6.34182325323099 </vector>
                <vector>566.0689680678697 6.338715922489883 </vector>
                <vector>561.2348735897774 6.33013948740557 </vector>
                <vector>503.1599314995846 6.220908074830239 </vector>
                <vector>534.8419548489691 6.2819712917561805 </vector>
                <vector>553.2195164067635 6.315754878283935 </vector>
                <vector>527.696487891793 6.26852128488785 </vector>
                <vector>600.3049225185481 6.397437730321708 </vector>
                <vector>708.3693716322485 6.5629656689946545 </vector>
                <vector>688.269382831247 6.534180306112535 </vector>
                <vector>540.9145804406952 6.293261374403698 </vector>
                <vector>525.8589798288764 6.265033077608053 </vector>
                <vector>513.9365181784874 6.24209975233841 </vector>
                <vector>344.8405215231512 5.843082053703274 </vector>
                <vector>635.9144989697908 6.45506411872076 </vector>
                <vector>1037.7879520081804 6.944846757700883 </vector>
                <vector>876.5585643108318 6.77600351822826 </vector>
                <vector>675.6855466375985 6.515727800123049 </vector>
                <vector>797.1194753521912 6.681004573894393 </vector>
                <vector>826.4548787844783 6.717145322648592 </vector>
                <vector>438.5519733547362 6.083478330113036 </vector>
                <vector>686.4601833561312 6.531548224044754 </vector>
                <vector>625.3528139362633 6.438315992762937 </vector>
                <vector>1276.1453352446447 7.151599356513275 </vector>
                <vector>1203.340731740876 7.092856910901032 </vector>
                <vector>0.7535394096440255 -0.28297396016779974 </vector>
                <vector>929.2810841361904 6.834411259396687 </vector>
                <vector>1022.6095703313817 6.93011304142411 </vector>
                <vector>845.545928182891 6.73998248760003 </vector>
                <vector>0.7528451540125046 -0.28389571109040673 </vector>
                <vector>532.773716819189 6.278096787715086 </vector>
                <vector>770.7769889317316 6.647399082606953 </vector>
                <vector>1.146406100209222 0.13663191870505598 </vector>
                <vector>2.0687521867250274 0.7269456171698809 </vector>
                <vector>1.1384396423920184 0.12965859008953762 </vector>
                <vector>1.1860114810907187 0.17059598104361776 </vector>
                <vector>1.1705474084302039 0.1574715098455774 </vector>
                <vector>1.092448521639807 0.0884215270969394 </vector>
                <vector>1.1484707944035482 0.13843131348415333 </vector>
                <vector>1.3106835780511634 0.2705488164210283 </vector>
                <vector>1.924023797355514 0.6544187208549203 </vector>
                <vector>1.091962556238537 0.08797658757597786 </vector>
                <vector>1.2420095314004573 0.21673065771731312 </vector>
                <vector>1.789364970044308 0.5818607915701781 </vector>
                <vector>2.060314543806499 0.7228586623135832 </vector>
                <vector>1.8851788747816258 0.6340227101811997 </vector>
                <vector>1.7551499635807006 0.5625543026009753 </vector>
                <vector>2.015607126573033 0.7009204535260496 </vector>
                <vector>0.8646832815838795 -0.14539198755691413 </vector>
                <vector>0.8164096994867222 -0.20283896731506104 </vector>
                <vector>0.8362899875840517 -0.17877985094415413 </vector>
                <vector>2.3104750876025473 0.8374531690162345 </vector>
                <vector>1.2481719312324993 0.22168002586910968 </vector>
                <vector>1.7372101098488824 0.5522804412844846 </vector>
                <vector>0.876964925382994 -0.13128828127176634 </vector>
                <vector>1.3204544657108273 0.2779759695484907 </vector>
                <vector>0.8587084790940402 -0.15232578701444935 </vector>
                <vector>1.8789053785233352 0.6306893618048308 </vector>
                <vector>1.946443246664841 0.6660037310364995 </vector>
                <vector>1.96166861083237 0.6737954431221626 </vector>
                <vector>1.772367567925269 0.5723162617810996 </vector>
                <vector>1.778692928786449 0.5758787848960581 </vector>
                <vector>1.1838632822693602 0.16878305873823465 </vector>
                <vector>1.2259057531808537 0.20367996113402795 </vector>
                <vector>1.1767809716886923 0.1627827206372212 </vector>
                <vector>0.8234932267942463 -0.1941999542989998 </vector>
                <vector>1.2609606814454342 0.23187387604101897 </vector>
                <vector>1.0951066156020306 0.09085172437532105 </vector>
                <vector>1.7821174045390267 0.5778022104580905 </vector>
                <vector>0.7466956242155613 -0.2920976411216249 </vector>
                <vector>0.8015199385613143 -0.2212454306838494 </vector>
                <vector>2.103816802406185 0.7437532199848333 </vector>
                <vector>1.2735968230802084 0.24184504166407925 </vector>
                <vector>2.06766262988751 0.7264188049854063 </vector>
                <vector>2.118990738601084 0.7509399086305909 </vector>
                <vector>0.7621031288624371 -0.27167339273859925 </vector>
                <vector>0.5451671748564839 -0.6066627884989306 </vector>
                <vector>1.999815382265323 0.6930548674318812 </vector>
                <vector>2.0409010627367508 0.7133914077565106 </vector>
                <vector>1.226528683820419 0.20418797116974075 </vector>
                <vector>1.8946998669646862 0.6390604444417294 </vector>
                <vector>0.45026599567274306 -0.7979167693544624 </vector>
                <vector>1.2115503463352237 0.1919008174355088 </vector>
                <vector>0.5222549868598672 -0.6495993297928375 </vector>
                <vector>0.7434152222687646 -0.2965005447766166 </vector>
                <vector>2.084335925420852 0.7344503035213565 </vector>
                <vector>0.5270450222424077 -0.6404693028897973 </vector>
                <vector>1.9950665302099158 0.690677398261927 </vector>
                <vector>1.7362980757922877 0.5517553041442734 </vector>
                <vector>1.8872676966494888 0.6351301199439524 </vector>
                <vector>1.784298434607843 0.5790253041404202 </vector>
                <vector>1.635051330352965 0.49167419856770667 </vector>
                <vector>1.8698083484633297 0.6258359381615325 </vector>
                <vector>1.1633871397867737 0.15133569844234493 </vector>
                <vector>1.7879167675660965 0.5810511250895648 </vector>
                <vector>1.943067290539325 0.6642678020855445 </vector>
                <vector>1.7759994379131059 0.5743633280795599 </vector>
                <vector>1.8227624622087575 0.6003531867177919 </vector>
                <vector>1.7422650636834798 0.5551860274081566 </vector>
                <vector>1.1881614390853348 0.17240710319401364 </vector>
                <vector>1.3185387312811483 0.2765241016403956 </vector>
                <vector>1.7824288544420692 0.5779769591532719 </vector>
                <vector>0.5122902832021444 -0.6688638552241872 </vector>
                <vector>1.9859088330420238 0.6860766597566459 </vector>
                <vector>2.1228778571740774 0.7527726479402963 </vector>
                <vector>1.9122325579035229 0.6482714379354747 </vector>
                <vector>1.8967385584706533 0.6401358630421072 </vector>
                <vector>1.0875423987904642 0.08392047061424375 </vector>
                <vector>1.6434245139076207 0.49678218298372895 </vector>
                <vector>0.8368871448496905 -0.17806605049897944 </vector>
                <vector>1.7437168801273808 0.5560189729318232 </vector>
                <vector>1.6579594743677644 0.5055876139341423 </vector>
                <vector>1.2427106845126228 0.21729502961422587 </vector>
                <vector>0.8878440011556338 -0.1189592257968036 </vector>
                <vector>1.8249979470385482 0.6015788621234376 </vector>
                <vector>1.9392006924719867 0.6622758739843718 </vector>
                <vector>1.851141914225266 0.6158026996018071 </vector>
                <vector>1.7235962480279425 0.5444129499342145 </vector>
                <vector>1.2603573866618147 0.2313953209528972 </vector>
                <vector>1.820396099277458 0.5990541143748515 </vector>
                <vector>2.0874544890926368 0.7359453758729446 </vector>
                <vector>2.0555970626838773 0.7205663472012122 </vector>
                <vector>0.8536849624521918 -0.15819304967859696 </vector>
                <vector>2.0198084129929668 0.7030026618620502 </vector>
                <vector>0.8178874637340602 -0.20103052674092114 </vector>
                <vector>1.8358656697607032 0.6075161249032841 </vector>
                <vector>1.7290766557659223 0.5475875410370087 </vector>
                <vector>1.952129987617948 0.6689210777911422 </vector>
                <vector>1.6593634761883849 0.5064340807541524 </vector>
                <vector>1.8628160321583018 0.6220893385729994 </vector>
                <vector>1.9340803868548655 0.6596319612422034 </vector>
                <vector>1.9283953247999575 0.6566882191530898 </vector>
                <vector>1.122147151298201 0.11524394939064081 </vector>
                <vector>1.8885884893253615 0.6358297190095362 </vector>
                <vector>1.8630543996350677 0.6222172912119623 </vector>
                <vector>1.8186457286097992 0.598092118945597 </vector>
                <vector>526.6097543089506 6.266459770075143 </vector>
                <vector>528.5803313278566 6.270194792487861 </vector>
                <vector>0.9221418588141685 -0.08105620737554606 </vector>
                <vector>530.9850908139198 6.2747339432845175 </vector>
                <vector>0.39747353829238324 -0.9226269174372805 </vector>
                <vector>365.57944872945654 5.901483625553234 </vector>
                <vector>511.51083403319365 6.237368766072929 </vector>
                <vector>512.6990670299033 6.239689059068676 </vector>
                <vector>541.5137732935947 6.294368501562805 </vector>
                <vector>365.97347353781436 5.902560854102167 </vector>
                <vector>0.5622688655707783 -0.5757751350003724 </vector>
                <vector>1294.776653841632 7.166093491183349 </vector>
                <vector>817.8653108346549 6.706697666363996 </vector>
                <vector>844.3044022039428 6.738513095689982 </vector>
                <vector>693.1145414103279 6.541195268952491 </vector>
                <vector>465.91415518311953 6.1440014008104935 </vector>
                <vector>1.0047769378245102 0.00476556446253416 </vector>
                <vector>1281.0452438015866 7.15543162039995 </vector>
                <vector>974.4914485686026 6.881915743710142 </vector>
                <vector>960.6228881998042 6.867581915929797 </vector>
                <vector>1163.073657741991 7.058821484771081 </vector>
                <vector>779.5485338750029 6.6587149493883215 </vector>
                <vector>762.2628046371758 6.636291384201756 </vector>
                <vector>768.7061640618388 6.6447087951363075 </vector>
                <vector>1.190725945128013 0.17456315904864428 </vector>
                <vector>1.0364818104047941 0.03583210368500179 </vector>
                <vector>1.658910601916812 0.5061611230274999 </vector>
                <vector>2.048471237320549 0.7170937770570811 </vector>
                <vector>1.1026702834357378 0.09773476850827438 </vector>
                <vector>1.6981258333127143 0.5295251919235453 </vector>
                <vector>1.1702906959446728 0.15725217602143943 </vector>
                <vector>1.1031560248835692 0.09817518528438311 </vector>
                <vector>1.2196362702658528 0.19855267516651012 </vector>
                <vector>0.5759271516895604 -0.5517740990457797 </vector>
                <vector>0.9775011867803537 -0.0227557730258047 </vector>
                <vector>2.0993642683351785 0.7416345695333927 </vector>
                <vector>0.9484682246566477 -0.052906990793795745 </vector>
                <vector>2.104004478432496 0.7438424234057532 </vector>
                <vector>0.8227463644241564 -0.19510730997834874 </vector>
                <vector>0.5481379596247493 -0.6012282725780688 </vector>
                <vector>0.7740153505788285 -0.25616357279989294 </vector>
                <vector>0.7972804734176048 -0.2265487506583239 </vector>
                <vector>1.830127904746915 0.6043858577152316 </vector>
                <vector>0.7880945002625004 -0.23813727212359853 </vector>
                <vector>0.5636560390621662 -0.5733110733430745 </vector>
                <vector>0.8359248670887433 -0.17921654183957408 </vector>
                <vector>1.2465612416029417 0.2203887536233247 </vector>
                <vector>0.8785579731488035 -0.12947338246934742 </vector>
                <vector>2.359972509640879 0.8586499705124202 </vector>
                <vector>2.010248871155841 0.6982585309017981 </vector>
                <vector>1.1094771658506541 0.10388888260248176 </vector>
                <vector>1.9483340092243555 0.6669746531631444 </vector>
                <vector>1.7405627316573995 0.5542084699395257 </vector>
                <vector>0.806714761625198 -0.21478512842740755 </vector>
                <vector>1.2562602590397687 0.22813925919171985 </vector>
                <vector>1.7948954445051253 0.5849467720571909 </vector>
                <vector>1.9127797287748094 0.648557539434769 </vector>
                <vector>0.8474265109943161 -0.16555115617836694 </vector>
                <vector>0.5604318258234746 -0.579047674869402 </vector>
                <vector>0.797920142094433 -0.22574675910328856 </vector>
                <vector>1.9923284077104355 0.6893040088823963 </vector>
                <vector>2.0200835172073126 0.7031388557105611 </vector>
                <vector>2.0681503105663848 0.7266546380311251 </vector>
                <vector>0.8854468517554662 -0.12166284416420925 </vector>
                <vector>2.126885682821403 0.7546587890386279 </vector>
                <vector>1.9320231234866212 0.6585677043970776 </vector>
                <vector>1.3101280693758528 0.2701248953169114 </vector>
                <vector>1.2821744981380587 0.24855746322805486 </vector>
                <vector>1.209462581564225 0.1901761134783657 </vector>
                <vector>1.9819722370309159 0.6840924282571749 </vector>
                <vector>1.2279665570040306 0.20535959564403367 </vector>
                <vector>2.0306952216275587 0.7083782081311185 </vector>
                <vector>1.9223973490091308 0.6535730264385111 </vector>
                <vector>1.1961767140089854 0.17913039880197992 </vector>
                <vector>0.5139935302850773 -0.6655446006002018 </vector>
                <vector>0.5422084592540646 -0.6121047403165468 </vector>
                <vector>1.9576486036372607 0.6717440610140715 </vector>
                <vector>1.804663672547325 0.5903742434243551 </vector>
                <vector>1.229869344280115 0.20690793957963205 </vector>
                <vector>0.4925774383772904 -0.7081035954463267 </vector>
                <vector>1.246801962462363 0.22058184290913488 </vector>
                <vector>1.1648296736629924 0.15257487346459908 </vector>
                <vector>1.8076498316683645 0.5920275660375616 </vector>
                <vector>1.818350325293758 0.5979296753727624 </vector>
                <vector>2.1125929238664667 0.7479160669108611 </vector>
                <vector>1.850049476906226 0.6152123830062474 </vector>
                <vector>0.558307248226876 -0.5828458440761289 </vector>
                <vector>1.940225423253614 0.6628041638782333 </vector>
                <vector>1.7991317512839125 0.5873041881310919 </vector>
                <vector>1.813073804286981 0.5950236393208637 </vector>
                <vector>1.784264282552662 0.5790061636304228 </vector>
                <vector>0.4178034552668475 -0.8727441597482313 </vector>
                <vector>1.9626123846440826 0.6742764350954672 </vector>
                <vector>1.2610951729662068 0.23198052833475374 </vector>
                <vector>1.7666640361989225 0.5690930429448519 </vector>
                <vector>1.8100391053702862 0.5933484502212997 </vector>
                <vector>0.8014369461762103 -0.2213489798010694 </vector>
                <vector>0.7427073692018054 -0.2974531621778351 </vector>
                <vector>0.5278689821327985 -0.6389071659676773 </vector>
                <vector>1.734393570501228 0.5506578252113628 </vector>
                <vector>1.8015936759463367 0.5886716487141429 </vector>
                <vector>1.767739967757702 0.5697018763384369 </vector>
                <vector>1.764686732617719 0.5679731860304352 </vector>
                <vector>1.9391569486420293 0.6622533160699104 </vector>
                <vector>1.1863919249868484 0.17091670550254934 </vector>
                <vector>2.049282293574651 0.7174896311554685 </vector>
                <vector>1.80185631382592 0.5888174189514399 </vector>
                <vector>1.1378796842313776 0.1291666044833123 </vector>
                <vector>1.8621178290595184 0.621714457765461 </vector>
                <vector>1.7391713411553216 0.5534087590724782 </vector>
                <vector>0.8652283930677399 -0.14476176867361507 </vector>
                <vector>2.0054023574852966 0.69584471767561 </vector>
              </data>
              <namesvector>Centroid Size	Log Centroid Size</namesvector>
            </datamatrix>
            <datamatrix visiblename="SD 3: Formicium_Messel_Classifiers_Predetermined, Procrustes coordinates" covarfromorigin="false" matrixtype="2" iscoordinates="true" issymmetrycomponent="false" isasymmetrycomponent="false">
              <data>
                <vector>0.06282186550067446 0.17175384986709238 0.15873232287221029 0.17756266881251684 0.22462435677151332 0.10335688568829088 0.188822939172893 0.021760553031564652 0.3129771509792025 -0.07018175166219676 0.30200482402251505 -0.1287012585859734 0.03626199682564052 -0.024079592336194243 -0.04591254662089892 -0.0032101269414624147 -0.050114392001886165 0.0154692011861568 -0.48350091750673774 0.018503225743026055 -0.4884830054295837 0.011016006365965461 -0.2182345945855466 -0.2932496611687852 </vector>
                <vector>0.005543560894209078 0.1593854402387253 0.09626904681245499 0.17213204963312015 0.16613137393764585 0.11035843648111728 0.17600707495712767 0.012918164323424339 0.3839779516052959 -0.11608371545690777 0.3894812103206777 -0.18732496524948233 -0.02445151983325029 -0.007261173938568034 -0.022426224422140647 -0.026449624736817647 -0.08678647046040698 0.05413505307446353 -0.45479844229504274 0.01443032743296667 -0.5053706239884678 0.03676039118880299 -0.12357693752810955 -0.22300038299084676 </vector>
                <vector>0.006760963346238158 0.17015477941208818 0.08369989330913269 0.17827532221311831 0.18011599598743233 0.09460584283020565 0.24054945797514074 -0.024122016237150608 0.3285429501726246 -0.09123302721783484 0.35642153935150633 -0.17322349678853224 0.020322499844501952 -0.01795258812627296 -0.011469697996601374 -0.010878852785446412 -0.07805909192157368 0.04151262070550013 -0.48416265822274007 0.019999364351302618 -0.5231798706976586 0.023983708693344416 -0.11954198114799858 -0.21112165705031818 </vector>
                <vector>0.05725236020443916 0.13026343870315377 0.13216598133243843 0.149770720362892 0.1681594439876875 0.09827579529410216 0.21592737494341155 0.013535544443347293 0.3341942236776752 -0.06676915941003635 0.3356216938366149 -0.10728577537197725 0.06696281958972884 -0.0330724595309508 -0.0626245293993521 -0.0019439124849297568 -0.05640944507615241 0.008673226453457777 -0.4925398615510096 0.033281177792750305 -0.5109900556514598 0.03373223897168512 -0.18772000589402768 -0.2584608352234917 </vector>
                <vector>0.06108081166521001 0.12813798045115213 0.13598472553445715 0.14049376705341945 0.17370819324720624 0.09005917238817204 0.20705157227727164 0.00787106731889825 0.3431730656570876 -0.05434721205995391 0.3411793087329515 -0.09568572726378341 0.02565045459044843 -0.02203382484509437 -0.0396805960297646 -0.011478521548817438 -0.033154909364999284 0.003491629951009282 -0.511523550849194 0.0429605307520259 -0.4963312798675315 0.019772322994934574 -0.207137795593145 -0.24924118519196065 </vector>
                <vector>0.06179587121316961 0.15833350275689614 0.13706139490787284 0.16334474323769974 0.19656575077483496 0.09278874943728273 0.1745805928862135 0.017527875671216178 0.35062559165476065 -0.10148127889154537 0.34618892191192746 -0.12203724924073339 -0.011918258352863366 -0.007807463840630689 -0.03836420694570181 0.004943926524387376 -0.053392996243825715 0.02024768637661207 -0.48094773511371003 0.017533315877521438 -0.49554341938191077 0.013640939455942774 -0.18665150731077187 -0.2570347473646502 </vector>
                <vector>0.009086023576406407 0.1418992476053833 0.0861131381185919 0.15810074772782529 0.19033769714399862 0.0829710039057023 0.19278708166066116 0.006176435716048138 0.39281161514810237 -0.0992126753674566 0.3890291639013524 -0.1574169651140465 -0.02075837625466282 -0.011622414424003039 -0.034936437383856545 -0.011661656605607786 -0.07835972353512281 0.02825629357173505 -0.43862716555847997 0.009110759805132998 -0.5431699123806637 0.028445875859465244 -0.14431310443632533 -0.175046652680178 </vector>
                <vector>0.11174332101244808 0.13102947414214533 0.1563721838511561 0.1434546284760148 0.18900832932463496 0.10443139799115728 0.19386174959733368 0.006056708324826882 0.31780703193627136 -0.05798837021857221 0.316003721572226 -0.08496123256421637 0.028935908260517437 -0.023044863642238046 -0.045768656057396453 -0.0052501499292936515 -0.034714517650804265 0.002674637251600725 -0.5231492110379438 0.027470491302746577 -0.5025366979303014 0.01436307922102037 -0.20756316287814489 -0.25823580035519017 </vector>
                <vector>0.02562715474161268 0.16042790587598557 0.10208879914918526 0.1803393724418177 0.17747900391570492 0.1121468065011403 0.19561341567867357 0.004907850173408536 0.3493293900910883 -0.09235315155811712 0.3411571493921444 -0.1405669939561175 0.054206986765826415 -0.030444179929364417 -0.05181259825897379 0.008431137552620352 -0.051970822009098215 0.015881787189275843 -0.48962181518942394 0.04931908482356928 -0.4699351162385398 0.022242514218280454 -0.1821615480382018 -0.29033213333249985 </vector>
                <vector>0.07570957518147367 0.12106917099939449 0.12654764544583275 0.1358545816945372 0.21019392813717958 0.068395699369817 0.22212310683732397 0.0017847595427965685 0.3308376708155492 -0.0420282432894019 0.3282679047559985 -0.08308555631362056 0.022102333512841403 -0.02194400686607268 -0.04724685849150006 -2.946715075126706E-4 -0.03229798411316525 0.008075485519013836 -0.4983086098471114 0.017555617365910617 -0.5281632420806407 0.026820483772751286 -0.2097654701537773 -0.2322033202876133 </vector>
                <vector>0.03498652239609223 0.19100249367233382 0.11439849665678056 0.1983836444292518 0.18205741549554247 0.11264594540309647 0.17535350558698676 0.027114836320716176 0.3353912264908989 -0.12395823809409062 0.3338418177872669 -0.14708794483763588 0.01484586809009892 -0.0269950469061596 -0.034811855086845 -0.013169030966716334 -0.059561711158154756 0.029151107880213387 -0.4676747561989042 0.043694526140342915 -0.48328379149274037 0.03720394755295971 -0.14554273856702066 -0.32798624059431014 </vector>
                <vector>0.018636017591680244 0.152638681048344 0.11421035844620457 0.15406789468856597 0.17233874896418397 0.08324335323980751 0.1814283219925143 0.015904191564511835 0.3544974872779357 -0.0788386192444692 0.38203866786525276 -0.16920783524610306 -0.008239410271542305 -0.006279736728723018 -0.008396908133412394 -0.022636522990483403 -0.05619075979970049 0.025339673699433518 -0.4886976734336916 0.01710068470568571 -0.5205279141193758 0.02828541732478447 -0.14109693638005052 -0.1996171820613561 </vector>
                <vector>0.07821054018901331 0.16040013647139892 0.15142206242482747 0.16996824816129033 0.19328350819864532 0.09806217905026954 0.1939224239206645 0.008609063096377746 0.3499160024009537 -0.07823759146060769 0.3470087551244644 -0.10417921312719788 -0.026762987348625124 -0.022466229421683075 -0.05585682576221794 -0.017049709625310806 -0.06754279477323694 -0.0034892283979086284 -0.47350503318297044 0.024616965575808822 -0.4861692416076256 0.020999842610231176 -0.20392640958388747 -0.25723446293266794 </vector>
                <vector>0.03405596551966052 0.11393126504127235 0.09621321596671256 0.14703869233899394 0.18734862879027192 0.08103156119804261 0.19878389033079075 0.011904564693284776 0.3811171974494029 -0.07230218461934682 0.37872700037228435 -0.12148815378641882 0.0037314607583560366 -0.014455965651725421 -0.047691749095498844 -0.002090903714732747 -0.06085401701914449 0.016484567343121558 -0.49718803962854585 0.031586003186571635 -0.4827320146830297 0.025106961922383625 -0.19151153876126406 -0.21674640795145275 </vector>
                <vector>0.07558888533049345 0.14677024623198015 0.1322649430050112 0.15778761484546874 0.16559726113948509 0.11046271860931345 0.18586764772885733 0.002666176402545954 0.35533134414908707 -0.0924581886011865 0.34136152779574414 -0.11472521960940457 0.022507312909498804 -0.026306133875854096 -0.034029363378899766 -0.002424316212399623 -0.04802403308948946 0.016283010058628308 -0.5218009502506825 0.03353348153908557 -0.4766716991222014 -0.003642969378388025 -0.19799287621689965 -0.22794642000978985 </vector>
                <vector>0.06212729152707965 0.13332693286043873 0.12017088648332103 0.14068605906964662 0.16486668761591158 0.10153919068268312 0.20484312281472078 0.019647573026278477 0.3359314782365314 -0.06096560964424158 0.34030861295480985 -0.08955743563585127 0.03706603286300869 -0.036289591756537946 -0.0317279963749504 -0.026044251449892822 -0.037317781934008934 0.003941178584433946 -0.508218044431717 0.057617557739934364 -0.4958369105803101 0.0411609616569419 -0.1922133791744003 -0.285062565133834 </vector>
                <vector>0.0734235164272649 0.1385001216226522 0.15096537889594028 0.1472212880644746 0.18633993000204557 0.09643750918075093 0.18428360458996734 0.019192074394711118 0.3305182244841479 -0.06097998714249013 0.3305793202623026 -0.10505321992813023 0.0240069098700533 -0.01918018652693325 -0.0422613782107533 -0.0027694068261615813 -0.043185697434058805 0.00498718648330191 -0.5068762337264519 0.03728550772510761 -0.4943587877493816 0.027101413892192713 -0.1934347874110791 -0.28274230093947594 </vector>
                <vector>0.06672434679870892 0.14690549630832772 0.12028617345835121 0.1494367832027726 0.16977105889924662 0.08973121605776374 0.20893882124892196 -9.317340895338283E-4 0.35895856696439343 -0.06139872742228647 0.34386945204521463 -0.10482531967504383 0.001602252035100179 -0.036138579061260646 -0.0379798226707328 -0.016416439416750396 -0.04594988440062104 0.015521495864492503 -0.5012231823422414 0.0350873583533602 -0.49327565585434485 0.02678476740953438 -0.1917221261819994 -0.2437563175313769 </vector>
                <vector>0.06096687221046749 0.1688716049754148 0.15654338790623493 0.1705605267838502 0.21758690637606598 0.08277502434608694 0.19307679061201416 0.016214769380957207 0.30693825899985894 -0.08365632708381784 0.30404442360769596 -0.09796714559877868 0.012759905114154016 -0.01543203140110937 -0.024587675444319848 -0.004443116255435293 -0.042997479454241906 0.016306806583952588 -0.4976400316998387 0.02713414109146181 -0.5008267213077279 0.02496987455694251 -0.18586463692036667 -0.3053341273795294 </vector>
                <vector>0.032109413366715606 0.1584451745891682 0.12236288216009707 0.17029262854954563 0.1721252572169474 0.12322321140324766 0.19872133524090765 0.004718880885032986 0.3383693745011953 -0.08013473553205067 0.307754794971135 -0.14505685950168806 0.05209842374229433 -0.01658765561819643 -0.0077171037821404075 -0.018332199892302507 -0.04600991650954654 0.016285655874888928 -0.49089151896817557 0.030238000967195575 -0.5104602169493699 0.03738155364128233 -0.1684627249900622 -0.2804736553661246 </vector>
                <vector>0.04780237483312797 0.13617840826015862 0.1155123988509652 0.14425949010671385 0.16901066650403032 0.10449605644783475 0.21618418845440726 -0.004188623996990576 0.356416946537902 -0.081338618818691 0.3489767772950411 -0.10175222638754311 0.03572982859035635 -0.025731321535985924 -0.043028243768035795 -7.224852989815289E-4 -0.049097069406551064 0.005211881137428664 -0.507204964492242 0.031445975266614384 -0.489328163277778 0.019838010136172785 -0.20097474012121905 -0.22769654531672684 </vector>
                <vector>0.07957381535548674 0.13647282412790138 0.13440351241699236 0.15002724813678037 0.19244868345454988 0.1000106345102431 0.2125526917148348 0.011947379182839911 0.3285066719193425 -0.06490449861489796 0.32882358159008745 -0.08816089160312723 0.004711944652954415 -0.017180063134328762 -0.040630602854123885 -0.011045617072973605 -0.011792595236530909 -0.003247166847754052 -0.5067077666498858 0.036526797543969744 -0.49148903737355437 0.010777638602689973 -0.2304008989901519 -0.2612242848313417 </vector>
                <vector>0.10961763498142998 0.14323655124001944 0.16317764783627967 0.15233465989960593 0.20190176484051872 0.11294930180345174 0.18632095261297893 0.018827972426593717 0.30407637094624834 -0.06631631626443016 0.3066593033951685 -0.09623739691112905 0.06443412404811376 -0.03834573748402969 -0.05711497312424415 -0.0029453249647780726 -0.05916920385241783 0.012581846414416535 -0.5282092895136365 0.043295493031049556 -0.4847781973958697 -0.005101795057991465 -0.2069161347745669 -0.2742792541327763 </vector>
                <vector>0.07034801543721025 0.1502219101536859 0.1435868807980837 0.15304911186545245 0.19164119845179364 0.10241458515978863 0.19179092817783927 0.012630247207412165 0.3348571647870881 -0.0744616762360388 0.32946430224601686 -0.09992549590581161 0.02756446178791288 -0.04169455539866333 -0.038066528129055754 -0.00907178691682588 -0.04263598061790958 0.006213370851728128 -0.5134732615178008 0.03398133884728308 -0.4912433508092168 0.008920710827097611 -0.20383383061196553 -0.24227776045510935 </vector>
                <vector>0.06790345493433447 0.17876474455950167 0.15354093961218077 0.18745471923792303 0.20143025006788018 0.1070453539746502 0.1693059745226662 0.03391169673758814 0.32855356472151553 -0.10014586978858249 0.3167493206358591 -0.13713327641017764 -0.01834752588832013 0.0059069820103892735 -0.014004638024581465 -0.007619666392133951 -0.03596504301879121 0.0188366084097442 -0.4719727865854249 0.01651015246940553 -0.4784914335313869 0.01403332014642257 -0.2187020774459418 -0.31756476495473174 </vector>
                <vector>0.08574336473874491 0.12823226413566644 0.14605262053701984 0.13726819191776776 0.21391594697543126 0.08497959926696336 0.20429542527077135 0.006231312421294079 0.3173278618097885 -0.06126111791863212 0.31516996736540365 -0.07092475893714559 0.027587941019994247 -0.024103136677584933 -0.03173952854968784 -0.008226553683986554 -0.013126327831546589 0.0014471858361750803 -0.5313820298984172 0.022459205177157937 -0.514485749217908 0.0037009524445661968 -0.21935949221960044 -0.219803143982234 </vector>
                <vector>0.02744852896250552 0.17074983718659495 0.11169365596656708 0.17354003523795852 0.20435222941357145 0.09161739006204105 0.18697275959550513 0.024076922475959567 0.33770339802880533 -0.09910265747393517 0.3347841014881263 -0.14542447456431376 0.005476330521070253 -0.012519815060911802 -0.029370698151854252 -0.007008287472116803 -0.049290083885612436 0.019489135643126734 -0.4707644079305552 0.026303864083292106 -0.5149915711902117 0.03940692032176672 -0.14401424281792097 -0.2811288704394625 </vector>
                <vector>-0.04100326137754715 0.1533237284943292 0.09686286857481993 0.15936850216403384 0.18970695881914 0.10837752161445584 0.2500950294456899 -0.017439040366026372 0.37754416710685046 -0.08681799524899733 0.37880033312082084 -0.16577830845688896 0.011612701795941927 -0.02666290668258477 -0.035926205812629126 -0.018021217242809105 -0.10347508156294336 0.03128455322076 -0.4749560151186152 0.02406734851758685 -0.48222369837527274 0.015064030822435931 -0.16703779661625417 -0.1767662168362905 </vector>
                <vector>0.08698209097879453 0.1337402496864945 0.1482827363182711 0.13123264875364643 0.19035589640863573 0.07115954586659534 0.24212037345236742 -0.010909505849429194 0.34115747209099784 -0.04850293943948737 0.3323111584042671 -0.08869847873914116 0.015600788647119822 -0.010954030261495929 -0.05919997159551912 0.004141904320199712 -0.0654176875272805 0.019405988409487304 -0.502284426999722 0.00606064263903737 -0.5027820488198547 0.004665406021363436 -0.2271263813580767 -0.2113414314072694 </vector>
                <vector>0.12005164754548626 0.1372851563160963 0.16499788926869005 0.1459452082556648 0.19132358759491128 0.10123382301611927 0.19116260215328373 0.014435290751768276 0.3342429910763823 -0.06789709624498018 0.32680154347638696 -0.0996597612395215 0.006337008357812148 -0.0034219535811543704 -0.06543328886454254 -4.093076883125001E-4 -0.030821836962146177 0.00862650112823272 -0.5010575918328034 0.011086778277233006 -0.49468080672259834 -0.01140142200819022 -0.24292374509085685 -0.23582321698295558 </vector>
                <vector>-0.009588200460992721 0.16386440847970227 0.10901522224846155 0.1548514162663263 0.17056159375896612 0.08805547760149338 0.1903883387074089 0.003813300980012438 0.40170296254966253 -0.10076941266556652 0.39915289327838743 -0.17724780656724792 -0.03395308481228037 -0.006389300507617058 -0.028838355673961657 -0.016284756998347555 -0.10054172989038097 0.04229342774419052 -0.47313910398621256 0.024007299482638203 -0.4819087401419869 0.012117107759254883 -0.1428517955770784 -0.1883111615748429 </vector>
                <vector>0.08121611177078507 0.14291567389719942 0.14540321727303895 0.14910697463183398 0.20074981805541076 0.09486194053051251 0.23484828638675403 -8.856893963213458E-4 0.3171340760538126 -0.06634802706715442 0.314633731282862 -0.08879385208814705 0.026616909094974932 -0.0196325920394268 -0.040802797972083846 -0.01109154140360068 -0.03364341669757058 4.920574138175858E-4 -0.5060019437478026 0.013104193575515719 -0.5154932882718948 0.001975108606626863 -0.22466070322828585 -0.2157042466608572 </vector>
                <vector>0.07746614930613552 0.13537174837671861 0.14103747929715005 0.13649719697646392 0.17712072054118672 0.09688416741783448 0.20477435422797363 -0.007425185081946999 0.34363420309298026 -0.0641089826315151 0.33553592058361087 -0.10044768440259515 0.019665516194613406 -0.006976061163657358 -0.04802303664000346 0.001445673693888528 -0.04715605447755304 0.009039561356873003 -0.5032576146791001 0.02746783480360296 -0.5067554482792047 0.016018392628532052 -0.19404218916780072 -0.24376666197420438 </vector>
                <vector>0.08703257868709728 0.12663688968487322 0.1616323285499522 0.1514360512961025 0.1982357482030284 0.10158237691420216 0.20421963758946185 -0.0021166158864394727 0.3475861477705664 -0.07035270590598298 0.347435526392676 -0.09347511604494659 0.0014228361471992086 -0.012200909220047351 -0.07130802885612107 -0.008176119388520876 -0.06715510637428823 -0.002175876676734358 -0.49812271163479316 0.009339953154556047 -0.4913834038125756 0.005462855765968819 -0.2195955526621999 -0.20596078369303425 </vector>
                <vector>0.07489620874533716 0.1341490287021576 0.1556849051580258 0.1482964794969717 0.20711819450083466 0.10007487270554954 0.19481503632310038 0.013759300145726513 0.34414012524004634 -0.06644322103733151 0.33675941692165307 -0.10630195728130731 0.0331003104470765 -0.0182510502421079 -0.07874310525642592 -0.006041335214572514 -0.04947663939348163 0.001826740863015347 -0.48842050266476467 0.01069355503860274 -0.5021081395765257 0.003536530514852934 -0.227765810444873 -0.21529894369155542 </vector>
                <vector>0.007928593122034547 0.15012704624130516 0.12043403159878487 0.1595985229714642 0.19751314674175988 0.09070210030700138 0.1916582864698268 0.020564499716497344 0.3891361153592169 -0.09880847064723819 0.36831832996798164 -0.17358225211081946 -0.04432008778147389 0.0014929292841369523 -0.03399813611468178 -0.01241192625018714 -0.08365722140412174 0.030769249788603587 -0.4544293544385136 0.010726947199672154 -0.517257549114933 0.017309449700459653 -0.14132615440588905 -0.19648809620089808 </vector>
                <vector>0.09351375324319143 0.13579649807255137 0.16207465361106102 0.14412036153138844 0.20851556775471433 0.09090834883480732 0.21587385775705273 0.008353814415584915 0.318440621270151 -0.06012771975230534 0.3154868135279971 -0.08449310658031778 0.04821332820252165 -0.03138807802900442 -0.0671618514223876 0.0071908875132303 -0.0588926722052196 0.012137875266214255 -0.5094871547741388 0.019379416910724798 -0.49673970181079846 -0.002253573496403566 -0.22983721515414862 -0.2396247246864729 </vector>
                <vector>0.08944969873035402 0.12233107257040242 0.15731452189354905 0.13262838493632334 0.19088045193648423 0.08271379168770626 0.24624233210263263 0.0017717445713394259 0.32877064003757994 -0.047401085599344445 0.325036621068411 -0.08783059571332397 -0.0026556160336407234 -0.013709721413549768 -0.07069245496399146 0.008714101466748836 -0.05972639271175705 0.016444017006495344 -0.510108093327061 0.03131668381981538 -0.4918699274864554 0.010394423028996985 -0.20264178124610566 -0.2573728163616111 </vector>
                <vector>0.07055289002106394 0.12230978752448445 0.14560823009869805 0.12674133494224057 0.19176851062050232 0.07614935871235573 0.19883856851901785 -0.0018065458884014354 0.3358149751978687 -0.06359889428795212 0.3354160886884789 -0.07480435153702993 0.029652574587507044 -0.010098559457810038 -0.04051334844252491 0.00572486808797687 -0.03502212376847095 0.013875291532733898 -0.5278567592215627 0.03909692589826479 -0.5034865722505437 0.00455827132089022 -0.20077303405003902 -0.23814748684775314 </vector>
                <vector>0.0939432925609727 0.17795504529276077 0.16330915650782155 0.17740320767399392 0.19637285445171865 0.10773697134501353 0.19011789825675457 0.026658487459492043 0.3267272996473474 -0.08755741105112153 0.3061515679814338 -0.13386254203021414 -0.012732389268780824 -0.010049336465996296 -0.031007457886101902 0.0065614729108477874 -0.04256130539792992 0.025846302213975263 -0.4757392537030347 0.004607456661041454 -0.4806012310099427 0.0011175199827884452 -0.23398043214024766 -0.2964171739925815 </vector>
                <vector>0.058906400928335136 0.1553077969441352 0.14288606465257409 0.16712888615663504 0.1960353967801993 0.09546513977828543 0.19204214532212138 0.026453213998778285 0.33225812031470897 -0.07888785764771124 0.3218747201872137 -0.1194689326677576 0.01761766824577809 -0.02689476021284293 -0.017477844290421048 -0.01395880570568754 -0.04918087412252515 0.016137096925837507 -0.48709440892637207 0.02027324628405079 -0.5052473283407819 0.020850312816887276 -0.20262006075082645 -0.2624053366706105 </vector>
                <vector>0.003226814072108751 0.16367023839273206 0.09070147420872968 0.18250895905819964 0.15820950451927576 0.11476677033545059 0.17662323233800825 0.008960963461012605 0.3918906533439802 -0.11233321978385154 0.38368979206560055 -0.21454433248918187 -0.028545447284354132 -8.361121239674526E-4 -0.01935263504812434 -0.02587117495878686 -0.08746734319214179 0.06026578612713382 -0.4557820758066085 0.011918187796899002 -0.5001765817037659 0.03448793521152309 -0.11301738751270779 -0.2229940010271711 </vector>
                <vector>-0.006539265221354222 0.12887198747844006 0.07489696033634954 0.14647666623932307 0.18150971344883143 0.07634865242381048 0.21117613601074098 -0.009570737354933696 0.3802515631695397 -0.08177273078608747 0.38666172548151034 -0.1498878515318589 0.002819106639225599 -0.01243423822753348 -0.02724966256713694 -0.005810706838676209 -0.06982523236922364 0.025349659297602523 -0.47747802099579006 0.027668568021974205 -0.5343150783371453 0.03686135652269344 -0.12190794559555045 -0.18210062524475362 </vector>
                <vector>0.06758576713894617 0.13978455723496339 0.11318817794540069 0.14408731360059499 0.1670945895665076 0.09440519582320908 0.19852764431647762 -0.006713281442995801 0.3563894370836989 -0.06269218211933274 0.3490637783196912 -0.10233239030128312 0.057872131875469676 -0.04003119815270677 -0.05202751282000492 -0.007360040856832204 -0.07463868428897648 0.008389076571455326 -0.49073278999751796 0.03180793253673132 -0.5129955192262641 0.03827139484910265 -0.17932701991342598 -0.23761637774291072 </vector>
                <vector>0.06461364380662124 0.1460271162329545 0.1427099334203159 0.14625777402665205 0.1873803368793113 0.10800949495258283 0.20470281719826589 0.0012597786809704012 0.32425846428710525 -0.057413103729795745 0.32070341943182107 -0.09280103098460805 0.05271797455274437 -0.028548602603641914 -0.02883480937488498 -0.012005036717258376 -0.04380378572570304 0.004526907653707583 -0.4844475150758081 0.023580414471128977 -0.514651513282985 0.031864759115305535 -0.22534896611680558 -0.2707584710979992 </vector>
                <vector>0.06064384436940004 0.16057364392481827 0.13472099083410768 0.16610382921263928 0.20980744287620393 0.07326849643224213 0.19260941226384715 0.017267170891223066 0.3402243458703877 -0.08401557209485139 0.3352976013843085 -0.11322906693023704 -0.02162879990843644 -1.7867099858361133E-4 -0.025741068570358745 -0.005896218702273973 -0.036805987710402416 0.020367842566911237 -0.49470247750249985 0.01704923009675985 -0.48460505486820765 0.011199989897178131 -0.20982024903836508 -0.2625106742958284 </vector>
                <vector>0.002758903622514526 0.15424554567446755 0.057680906641020845 0.17065071189428052 0.18549741850310067 0.08709559342762604 0.21344526663972008 -0.007993665886079152 0.39125512884923497 -0.10492775696971737 0.3867263494198139 -0.16600117918879426 0.0049529669341080345 -0.01835924436282192 -0.03881511510427285 -0.008904261161464961 -0.08915669095980555 0.033073338457985574 -0.44253950800163716 0.00989822859658579 -0.5273785664674453 0.029980479301329938 -0.144427060076345 -0.1787577897833934 </vector>
                <vector>0.03784096250369289 0.09363342501562394 0.11157735151505165 0.11373784986967014 0.18268347713966474 0.06493379316771034 0.19883981678942736 0.013133889335235526 0.36447267156354096 -0.06311352354655259 0.36583329446888435 -0.08577212253077703 0.050380651473748664 -0.014831460743642498 -0.050537195665842645 0.008025108458120399 -0.04448082111495685 0.013826499886852035 -0.5202597063994999 0.03711573140788885 -0.5150964863675703 0.02823766020781117 -0.1812540159061462 -0.20892685052794194 </vector>
                <vector>0.08494353719987754 0.13628131378526775 0.1525545609473882 0.14563414777152206 0.18553804634045182 0.1014498312183674 0.1901004191459154 0.00952133427734933 0.31520576064851774 -0.06907818066028243 0.29553423568543313 -0.12172327602165797 0.0407899328505206 -0.009274052377338242 -0.04417595011157024 0.027261521713995977 -0.055380212064788346 0.04737648498914467 -0.5201433102025592 0.044875163814673796 -0.49703035680266766 0.02118761032903503 -0.14793666363651906 -0.3335118988400757 </vector>
                <vector>0.033477693525003085 0.14674468584752404 0.1331865074345885 0.15446295383904085 0.2070943878351216 0.08469874659890117 0.19572125311954788 0.017792275835784185 0.34814768687030967 -0.0980173023291982 0.3432568072339618 -0.11344735129735099 -0.006491167589895601 -0.0040537563045792945 -0.03333254767580776 0.0024262798476139226 -0.05962032031001996 0.025316865017417478 -0.4831384845419606 0.020437227185464188 -0.4987430423018618 0.02419201385239919 -0.17955877359898753 -0.26055263809301854 </vector>
                <vector>0.004275115226123463 0.15676996895884257 0.08766058582781129 0.17066898092817018 0.1742225788978978 0.09361491267766714 0.20142342572194746 0.0028837880243461345 0.38569024775154065 -0.0985823187297013 0.37284320502316326 -0.18004174219371563 -0.022285154051959397 -0.0094792032497207 -0.023195818237217895 -0.009324329161601119 -0.06575750205145929 0.04595185561186936 -0.4723759809403853 0.01281746995859534 -0.496961089579275 0.026460956622687506 -0.14553961358818157 -0.21174033944743292 </vector>
                <vector>0.04122565532931564 0.14140106766066018 0.14093217649049564 0.1513998182116983 0.17339041843421013 0.09235623257497583 0.1882741623545129 -0.010076505572392341 0.37042690806348894 -0.08556329011146376 0.36763860876776816 -0.10430941925800491 0.024601544784882183 -0.012795438237308585 -0.06905616435025048 0.0035729095375383827 -0.06610326557303117 0.0073068934396108495 -0.4861293445154327 0.024165681780223366 -0.4885043287508703 0.01802883514725699 -0.19669637103507925 -0.22548678517279155 </vector>
                <vector>0.06125416038427219 0.13292380499583079 0.14084745840711077 0.15783505740756698 0.20514832854642426 0.08568577316140044 0.21472201135298496 0.0014635642123367251 0.33926442263799134 -0.06854550362459477 0.33684172451805494 -0.09806239557460164 -0.0011407996897099147 -0.023243216946531572 -0.03208709226338555 -0.012719060099521735 -0.06319274922271505 0.016162393345371402 -0.525611025310855 0.03619519740845731 -0.4750871179074703 -2.215189650936339E-4 -0.20095932145270368 -0.22747409532062635 </vector>
                <vector>0.07562631026002872 0.1394520025180719 0.13174024584961208 0.14582314293340257 0.16875067459879736 0.09078323868759036 0.1984795173689217 -0.0067489714302890885 0.34721171632360087 -0.06847763048657911 0.34160480763316897 -0.10290434950682337 0.031095400656032675 -0.02178436306929838 -0.04879824635826612 0.0016076868136622319 -0.046574489064208704 0.01388191477588063 -0.51026862689226 0.037540372465600755 -0.500430740001027 0.009612385539394933 -0.1884365703744031 -0.23878542924061597 </vector>
                <vector>0.048778417594631966 0.13692961939812326 0.12877584647586532 0.16214189079972663 0.19312676196140577 0.05853177884013083 0.202903932584868 -0.005366256288993752 0.34814059006380627 -0.06526922723252492 0.3448951040021541 -0.08084751797600331 0.024001384002348962 -0.017906910287354316 -0.03843516610627483 4.3807066572641544E-4 -0.04117525100711858 0.005738081340156178 -0.5011814928777245 0.028347622541420384 -0.4950058964522156 0.023732982239649314 -0.21482423024175062 -0.24647013404005552 </vector>
                <vector>0.07821600464503464 0.14373332299775593 0.1385071242229634 0.16221837272111383 0.19917135665718266 0.09752659645883578 0.20572263250834352 0.01541410649166278 0.3183893779440056 -0.07235984079870772 0.31646605985722265 -0.08985716268767253 0.04409654662759027 -0.02670638098659047 -0.03646579097721951 -0.004420377797101908 -0.035803271945902326 0.003408350768055469 -0.5099837442058591 0.035787138010841116 -0.4865245085539761 0.00633210830787001 -0.23179178677938866 -0.2710762334860602 </vector>
                <vector>0.016428057609383463 0.14703544401272686 0.11132005778451318 0.1478768139512086 0.18293372534201804 0.08984734212604054 0.2038000210073661 0.004006537330459782 0.38891577650756426 -0.09573549678177012 0.3902894729919532 -0.1292752844717444 0.020610851882630395 -0.014301837042224645 -0.07353651286226663 0.0073716307178924145 -0.08966024014104566 0.024803854734066502 -0.4706129310691172 0.014106172959235205 -0.46567215531897943 0.013467351762786461 -0.21481612373402106 -0.20920252929867628 </vector>
                <vector>0.0711793566019872 0.12900255303756256 0.1386101118415876 0.1574708617901783 0.179009159631837 0.10403667705859906 0.20795948783025672 0.011838498400657961 0.338165203451024 -0.0749555790039093 0.333212432552505 -0.10595539618088792 0.043606724776276626 -0.03535920519947976 -0.04040769701502461 -0.006120487078387964 -0.05398536957080125 0.004366474609775777 -0.5121965452016063 0.018652834183068345 -0.49953186961271173 0.015340819299971623 -0.20562099528533231 -0.21831805091714954 </vector>
                <vector>0.10629019767680226 0.13299246496804096 0.13925971397051454 0.13303882836693415 0.18768763362356605 0.09571639920482933 0.20124760168330066 0.004907010246594269 0.327251161199547 -0.06467146235920303 0.32233991277917673 -0.07829438915784921 0.024590663444185853 -0.013180147670588865 -0.030964727605292126 -0.0023089951177546926 -0.04044086719182345 0.0012912097746972436 -0.5205075319247799 0.03046736632074204 -0.5043977027590658 0.01099955399614215 -0.2123560548961308 -0.25095783857258136 </vector>
                <vector>0.008029704607989054 0.15656954882811228 0.14477219737693198 0.14378383438047643 0.19970896180736314 0.04671422288837114 0.19672830294581056 0.008943230256680972 0.35150796676348317 -0.092966319822736 0.34991567075524593 -0.10415729633698911 0.036494546052500396 -0.018426470363231126 -0.027666952674286777 0.003236002928236257 -0.0668342634637301 0.033252132707779054 -0.5070357200633532 0.012833594178266197 -0.5097482971312198 0.01024614005785579 -0.17587211697673225 -0.20002861970282043 </vector>
                <vector>0.03751907635279496 0.15883675596986435 0.08414427273304535 0.15541622918654757 0.18678540126521567 0.09084119164864832 0.1857454354889308 0.02173500353283249 0.3513881516557238 -0.09818444771200899 0.3506605062908749 -0.13475180448473761 0.02613956766810546 -0.01905093170479235 -0.019026434140146525 0.002555670110866539 -0.03630352213939236 0.01610147754999424 -0.48470026765390095 0.023260121804771106 -0.5121757490483305 0.03541012921664695 -0.17017643847291586 -0.25216939511862885 </vector>
                <vector>0.07758167414539867 0.12652046772295525 0.10353665955622368 0.12711548191741165 0.1722919775684407 0.09144534074303734 0.20536172118589632 -0.007107502351693301 0.36481770191346624 -0.06811815339654162 0.3664071843979089 -0.09322611325414952 0.002551767402942236 -0.01368997110404514 -0.03933944585719975 0.0029810838307846033 -0.03784143376820099 0.005479074260544121 -0.5089054397839592 0.026811435958771043 -0.49363072896123306 0.016417037363435305 -0.21283163779969486 -0.21462818169051548 </vector>
                <vector>0.08849854314498097 0.1266270847822875 0.1500961025407895 0.142872605282118 0.17723719246886377 0.1039935690201495 0.18339115254931765 0.004390792762619999 0.3485907965601256 -0.06097481545097788 0.33921580348773445 -0.11154153522298926 0.007791655984433559 -0.013918450068705995 -0.039676152691895866 -0.00184133545267166 -0.04585239655476112 0.0028917862213792573 -0.5078986510094418 0.023574589055044892 -0.5064952766011794 0.012872977950824302 -0.1948987698789694 -0.22894726887907946 </vector>
                <vector>0.05213246755964413 0.12134783900025854 0.11082847083444569 0.1309305264021398 0.24330571275018464 0.045532683380799306 0.24160272340122776 0.003760536922107413 0.3411199346404301 -0.04490322618198345 0.33820484554119506 -0.08013644223629857 0.04987613061792365 -0.028493094418380834 -0.08241750449797593 -0.009631124545417622 -0.08882876519706925 0.00342034343071727 -0.5215000828264239 0.029879623097623972 -0.5057939275010023 0.017946055433951225 -0.17853000532258312 -0.18965372028551614 </vector>
                <vector>0.08330599411792167 0.14247854399564058 0.14819296227336765 0.1493902371222585 0.18229183988032563 0.11903644546233129 0.20825162269343014 -1.753358708746211E-5 0.3343262544085124 -0.0684560277907148 0.33451488371444565 -0.08778076040583671 0.01907909436633287 -0.02974769138946103 -0.05039015329982047 -0.017138575049730615 -0.057356775315663695 -0.006896128114353322 -0.4912184378787629 0.033569965497625254 -0.49694195494076393 0.020445711285394658 -0.21405533001932667 -0.2548841870260692 </vector>
                <vector>0.04495050117737515 0.1483417264402655 0.1356044994688942 0.16540680101560298 0.21252482904578424 0.08752191558135543 0.19359654651049463 0.006668042114970192 0.34012944072765156 -0.07268771928823776 0.32963801587660146 -0.10377844630329909 0.0203611002352391 -0.029374638161156652 -0.006422585749584401 -0.022455499123551586 -0.026171848373820666 -0.0012537346986006108 -0.5078403296301764 0.006750207098773164 -0.508116488923893 0.008064055288153793 -0.2282536803645811 -0.1932027099642818 </vector>
                <vector>0.07292994777547977 0.11978785564577556 0.15064247818095788 0.13003205514274946 0.19566500348595736 0.06843785896657928 0.19755651818464592 0.0023002807529084665 0.34295743287220815 -0.05350098863353861 0.339592447278985 -0.07738040834851535 0.03354014994810743 -0.01489339138428555 -0.04736934060768294 0.011849287180247388 -0.04335919373203165 0.014617345925807835 -0.5085093371778656 0.0164448047557606 -0.5061542078001312 0.013915806854789672 -0.22749189840862258 -0.23161050685827053 </vector>
                <vector>0.06726602001711673 0.17924497445066398 0.15475090999952554 0.19133830762192156 0.22141236775669804 0.11286034656523586 0.191004543989699 0.022429861300139492 0.3113137902608611 -0.08588532553682751 0.2932863768296105 -0.13977884021141518 0.010736380368311179 -0.017540098901087615 -0.030530898491833925 -0.010543957439583924 -0.05012070978188546 0.017382553442137585 -0.4772090217380045 0.008963683341380646 -0.4966213780820897 0.0213732440102318 -0.19528838112801122 -0.29984474864279664 </vector>
                <vector>0.0037725002647315195 0.1889807827989696 0.08272281037249829 0.19559865567426316 0.19423204864431168 0.11686531176952983 0.2669694458228776 -0.026272564866875056 0.34245588302159086 -0.06859879540920641 0.3370635963720836 -0.1918201322436747 0.02177371423716399 -0.04058475055645507 -0.035630526532575736 -0.014844753343477773 -0.09184723766357114 0.03842736046231637 -0.46865915034200184 0.016413380176487746 -0.47527481121142445 0.017020591923626663 -0.1775782729856843 -0.23118508638550322 </vector>
                <vector>0.0017969419591578675 0.1852605534051939 0.0779503445664795 0.1835182893429026 0.14534121330349842 0.10776401595079915 0.16553559332367887 -0.010527533298134766 0.38264765637801074 -0.11456146650959712 0.3925850112828624 -0.1920340028293853 -0.0148047182619319 -0.010391461038270912 -0.003474841537395805 -0.018107264515973276 -0.07130101991944456 0.03277898857711534 -0.46507824079802124 0.026273080592993187 -0.5037085783620386 0.04313046682796151 -0.10748936193485241 -0.23310366650560452 </vector>
                <vector>0.08646288002521452 0.1282758734153415 0.1511257433880333 0.1359585670551568 0.19107288808448974 0.10059522809178399 0.2049624138820092 0.009604129532603423 0.3432919434945866 -0.056205182824303146 0.33542896989144744 -0.09995940799742895 0.019562152962607857 -0.020726877516813826 -0.059493157399602266 -0.0015910015686794385 -0.040507988584350556 -0.001852629010373608 -0.5039070316002751 0.012588267545290535 -0.5021072116187505 0.009987424429559674 -0.22589160252540416 -0.21667439115212817 </vector>
                <vector>0.019225718949944702 0.1810166896861378 0.0754208921634325 0.1742325413862054 0.13080493417704508 0.10637711835861435 0.14438715289122175 0.014531615389058589 0.400714224495232 -0.11865656894157349 0.39102306688493405 -0.2022151675610174 0.008274912813874193 -0.012817142571231947 -0.006860328893610379 -0.010286600011881577 -0.06343848848383203 0.029143346768085054 -0.43993132753551634 0.008341547021964366 -0.5344083262758771 0.0425302295515327 -0.12521243118684836 -0.21219760907589788 </vector>
                <vector>0.043998456246070926 0.11331247667945313 0.11818401925935498 0.1283805079324491 0.1800521119450869 0.08790768321512181 0.20822501966575177 4.598839300517521E-4 0.3749375436022803 -0.058287553112261414 0.3729287264005445 -0.08727054565652807 0.042807158947308716 -0.0262425052378034 -0.05929717763706059 -0.007029626693380773 -0.07020654557257498 -5.844503823837863E-4 -0.48752479792211495 0.022022585274856704 -0.49794204411133375 0.03200888666314537 -0.22616247082331253 -0.20467734261271622 </vector>
                <vector>0.09181248667307011 0.13791324555137036 0.15160627217111708 0.14803108308863908 0.19255493092294454 0.08881103214246897 0.19271308562625877 5.609106603595426E-4 0.3260404052596997 -0.0629322426286633 0.3330972890827352 -0.08037572811133557 0.03793656993655363 -0.0272358686924224 -0.0496483798736333 -0.00763129108294611 -0.05854468166286928 0.002150702106953827 -0.5133734436644928 0.030604688790275947 -0.5013975308540238 0.015169853819656742 -0.20279700361736722 -0.2450663856443584 </vector>
                <vector>0.0866011775090654 0.13070810807640815 0.1316269367895551 0.13824167064997886 0.1712456171164901 0.10948229142479413 0.20341413445758053 0.003269324387350274 0.3537568837991136 -0.07311273337248321 0.3537704614113512 -0.11266086756626109 0.014189700698651338 -0.011565082518790171 -0.060476937190291166 0.0022092180130287905 -0.05081913102587853 0.008776618873706439 -0.5062054958731956 0.016649628367230204 -0.485214240689311 0.011105691261791104 -0.21188910700313524 -0.22310386759675524 </vector>
                <vector>-0.010631408278858754 0.15823292187309207 0.06909323784581434 0.18278350557106687 0.16912210936002928 0.09504675957605356 0.1992289951884897 -0.010116317844435459 0.4111860423126201 -0.10782196985748181 0.39481530510311147 -0.18624685342531933 -0.053439008456299855 0.007982311270430913 -0.010036439537629897 -0.02514492207966831 -0.0789521651034672 0.0319228051571723 -0.44601508281751556 0.013702462088613587 -0.5043573885522676 0.03169050284497091 -0.1400141970640221 -0.1920312051745007 </vector>
                <vector>0.11096702462268515 0.14775119932038627 0.1591704138524096 0.14952399782747422 0.19789115991396636 0.09150215375763907 0.20837734171192168 0.0060881074328147725 0.3071302183089705 -0.061487987954294616 0.31302502045694913 -0.09626068222738737 0.05740537105702127 -0.01292063651449778 -0.07228181396854906 0.004293944036606729 -0.04310923779260925 0.011810926137548857 -0.5105377362023437 0.014760305943415333 -0.4994007389297245 -0.0036314745992348657 -0.22863702303069158 -0.2514298531604724 </vector>
                <vector>0.08572036983813783 0.1332627318240561 0.1544237789383302 0.1525096244711956 0.1880729357720472 0.08210132994594699 0.20084037723546075 0.002760884204211056 0.3420047031192724 -0.05869133654504413 0.3330307065067124 -0.1000836856807681 0.0045940956702304634 -0.00912542779029015 -0.06331386453800748 -4.87186837924182E-5 -0.04515885468789658 0.010628547012696082 -0.5049785375825123 0.02142146239112795 -0.4939175879854969 0.016671280184889947 -0.2013181222862776 -0.2514066913342275 </vector>
                <vector>0.06048340472595856 0.11590582415188043 0.14153534371996618 0.12952522020618207 0.17824201877641202 0.07441179805951659 0.18429297027915614 0.0035134264495852996 0.3589325645143927 -0.064925784620324 0.35325699511679043 -0.08268043168141609 0.013562270332382834 -0.015199973705121205 -0.04244375785165862 0.007745915936409184 -0.03490691250748874 0.01044940882740943 -0.5176967838672986 0.04056103452911755 -0.502242602068175 0.014508297524781333 -0.19301551117042742 -0.23381473567801664 </vector>
                <vector>0.054709104358879504 0.16155779429826464 0.1358766256732642 0.16321684070466985 0.21186531322600016 0.09088620065302243 0.19599190474650577 0.009378051827207454 0.33127340843777314 -0.0709666335740336 0.3205226711295843 -0.11531100889387981 6.033800846647354E-4 -0.017835947693154934 -0.019314446747729076 -0.0069961154729118 -0.04808944417446982 0.015206365123109435 -0.49872783870496773 0.02847212018013437 -0.4888509905069369 0.02040852879318604 -0.1958596875225832 -0.2780161959456067 </vector>
                <vector>-0.017930836086956323 0.16686895604651167 0.061587338647244756 0.16519851873754218 0.16879319465402393 0.09848790505336481 0.2132393498499063 -0.024192470958699766 0.40697426483769417 -0.10277017058664611 0.41078226722359507 -0.17759742607201653 -0.030484443353727717 8.643297317467652E-4 -0.020023060951983213 -0.030787754833622328 -0.1041414806457759 0.04198713485743322 -0.4263358576245924 0.014338513856207019 -0.512160077828133 0.032925741602263706 -0.15030065872129475 -0.18532327743408739 </vector>
                <vector>0.07681388023279573 0.14612949278825418 0.14041216814784932 0.1462738040301606 0.21701641086809484 0.08232473101921883 0.18837164041829507 0.01916951650640628 0.32904749456149845 -0.07291698040179884 0.3336507595307948 -0.10265224980943083 0.049907125368245576 -0.01842835299927184 -0.057354013632230944 0.004757604600357256 -0.04943061020142811 0.01456911700973644 -0.48966686933811565 -0.0047674291209257175 -0.5094092586338607 0.01574416648865415 -0.22935872732193505 -0.23020342011135939 </vector>
                <vector>-0.025809450018657296 0.18388626756786874 0.07450978734937573 0.19040593443852696 0.19139751770599225 0.11085493093131571 0.19033175488120502 0.02486232000973946 0.3844752794510642 -0.12246033512360083 0.3668332806997771 -0.20076485883732453 -0.008474858758951844 -0.01337261662963355 -0.004322367577046949 -0.044183440661935476 -0.08633370715512512 0.05533402887654061 -0.3948526953365811 0.005610896801939727 -0.541495723332474 0.042612215208874565 -0.14625881790858075 -0.2327853425823135 </vector>
                <vector>0.09515822753737378 0.1281319503378494 0.15917242131268666 0.1266770326625128 0.20893698430916788 0.08741802996434897 0.2137330518611039 0.013618290085852275 0.32698116452187875 -0.0519238716104652 0.32631012833098166 -0.07006530893168966 0.06294465995349739 -0.01355055292490242 -0.07370241939183567 -0.0030420772777885047 -0.05548084230635276 0.010641894385135514 -0.4902067389442848 0.0023782909327980245 -0.49979348958838393 0.010167757801014851 -0.2740531475958336 -0.24045143542466887 </vector>
                <vector>0.027545725732640317 0.1671217585143954 0.08634649486683653 0.16380765172087186 0.1061464183414588 0.1040213590406715 0.13747772629032173 0.006407188551198189 0.411027822357228 -0.10491816400485227 0.4055725591650825 -0.20602200105182716 0.010403476447203647 -0.017490137559382637 -0.0068940524775481585 -0.008727456901575845 -0.07645938005147723 0.04622621049490324 -0.4450016901124479 0.014982812908457308 -0.5346865927915068 0.03511297709512924 -0.12147850776779051 -0.20052219880799932 </vector>
                <vector>0.08090067125156152 0.14606778063228992 0.1517598971244776 0.1530666854043578 0.19867241221943618 0.10268157395131203 0.19565686997996923 9.425311602946629E-5 0.3312584094221425 -0.07770439200530861 0.3296173430775278 -0.10357384633952248 0.047329002166634535 -0.0331636608365794 -0.06259037651648192 4.598832649373788E-4 -0.05978195221662174 0.006370520312091515 -0.5179272395199399 0.015617345092085039 -0.49601876915585175 4.938325527786697E-4 -0.1988762678328494 -0.21040997514447304 </vector>
                <vector>-0.022858401984932167 0.19737332390839749 0.07537447966708027 0.1859377056702248 0.20970332536352906 0.11165910726553632 0.19701821103190392 0.033339093899320715 0.3743582899540768 -0.12280940620092073 0.35717973187679053 -0.21318137820901248 -0.007185268744081651 -0.017931967259716255 -0.013196424556708298 -0.019190141611622687 -0.09412362805184284 0.06458179349002376 -0.39620876182085507 -0.002740578077611036 -0.5229083373644061 0.036111324027560246 -0.157153215370561 -0.2531488769021795 </vector>
                <vector>0.04496294846089391 0.13839679253529363 0.12257372375814193 0.1589387821491945 0.17838386152947155 0.11165855189894117 0.1973074092187383 0.015525227779251832 0.3343547916266277 -0.07264922187056701 0.3510868685529222 -0.12931109753281142 0.059080912593044675 -0.015069432448310317 -0.047364139526970515 0.0013870295831373107 -0.046135079154908075 0.003398050277599044 -0.47979001653607006 0.024868158393759318 -0.4951293834412322 0.02706644194928627 -0.21933189708065162 -0.26420928271477806 </vector>
                <vector>0.08568762205666752 0.154686999193836 0.13348910744628478 0.15356784565414566 0.20738118170374456 0.09511679657049618 0.20470007387746375 0.01875991268147932 0.31184636146205724 -0.07310508325663398 0.2999294956708142 -0.09858848292194389 0.022654302882949 -0.016487080558919835 -0.015043274919167723 -4.607434142557846E-5 -0.022722094149102062 0.010629295391789192 -0.49133341559390703 0.013452070252398515 -0.520840872224292 0.024102507401954743 -0.2157484882135123 -0.2820887060671795 </vector>
                <vector>0.07310003644449961 0.12513329194343287 0.13788615659982562 0.13128313030662622 0.18681530302135554 0.08192875125926474 0.20061672428541477 0.010337672503281298 0.3401402534819412 -0.06109119257803354 0.33779592116304036 -0.08361848088520751 0.07375143287126758 -0.030048078865703924 -0.06645650863067495 8.399454148238731E-4 -0.05976982529863839 0.012159707846991169 -0.5057167759428566 0.022982504166224327 -0.5098859589138784 0.02417310807966358 -0.20827675908129614 -0.23408035919136028 </vector>
                <vector>0.07265917343614219 0.1144540691952717 0.12687668409338299 0.12545084190713512 0.17724250852230022 0.08354892303659167 0.16431748013133277 0.0099710680927231 0.35967569769664787 -0.055926571013346166 0.3581813551266326 -0.10309162730875254 0.05182440982072006 -0.022137051541538475 -0.05595654094269457 0.015198357691792506 -0.048017203964151364 0.02130294071361639 -0.5115747717851239 0.034828967845114356 -0.4999864481633992 0.0228406913577332 -0.19524234397178797 -0.24644060997634268 </vector>
                <vector>0.03943183370351237 0.14958916373146083 0.1214533137709653 0.15311907888884838 0.2056910447438213 0.10009868706356732 0.21676409204713284 0.012655757319835863 0.31519475968409216 -0.07780433911582987 0.3097220344889524 -0.10487483623584656 0.023574841674054364 -0.01074970994943485 -0.00779133234390408 0.011839127027713928 -0.003550629983244009 0.017595535911726138 -0.49041395927643344 0.025045891415594296 -0.5040201243048323 0.024207173618069247 -0.22605587420411838 -0.30072152967570087 </vector>
                <vector>0.047073379091734494 0.14001142481252432 0.11971021197598963 0.14915627381139993 0.18151170653319482 0.08966734497017871 0.19556182682096382 0.009451367826145071 0.35326110099187924 -0.07740126747082827 0.3455191683972724 -0.09865825941222547 0.041323862805763806 -0.02244812351345375 -0.040797212051440136 0.0022154025981602713 -0.03704034516341847 0.00974177656828911 -0.4979639655938197 0.03135149552016392 -0.4881823179376624 0.02126359986182351 -0.21997741587044733 -0.2543510355721752 </vector>
                <vector>0.049355916194554775 0.14586021012318326 0.12419920534575055 0.14332436627636552 0.1920018498178719 0.0923156526538215 0.2040364009464188 0.0014256402166485174 0.34221760122709216 -0.06557915879208082 0.34174621478690137 -0.0944575385431275 0.039889041809408166 -0.025767001460400656 -0.04837651991705341 -0.0028741241437348335 -0.046006661248211886 0.00199666379540131 -0.5115795694687522 0.04783819290720967 -0.479223656849194 0.015337336699488363 -0.20825982264478915 -0.25942023973277106 </vector>
                <vector>-0.03884141067020657 0.1462814031405336 0.08562892566214254 0.13681093893159113 0.1987572521707962 0.06752414656110657 0.24025705282047982 -0.010318418355815054 0.4157111635793677 -0.09391692095815267 0.4229316983202783 -0.15506251438497792 -0.03288599107122242 -0.002338017193643886 -0.07490105481083477 2.5683576950517525E-4 -0.1215902144988337 0.04722701846556721 -0.4489242753904157 0.010750921869422683 -0.4741929375893579 0.0182002077991099 -0.17195020852219647 -0.16541560164425073 </vector>
                <vector>0.09024966163611828 0.1386794323779542 0.13905887151665644 0.15125707216263107 0.16742594266890792 0.11569541650692994 0.19844973186297143 0.0025850866638271394 0.3335281654929842 -0.05512010955307982 0.3279017741028541 -0.11150900029786602 0.03227520547262896 -0.029369646756312227 -0.037649996287531816 -0.012340011576430325 -0.041015174478735504 -0.0016292335207172826 -0.5135917026223841 0.03660542239961023 -0.49663812521290907 0.0187517396586155 -0.19999435415156797 -0.25360616806517117 </vector>
                <vector>0.10035230057948939 0.14632829523273605 0.1633109203437887 0.16098384458030993 0.19556416519015704 0.11400228785233255 0.2079128795381969 -0.006101156901292981 0.3118916990061573 -0.0671689197725062 0.3095829421800747 -0.0915821518061792 0.019890297205531274 -0.020612908896064385 -0.05162075650005508 -0.0029558299521425142 -0.04202529888161036 0.005456974944588536 -0.5090202802634657 0.028522737064512957 -0.49174122924191405 0.004847732733130661 -0.2140976391563556 -0.2717209050794282 </vector>
                <vector>0.056295059623391853 0.141664471519886 0.13224082500908507 0.14957754250949956 0.19290684937869404 0.09292881984413137 0.21590087323900453 0.001043605880030364 0.32847565605537876 -0.06860810811294193 0.3223794725402206 -0.10241981403345582 0.04864719937602494 -0.02639425656996784 -0.05175177555917727 0.00848340501026301 -0.047322635149376194 0.013778156014117457 -0.5171733952438317 0.032549390259591776 -0.48957070333632885 0.02036065452013447 -0.1910274259330838 -0.2629638668412931 </vector>
                <vector>0.08226086918493504 0.13615112979280383 0.12369659248728544 0.14662810695275352 0.17243096447863976 0.1004367258552033 0.19649789639640794 0.00955023073017161 0.3472506594831088 -0.06510730613518372 0.33386222447320696 -0.10981514799483115 0.05585107132105643 -0.0214736898759018 -0.050025606203794155 0.005670647151793365 -0.040944538126335736 0.013632985064169071 -0.49401839756756094 0.020495355788576378 -0.49753038129722565 0.017220212771541607 -0.22933135462971999 -0.2533892501010998 </vector>
                <vector>0.056793267533695194 0.1559371126567222 0.1212203902051295 0.17989021254362086 0.15931927188096803 0.12198794937778623 0.18445461734833857 0.004121299654488195 0.34887930000049217 -0.08554411438599345 0.3486410591078572 -0.13932001410381506 0.04935723342947277 -0.03268614446443018 -0.048906006994877356 -0.002008694926585522 -0.042915253229643006 0.005768117862422985 -0.4894887860734916 0.026476433361919266 -0.48041516543559404 0.019160708826069656 -0.20693992777235193 -0.2537828664022018 </vector>
                <vector>0.008733466803343595 0.14321383853982728 0.07689169480707511 0.16074269777882522 0.1740224661585955 0.10168473848383856 0.2303039055972563 -0.010536314963369195 0.3812794335752276 -0.09465223346789359 0.383189096475421 -0.17359029327362155 -0.024423229164681457 0.001282401692040169 -0.012469311306058639 -0.013985397244513404 -0.09731763339675768 0.04935050186857898 -0.47001907524808234 0.01599232363579907 -0.4937404099559206 0.019566480535302883 -0.1564504043454228 -0.19906874358482024 </vector>
                <vector>0.058373854550952266 0.13880891531964937 0.1456678085958629 0.15456894920810121 0.20534379374962622 0.10067886822589861 0.18358196321663467 -2.0166149720814153E-5 0.3241170121288084 -0.08018835855437499 0.31649131615265275 -0.1028668831734012 0.05147263875009319 -0.012996453251152675 -0.035010990985507764 0.01608694103191699 -0.03159273413699505 0.01909407026016368 -0.5073483387321709 0.020255893535715733 -0.5043179386855792 0.010553591998364253 -0.20677838460437103 -0.26397536845116215 </vector>
                <vector>0.05853597642046662 0.12635723823407535 0.13628668947051092 0.14397730928571628 0.18036216131672633 0.09068666825507066 0.20561729896109293 0.007529875847271328 0.34431024839322055 -0.059663794061768485 0.336393408468391 -0.08956427046839857 0.07492921356406616 -0.03317115537673242 -0.05509087365120395 -0.00351369587267715 -0.05598486454107328 0.001771829518234713 -0.5092542112416397 0.03395762030645104 -0.4948233785623861 0.01787167650413278 -0.22128166859816484 -0.23623930217137143 </vector>
                <vector>0.07405599849991445 0.1024517953368735 0.14473322791477022 0.11062515528143807 0.18844314512677604 0.08170242687966214 0.22032169035354585 0.015146922142800966 0.33702306183201325 -0.04608252238691772 0.33011741534057554 -0.07640940764106618 0.043123800411156335 -0.008644162848179612 -0.053295173225103826 0.002667417374174341 -0.056624349696853184 0.014887617205744165 -0.5098510395159652 0.03377871296272826 -0.5123795467445975 0.028057280029957762 -0.20566823029623293 -0.25818123433720747 </vector>
                <vector>0.009373988880538801 0.16043351565495692 0.10220747825094396 0.16164728374444823 0.1812638059759115 0.11241839774722324 0.20367182047598487 -0.00418511936869978 0.3732079999338832 -0.09016608263621163 0.3891833732135106 -0.1927871791702044 -0.042630447974953044 0.017342560425656857 -0.0390702357579724 -0.026697365285552242 -0.07515641302901155 0.04698581501200359 -0.41301340838539685 -0.0020116209730302176 -0.5349533212915903 0.03303915220302807 -0.15408464029185376 -0.21601935735362066 </vector>
                <vector>0.05995558374029121 0.13495341260120536 0.14599221495881592 0.14975118390912967 0.20080914426272642 0.08474855917489423 0.21160270760384126 0.011562210628708512 0.3056518617460037 -0.05280973460921199 0.30120198602538056 -0.09828225139732163 0.08898360265551364 -0.032923548494388645 -0.043250000144941715 9.851263169506509E-4 -0.02872082315472596 0.006235201979934508 -0.5265617606512843 0.029273886555769124 -0.5166853324745468 0.01694484987412899 -0.1989791845670736 -0.2504388965397986 </vector>
                <vector>0.09043082790468496 0.13310573558583272 0.14671507112748636 0.1420204093268008 0.19874369334284794 0.09681272725600946 0.19598144106958526 0.010446188311492344 0.3344113887488689 -0.06541891911348302 0.33430104928770177 -0.09629405344031688 0.030384974075532804 -0.016412529926730236 -0.05518341156866962 -0.001889426859272311 -0.05514830846931314 0.0011804976382051423 -0.5092431285521271 0.021183690716894618 -0.4966672610966586 0.008078766409299332 -0.21472633586994636 -0.23281308590473276 </vector>
                <vector>0.04392986086144173 0.12719659282772983 0.1297827919763802 0.15066173081971274 0.18944081945022012 0.08979664643645979 0.21671272460111501 -0.006485040333456982 0.3561373280488784 -0.05409341194326556 0.3477107618764385 -0.1063652551873653 0.008358345253944181 -0.017791079920367464 -0.05340295246918632 -0.004959839613888898 -0.03934626334237659 0.01011637460410663 -0.49906149705275465 0.034811428128372235 -0.4857247910002763 0.014219873065793018 -0.21453712820382834 -0.23710801888382965 </vector>
                <vector>0.07712967621945464 0.12564756428585183 0.14719218344732274 0.1278349823811565 0.19351435396654326 0.09484470967455735 0.18204490217838573 0.009726846768274022 0.34224688820043125 -0.05492810251729352 0.3356285330129235 -0.09723331244762665 0.04139725190475002 -0.0174951337772401 -0.056154524181255085 -0.012329417310211947 -0.05265373072163731 -9.691186954817205E-4 -0.5224067573545923 0.028915225986555035 -0.5076470980213278 0.025827986829385252 -0.18029167865100001 -0.22984223117792554 </vector>
                <vector>0.07251679498717732 0.12764255088619353 0.14231474889050824 0.15430192285044306 0.20466485466118053 0.09529733239736483 0.2077880751473883 0.02896709241231522 0.325247735482959 -0.05082506681658856 0.3117390660732385 -0.11132864807899909 0.07419642735657556 -0.019065960968563108 -0.06162206105879568 -0.022286526305703214 -0.06044952011713544 -0.012235955078640164 -0.5104674674776278 0.02933787725064199 -0.5062627520714156 0.023907819128068206 -0.19966590187404917 -0.243712437676531 </vector>
                <vector>0.06111901093558182 0.12564475908965475 0.13985678933443152 0.13751712646271463 0.18595109114200561 0.08982476125318506 0.19706107035868747 5.169263996049958E-4 0.3390037289324741 -0.06665203817237216 0.33665186107118217 -0.09839373640251153 0.029880001574710262 -0.010199958951435847 -0.037806352296077705 0.0071538504518683585 -0.04249073167637864 0.016414034590015922 -0.5189286860556875 0.03207106521305311 -0.49724757292130284 0.016358329039436056 -0.19305021039962292 -0.2502551189732135 </vector>
                <vector>0.03780588511869645 0.137858543992279 0.10698133445256339 0.15152229791107774 0.18755947320575198 0.08022816291923401 0.22602203302378532 -0.006123890968836421 0.3386046542556717 -0.06727519325916279 0.34624363824304927 -0.1093761068542616 0.03499772575915923 -0.018460883019668712 -0.043896100782875924 0.0013110348285832168 -0.043963089830623095 0.008688068877331047 -0.5162909299792782 0.039475781466665666 -0.49167434799119447 0.01984654693564669 -0.18239027547470418 -0.2376943628288929 </vector>
                <vector>0.07396988502595067 0.13288655798629248 0.15465151625937185 0.146226277392844 0.18663902034888394 0.08342925243061067 0.20453625536914125 4.718788211823116E-4 0.3275104896481814 -0.05692966228551562 0.32208918896831384 -0.10064235499219323 0.04561936049832205 -0.01777881466790616 -0.042775086541888274 0.0020027095797213873 -0.043138249349393795 0.013451604972683322 -0.5388763892257257 0.03692418458335893 -0.4883083058918567 -0.005360035477595185 -0.20191768510929742 -0.23468159834348343 </vector>
                <vector>0.06027847555287164 0.12538307889770856 0.13165052998166688 0.13124602328253843 0.17100081569954953 0.09075618702481951 0.19809454189406003 0.021452285612359494 0.34512514613914486 -0.057003821078446607 0.34667736871394605 -0.09454670520999363 0.052417678235232974 -0.031964966360310154 -0.03990802213313468 0.0026429507844785306 -0.029626159418066587 0.01280288523639145 -0.4850019368904313 0.026261248450687558 -0.5116879348225427 0.025730044576520977 -0.23902050295229993 -0.25275921121675593 </vector>
                <vector>0.05270157482250723 0.1291329345915573 0.13587264959385326 0.15076852178972433 0.20786075630877968 0.08986418360487752 0.1962669800845312 0.003371127995346959 0.31735870024786456 -0.043120151313134916 0.31811408096853977 -0.08616233157789457 0.0749693096988854 -0.04182036446324046 -0.03387476328493186 -0.014546377231569839 -0.03009703872178318 0.002069372330791232 -0.5471315386255688 0.05759603019033262 -0.4809001355956441 0.01025518487396787 -0.2111405754970333 -0.25740813079075975 </vector>
                <vector>0.03288615534922805 0.1374107113345778 0.15162920191684703 0.1227803452123031 0.19920713269077917 0.0889149443269744 0.1791224363668583 0.0021669617850670134 0.3386436484638312 -0.05243393321140968 0.34397055483964334 -0.08319433972489695 0.04779019459420545 -0.03086257314374432 -0.042541021725674415 -0.005393168029420172 -0.031081351203335158 0.011753488953269609 -0.5181530097069446 0.042961838284257675 -0.4919020868772123 0.022860069209772002 -0.20957185470822948 -0.2569643449967489 </vector>
                <vector>0.04938412608989555 0.14453571207928523 0.11054223330291348 0.1592162126210926 0.17878626604419065 0.08539071889684488 0.19708432745427815 0.0016171181758975958 0.3508698862628669 -0.07608440170153247 0.35145433089129885 -0.10974120546526034 0.019279414993297057 -0.02233824569828575 -0.03229292812338903 -0.002296332990277551 -0.02833017758745839 0.012374056332653025 -0.5064967454755676 0.03353916329710309 -0.48715183105667326 0.018391826930570565 -0.2031289027956511 -0.244604622478093 </vector>
                <vector>0.05230465167223744 0.12131081643365799 0.10293741576564194 0.13575759464389403 0.16614965869910492 0.09320931885188853 0.2103656127787521 -0.001301611454081933 0.35847772958949975 -0.06943347974616644 0.3620664862358967 -0.10845348573521245 0.03338077499910518 -0.01737179041153103 -0.043353083044651165 -8.184119165656305E-4 -0.02811614572146763 0.00565302123449398 -0.5179970453067085 0.04005257249220258 -0.4970978189863639 0.008820382178763367 -0.19911823668104683 -0.207424926571343 </vector>
                <vector>0.0700137615119918 0.12606617708587983 0.12861967723049317 0.13495486276312216 0.17309173472633932 0.08845705712098781 0.22981244239072016 0.008420138473424571 0.3363911600356872 -0.05818320337474869 0.3309010465243275 -0.09720661071227575 0.03335832220416227 -0.026922595393515738 -0.04689917864265244 0.0053512226268343805 -0.04245150404457207 0.014576638652527231 -0.5100466173895466 0.0346860193318147 -0.5036990194781904 0.020522912801818574 -0.19909182506875775 -0.2507226193758679 </vector>
                <vector>0.08095360440146523 0.13838187127826032 0.15584673445306646 0.1472151802287925 0.19027576033911608 0.10033166356517442 0.1985567754751126 0.016104985029133753 0.3305941400045038 -0.06614169057807487 0.3281763587441666 -0.10139835204970475 0.011836108889591057 -0.02492990381885735 -0.037636854470846186 -0.0057473806641062785 -0.03941380541846439 0.0076539668898594915 -0.5136959251515092 0.028616268700697126 -0.4920189232296445 0.005325904245117641 -0.21347397403655372 -0.24541251282628865 </vector>
                <vector>0.051335819537768404 0.15024114025216181 0.12105330074423362 0.1491182225198659 0.17641766109622928 0.09635279475561168 0.21566000905657698 -0.006934852696027893 0.3439877425530634 -0.06281124669700777 0.3317358306717252 -0.1070046502622938 0.057207531605991915 -0.03426717817384998 -0.05547370405606533 -0.004354302978630683 -0.047809871358999875 0.001982508327105335 -0.5179071538219733 0.04065849872224288 -0.48683500570944443 0.020839947818359697 -0.18937216031910178 -0.2438208815875373 </vector>
                <vector>0.05068886444475522 0.13471229203090307 0.1382682286873229 0.1426588533967823 0.20144894685456297 0.08912640881465175 0.20350252396453605 0.0065932264519660624 0.32636742466169477 -0.05878318081879791 0.3279567227594071 -0.10424768303127553 0.05651830396076629 -0.026525148606841027 -0.04544110753576225 -5.217051917467738E-4 -0.03995806847813555 0.008175880421600652 -0.5221232498500034 0.028142761455496615 -0.500914655864225 0.017596764390661462 -0.19631393360491597 -0.23692846931339862 </vector>
                <vector>0.061035583223736804 0.1194865950627344 0.1547328467958436 0.1451308322513704 0.20005402771602568 0.07704132907362915 0.2015172398688926 -0.0043018587661322605 0.34417190567105527 -0.06325512231092487 0.3454340131235753 -0.08521755639823819 0.030457150805366623 -0.012059148697411442 -0.06238808784975139 0.008510697981352391 -0.06124709718907025 0.01658624828185401 -0.5049683720456303 0.021376620921190678 -0.4921523865706522 0.010090528818316263 -0.21664682354939305 -0.23338916621774267 </vector>
                <vector>0.015719662300163223 0.141295954052106 0.10193612048250429 0.15644973235938206 0.15355370302922308 0.10018061408862039 0.1896310382335298 -0.0018341812371929986 0.39479948691658207 -0.10636469130538766 0.3740176249706446 -0.15865688142336393 0.007909910769078167 -0.008067302147414341 -0.0546466882878732 0.010408141093418744 -0.05518361773793435 0.018942937740152103 -0.4647314504644336 0.013850609950520246 -0.5272036550354787 0.029051455560583167 -0.13580213517600642 -0.19525638873142898 </vector>
                <vector>-0.020214809201673307 0.18433459288823187 0.09533363806355832 0.17498482194211262 0.21771787123532763 0.09995509853718118 0.21842926872036145 -0.001578269178268324 0.37411502858668627 -0.09442180698912518 0.3604653066049537 -0.1960211584459142 0.027221332724115373 -0.039633203717686624 -0.08963841962230273 0.03484025687538435 -0.08587557996225487 0.039194677440769786 -0.382989905343284 -0.016722939637658737 -0.5459755557409717 0.028127505880133255 -0.16858817606451615 -0.21305957559516003 </vector>
                <vector>0.08557201302469178 0.17685347460650605 0.12988594628013517 0.17659645234793706 0.1879162872830955 0.12216916915140885 0.16628877043847132 0.016869724578209136 0.32392879876760594 -0.09830290528276646 0.31756104808547897 -0.1256092384532137 -0.003047633170184407 -0.0070434433634323085 -0.007649810944190695 -0.008275479661770432 -0.02094975728166777 0.002508680565148246 -0.48307218547740155 0.018677210752016477 -0.5010910194715451 0.030258645593151154 -0.19534245753448867 -0.3047022908331955 </vector>
                <vector>0.04801141299401892 0.12934474615027955 0.11420730522462505 0.13858857288541737 0.1826188951599943 0.08863731675762315 0.22648128838368803 0.011571629356008438 0.3387359501391303 -0.07413584032756666 0.33809889177622754 -0.08722358281090054 0.03677944557229129 -0.03227193944401891 -0.04568783187879181 -0.0014342438829849855 -0.0438699542076052 0.008362088083918293 -0.5291758855293991 0.0632642524853371 -0.48080898468411054 0.012683256252504022 -0.18539053295006908 -0.2573862555056164 </vector>
                <vector>0.05930611395461847 0.17464798991259542 0.1461345953931683 0.18313738749895675 0.20198608760893982 0.11599767907533615 0.15445046512538063 0.025726496652593436 0.31682960760125956 -0.1040430901444121 0.30298204810296936 -0.17556218343984809 0.007516566287274836 -0.01823891457259845 0.024563385191435867 -0.03132184750443396 -0.05856162004860662 0.0513009774934115 -0.47251477876749803 -0.005135931730129981 -0.5644105279094638 0.027563686393950848 -0.11828194253947981 -0.244072249635422 </vector>
                <vector>0.05945139194296928 0.12982813029351853 0.11178059102522418 0.14812801428816424 0.18879418555067162 0.07476139916870471 0.20587332916019005 0.0022217150008598044 0.34347640569914933 -0.06351814335520467 0.34003838416696386 -0.08864951869095059 0.05636521682663809 -0.028536303099324548 -0.05145266417931091 -0.004425861357214398 -0.03183430218537149 0.006034496096746214 -0.5194998577026712 0.04006118332936251 -0.49878846086377165 0.014739498826299408 -0.20420421944068318 -0.23064461050095902 </vector>
                <vector>0.08534347723326927 0.14035950997999405 0.15071820849184653 0.13535646885961494 0.20644957292031726 0.08442876903401114 0.20856996254474314 -4.225832601878754E-4 0.3259229210347737 -0.04641934801835952 0.32287486448404723 -0.09695091283502769 0.030916694045588857 -0.02622547505686209 -0.06076901721104693 0.0019851612611476183 -0.05560364519848373 0.01571280165915031 -0.5276868578846237 0.03131856062879815 -0.4878518215262885 0.005627500877538244 -0.19888435893414358 -0.24477045312981638 </vector>
                <vector>0.003824175095521652 0.18347186885708797 0.08741876689362364 0.18148273409960855 0.14833719438644444 0.11455511320975346 0.21129493055567114 0.004260629299710807 0.39556273536000414 -0.12449693737267985 0.3652313964368639 -0.1873024711762351 -0.020988484267504826 -0.006876004778850357 -0.027275502178434184 -0.018414763741607502 -0.08116505148338055 0.045205244482270035 -0.4298080812101396 0.005475250975186613 -0.5077671130480685 0.03863948890974189 -0.14466496654059663 -0.23600015276398664 </vector>
                <vector>0.05493518883944003 0.13466128201116662 0.11295400071520956 0.14011878714347936 0.18541959612925374 0.09099252509085912 0.2050735176726508 0.002128040587395276 0.34014036115870455 -0.06705363262859387 0.341605007886176 -0.09377960522541016 0.026837503050001172 -0.015188622394932693 -0.029328914264054557 -0.004656846122666445 -0.02735223646819123 0.001107483647426524 -0.5199429165416436 0.048762864031239944 -0.4912576345462501 0.017844645393560468 -0.19908347363129889 -0.25493692153352254 </vector>
                <vector>0.0052858461976436275 0.15140494718489705 0.10398193785971752 0.15532646018991228 0.1744075897977237 0.10095278931767179 0.21409561493902318 0.015052667081626631 0.3795106204135899 -0.09247727638209617 0.36913604148246676 -0.13736094636685242 -0.022243652993417018 -0.014494854996990159 -0.013979291430178705 -0.0435624304711093 -0.0737530523178339 0.01982513150955755 -0.46014808413432595 0.03183509471086818 -0.5082501064296328 0.03569872425331967 -0.1680434633847744 -0.22220030603080276 </vector>
                <vector>0.07347805934628798 0.12058002260456843 0.13949329977397099 0.13351972839020648 0.1568692644193848 0.09884291848629036 0.18741121476992087 0.007204463255000036 0.3467402189227591 -0.064279934868706 0.34605475504617744 -0.09510059577119304 0.04986875097712204 -0.023770701231341923 -0.03575278840812785 -8.009227044685338E-4 -0.0399667624757662 0.008513993934736874 -0.5189582400967285 0.0335130608245129 -0.5011910831053474 0.021598838055748082 -0.20404668916965352 -0.2398208709753551 </vector>
                <vector>0.015662692617826227 0.1725724070962416 0.08642862617900404 0.17818256063679633 0.16665249825584827 0.11059755231975843 0.2145648402173431 -0.015069402801923003 0.3754498149342407 -0.1000118048053825 0.3638833010847454 -0.17951452339372442 0.004504223706240597 -0.017273447938623152 -0.018840772196773523 -0.010967097485929238 -0.06820782786176313 0.03355897493343713 -0.44222375196986713 -0.002829562643855865 -0.5274033305985837 0.019886834537103187 -0.1704703143682603 -0.189132490453898 </vector>
                <vector>0.06809860442078852 0.18066955808547305 0.13742696127213222 0.19076695926900064 0.1860784425525488 0.12085517575957595 0.19143747664546543 0.012277224472513698 0.29514710250384046 -0.09940354433649173 0.2920943465330602 -0.13713878274227181 0.038701342170107546 -0.0020665883486064573 -4.813714039960618E-5 0.019085908557842476 0.003331929863093717 0.024640717435695847 -0.49380983558776376 0.01440239121098795 -0.4851461608098574 0.007881837478226461 -0.23331207242301444 -0.3319708568419405 </vector>
                <vector>0.03326356196842605 0.14479514712461372 0.11686008248511717 0.15604656761821806 0.1774026429741275 0.10497757035984173 0.19188439860055145 0.0011490792685837775 0.3544857175069334 -0.07878736884899849 0.350174219414383 -0.10516601761671206 0.06072918083749155 -0.031211695775608582 -0.04450236860478729 -0.007499438391264683 -0.04660184636726538 0.002067621467042988 -0.4784457553242627 0.025443689976604067 -0.502886297371201 0.03669225690580488 -0.21236353611951625 -0.24850741208812416 </vector>
                <vector>0.05513985404536048 0.12817286037277487 0.11454743723480418 0.1507533265006593 0.1800267462371917 0.1012260270513324 0.2113364996091991 -0.01151174948526889 0.3372784051611415 -0.06466465289493226 0.33942560451183257 -0.09517254345821671 0.060451854632128696 -0.03673786797534319 -0.043880098461760136 9.80769290669049E-4 -0.03302155492471273 0.011970751457190933 -0.5172128545091395 0.04312169055958247 -0.49276379493693023 0.010651942739648423 -0.21132809859911394 -0.2387905541580959 </vector>
                <vector>-0.014802302783459398 0.17755149574840018 0.10777575146954871 0.18418480180985322 0.22098028027309324 0.09254960631754403 0.21831813622023133 0.025233676069021715 0.34540630596959343 -0.10081433500508599 0.33614578693310415 -0.2019869140191868 -0.020246724922527506 0.011275566992283645 -0.011746316459006475 -0.05080717311515068 -0.07339895456008867 0.07792287097971892 -0.42023178196456096 8.307339664440916E-4 -0.5446370600728372 0.02126777795924359 -0.1435631201030902 -0.2372081077030851 </vector>
                <vector>0.06223562257068268 0.17480685486601666 0.14582724673693237 0.16630269605050543 0.20825682016463526 0.08597485308168797 0.18762437449375455 0.022769989353680336 0.3352330030666243 -0.10108105326307569 0.331145900392562 -0.1259268540621399 -0.01918172834497784 -0.004816282193044346 -0.02726852233360212 -0.005311177489138651 -0.052087477695728 0.028003206276471147 -0.463488377034938 0.0033987288762582363 -0.515656556034317 0.01224202749080587 -0.19264030598162718 -0.25636298898802873 </vector>
                <vector>-0.01853638195252614 0.1621413257902725 0.05906297341465827 0.17214176137845455 0.18817543527137867 0.09066916112992138 0.21402482701372808 -0.01355166404225993 0.3973557402457985 -0.1089102628206364 0.37983004920341923 -0.17533727639834346 -0.023672967612615878 0.002343111898697456 -0.009224097581056245 -0.010513751348746003 -0.07250120648638286 0.03946510958646104 -0.42224489600968723 0.004364378899756452 -0.5368497480203284 0.029501526994201985 -0.15541972748638339 -0.1923134210677776 </vector>
                <vector>0.0437136959931957 0.15281684424235367 0.12528644257675903 0.14112570061527957 0.21236361636543039 0.07027934283751902 0.21723288691277862 0.0018489031727591948 0.32818258631166297 -0.061538723217553645 0.3182433452413001 -0.08611570721539781 0.06147562264565761 -0.04181399580913345 -0.04893067410449956 0.0037131294108655975 -0.045710342505652674 0.017740382403449023 -0.5138162079507645 0.03271009927931509 -0.5019882819536202 0.02179023249952955 -0.1960526895322475 -0.25255620821898467 </vector>
                <vector>0.010927249252337977 0.16380044277982173 0.09433789411372528 0.16290424133229148 0.1714810811861964 0.10805575802438569 0.22691358755757365 -0.013773858740373103 0.3665949591240037 -0.09234262979712966 0.3618450640963708 -0.17067684016867568 -0.017825447313444473 -0.007401750610927949 0.0012034388920241623 -0.02079009150048365 -0.09995472180522735 0.04137999818107001 -0.4566720411762 0.014128362296011943 -0.519578905694001 0.03245705734561567 -0.13927215823336314 -0.21774068914161313 </vector>
                <vector>0.07262080310855022 0.13443666646173735 0.11747651191609709 0.1418189048086459 0.16275252010290783 0.09548532069158785 0.17612000166234898 0.018354890704457626 0.37258125216915977 -0.07803159471066182 0.36432437646974125 -0.12699583405356107 0.030445807116798364 -0.01080838352289824 -0.05471713216378699 0.0026777974753125645 -0.05273591528142082 0.010467632080669753 -0.49594846805335707 0.02388457825169836 -0.4909773736210644 0.015427637624393739 -0.20194238342597703 -0.22671761581138067 </vector>
                <vector>0.015277512842026136 0.18229407305137504 0.11077935869039043 0.1799644511814762 0.17840234326253462 0.10230326530041228 0.20291228216808707 0.0033288159657015592 0.37954854672700394 -0.10669884093456321 0.36204641527956727 -0.19077044357831507 -0.030969109277558967 0.005576087001504396 -0.029529489637371484 -0.02716174497891568 -0.078583572219402 0.04508032583851933 -0.4272414789224633 -0.004621399634600537 -0.524881176891573 0.017167594300903852 -0.15776163202124413 -0.20646218351350026 </vector>
                <vector>-0.012609299005409403 0.17643026068851075 0.07168734293759607 0.18393817201974044 0.16733248557152705 0.1033999295606591 0.21845210916855587 -0.022806217645310177 0.37973549392682404 -0.11150437059517837 0.3795460298712451 -0.19425698269455902 -0.025263696213212603 0.007475342619164437 -0.014066532736784956 -0.018754406724796703 -0.09278639371206206 0.04978727120354709 -0.44804655130140825 0.018235658401769148 -0.5063868427944656 0.03260556470428025 -0.11759414571240787 -0.22455022153783466 </vector>
                <vector>-0.012826719336515833 0.1871387143534483 0.11195650168236398 0.15690069998649933 0.17779114672323243 0.09413535977279461 0.18668810082307838 -0.005050150008871816 0.3743927559043285 -0.1227708716408962 0.3519113947319718 -0.1877765935459004 -0.015655266610957605 0.02219900976613975 -0.01102423562994736 -0.005957850361024612 -0.07630371455808103 0.05703678235209023 -0.45366625756811385 0.006598210655640369 -0.5360983829735483 0.028373368822981124 -0.0971653231878137 -0.2308266801529004 </vector>
                <vector>0.0040036259473742175 0.17430743628386133 0.07586651603647546 0.1766593894120529 0.1704413454333648 0.10688328767573124 0.2008441712457832 -0.0029767472352124555 0.38354771869485144 -0.10441421193305099 0.373977564145631 -0.19095842642667932 -0.023793030563384044 -0.008164335811152078 -0.018432924523670506 -0.020422615266094797 -0.05848783712563893 0.03523268344064263 -0.44397325152982914 0.008182278292119899 -0.5227886295920825 0.031007888424495936 -0.1412052681688808 -0.20533662685671206 </vector>
                <vector>0.0016550695097952359 0.16534061064559058 0.08290636741591875 0.16438821481065816 0.12824519884967653 0.1234498941157749 0.21067002488735015 -0.004058007916124609 0.3996732254596201 -0.1034989635034427 0.3824206205275982 -0.1789093102035985 -0.020835221904530438 -0.017804117748814484 -0.018989030938305115 -0.03240256375779445 -0.048060266171681736 0.032598885248924764 -0.4676795731974015 0.02308529807786261 -0.49523671116871937 0.03182415032638561 -0.15476970326931605 -0.2040140900954185 </vector>
                <vector>-0.0013285806919410732 0.14989855828073825 0.11066347101205933 0.15320028346026146 0.16745022466606221 0.10020596526606187 0.21493213944197448 -5.392275292941742E-4 0.35892658024756335 -0.0794942293564405 0.37032596406915524 -0.1697733957334344 -0.007300721814170315 -2.29088940308188E-4 -0.003974238005568825 -0.03143935123209248 -0.08985120527763403 0.029335976169273723 -0.4635388470724139 0.024960020191069757 -0.5330521721814176 0.04067290598663051 -0.12325261439367263 -0.21679841656246102 </vector>
                <vector>0.0758416531483117 0.1457453629080916 0.13987672754454095 0.14357843874704881 0.1804982511627725 0.1058454618019875 0.20582269642699647 0.005884515881136004 0.3324693750937479 -0.06755627330677885 0.3270919485267883 -0.10066360530078042 0.038808810663011804 -0.02186000094196979 -0.05031189308970546 6.530335284019792E-4 -0.05172950244718071 0.006677736064603812 -0.49169474017121906 0.026859716238796683 -0.5024761997943783 0.027768082181559905 -0.20419712706368554 -0.2729324678020938 </vector>
                <vector>0.005234136964160453 0.15193261334271377 0.1400045096491397 0.16956445261684994 0.21041650862812333 0.10675065528057348 0.22767502750349936 -0.004370718161907532 0.35645218116388516 -0.09330542651822905 0.3100229423986055 -0.17829007794608684 -0.020940683871763132 -2.1180977202739544E-4 -0.030826507351870345 -0.00740711777590874 -0.07919224762849955 0.03922272112162568 -0.45329529118139067 -0.01020085250678722 -0.5598985262994184 0.029483463385706107 -0.10565204997448321 -0.20316790306653001 </vector>
                <vector>0.0046037347509835305 0.15879207665908382 0.11715988359843559 0.15240607182358187 0.19927812586395324 0.09064632861526899 0.19328574335685217 0.003155045886139095 0.3854419548916638 -0.07915068204129432 0.36063570296951075 -0.15371179438481158 -0.016957673063157208 -0.011295412142531654 -0.020944326197702007 -0.018026737883109222 -0.08552704055316362 0.006289659558553703 -0.4335932235089332 0.0060398916193526025 -0.5500825276231842 0.03686908524673298 -0.15330035448525386 -0.19201353295696705 </vector>
                <vector>0.09988905151740943 0.1296232481944362 0.16630977284987042 0.13463892545687933 0.19399466400671728 0.08472511877822511 0.19724688458791423 0.01380611692798217 0.32406999388454794 -0.062256732939785064 0.31727025984449786 -0.08938986754434915 0.021916573907076436 -0.004578524386834088 -0.047515981293706655 0.007261246620727354 -0.03107891834987638 0.017496861762342962 -0.5220783051119944 0.021617081420469864 -0.500112753850658 -0.0032819342803831614 -0.21991124199180634 -0.24966154000971438 </vector>
                <vector>0.0847393268791576 0.14716318387274335 0.1758516766860112 0.14422821023406224 0.19651849375228492 0.1019458402032683 0.18469490220705606 0.011043630100864236 0.34347024214071514 -0.06428785768650042 0.3354141465590624 -0.10456428837033412 0.06165804388675157 -0.026039909756987292 -0.0929256197328375 -0.007437253441477779 -0.06468939708518341 -0.0014428603822200688 -0.4934689638055457 0.00319592576963712 -0.4979580183099617 5.960501205266311E-4 -0.23330483317751746 -0.20440067066358442 </vector>
                <vector>0.026475316948110394 0.15690753379906608 0.09007644992323491 0.16308758414726673 0.15130878595345934 0.09841731153478875 0.24833608249196484 -0.014502108741073778 0.3544308938682807 -0.07319632127121521 0.3435166266275173 -0.1273467210184227 0.06179748754927397 -0.027733388138933286 -0.054548911039801605 0.0063528370793348755 -0.046724901115695355 0.01343760759196499 -0.47425485485922525 0.027302145707565603 -0.49434286088803625 0.0347682363476898 -0.2060701154590861 -0.2574947170380292 </vector>
                <vector>0.09688698311359839 0.12377780256196151 0.15478779611158494 0.13109814960246224 0.1850335664844753 0.09178965726638194 0.18856935968251826 2.5350976841529566E-4 0.3168851172725167 -0.0728840110314176 0.31524512327494764 -0.09278942088606805 0.030563499333747177 -0.004439635328174704 -0.03100912827644644 0.008327769667730637 -0.017155968743354674 0.020373722546896848 -0.5609713520141372 0.03626160373731813 -0.5054927318821397 -0.00947011849485807 -0.17334226435731004 -0.2322990294106499 </vector>
                <vector>0.06562773370690062 0.13014837390795886 0.1269638625124446 0.13986634692045877 0.18554262009144118 0.09861362370046156 0.20942385801012614 -0.023464541368508937 0.3491501989047213 -0.06704383616868412 0.33782559606924545 -0.10054037979188796 0.04814262888988654 -0.01944670475331041 -0.05979659196105178 0.002798177172908317 -0.050692195982575704 0.009944457671902192 -0.5085176904036023 0.016086996874335138 -0.515450421259921 0.015259719404351627 -0.1882195985776136 -0.20222223356998661 </vector>
                <vector>0.0588792961422077 0.16445702614250987 0.148596567537339 0.17064394640517064 0.19756613285500546 0.10981436309697049 0.19059367150701273 0.020095900392236722 0.32652891785777494 -0.08630012255675179 0.3188844600247098 -0.11721355696665144 -0.006935277211314487 -0.01000514460244184 -0.01786820640170915 -0.0103076717467428 -0.040415407440172954 0.010400135134271396 -0.4882586117387076 0.02823423195459368 -0.4833602491859951 0.024416097944057788 -0.20421129394615156 -0.3042352051972239 </vector>
                <vector>0.07329627561426733 0.1831237132828827 0.1615798288231029 0.18218049035373302 0.20768331446887764 0.1007357984136579 0.19769078783876204 0.02921446362166729 0.31743420486567375 -0.08831476272797528 0.30279211468413736 -0.13851783437715678 -0.013747432532433011 -0.010474986900379013 -0.017087884628663036 -0.016074496622177824 -0.051355179218187746 0.03319526298772948 -0.48208579914334576 0.00881944938711221 -0.4862370105667872 0.006627152412525053 -0.20996322020540475 -0.29051424983161767 </vector>
                <vector>0.06690115354631218 0.18548386861355115 0.14308777976797016 0.18216058265011595 0.1901329333846708 0.11827091524521469 0.18226182658729678 0.02567823819868528 0.31280803626248505 -0.09604264975087526 0.30486114867363057 -0.1373744114776218 0.022040291564882693 -0.023365509197394715 -0.01017591049026816 -0.015730379728040797 -0.04551599189052334 0.03455960867110694 -0.4694928424799929 0.018630045416153568 -0.5029302306525709 0.028259058627451886 -0.193978194273896 -0.320529367268345 </vector>
                <vector>0.10493527984029631 0.12725609064375418 0.16050445037933764 0.12639369393617603 0.18298028110292527 0.09956713957475763 0.20768212064243205 0.016851176640738933 0.3359443548638795 -0.048022581841708545 0.31969676649086737 -0.09162633160180059 0.016067340354346944 -0.025314410112616433 -0.046005897021424776 -0.010658383388831794 -0.036647325787773966 -0.0036352008552342358 -0.5159981819986671 0.019935293653406003 -0.5134862133722025 0.010288358965781896 -0.21567297549401696 -0.22103484561442527 </vector>
                <vector>0.008858582867434111 0.14150148369869694 0.0785194560747433 0.14018420659267472 0.1508422665114791 0.0922679378264944 0.22326209547787723 -0.017959450809522354 0.38804146513801197 -0.09296935281909903 0.3881927573495426 -0.1521567607291944 -0.004721587545839281 -0.009880131821611057 -0.047446491839600306 0.006795714376967816 -0.04385094897083034 0.015850051031203245 -0.4686940156889994 0.01679628101634202 -0.5373663224630569 0.029304894984244267 -0.13563725691076495 -0.1697348733471967 </vector>
                <vector>0.057910556621334194 0.13673175457710848 0.13718867026439602 0.15557439551768765 0.17595297992439599 0.11205568756937316 0.1836478424944185 0.022368269751087886 0.3591043666246857 -0.07740765800978601 0.34906290795910394 -0.1266034399672043 0.01654204980492794 -0.019881019993348962 -0.058026256020482045 -0.0012554876650135507 -0.05691269369518912 0.007475192057791291 -0.487104342588056 0.034265561986443066 -0.481142291700722 0.024402053890501985 -0.19622378968881404 -0.2677253097146378 </vector>
                <vector>0.09127434679722013 0.16057864918742856 0.16164575410198745 0.158467457745675 0.20257124133384796 0.1041806846258849 0.1678955609821427 0.02309799844458734 0.3197651637001649 -0.073642787072687 0.3050233503965687 -0.12919204000902507 0.004503343153337179 -0.005369642077461571 -0.019988022852832618 1.6295552754987726E-4 -0.017751910681850308 0.008819683767098926 -0.5075975873214899 0.011154341669653775 -0.5085259325612207 0.007253837774265651 -0.1988153070478756 -0.2655111395829705 </vector>
                <vector>0.02769369539206558 0.12423607033612724 0.10889345992210571 0.14022307370059472 0.17246720766803172 0.09033784807716536 0.21948402719423366 2.5196331176064596E-4 0.3780070610712225 -0.07763551193888797 0.37961580840156917 -0.1566648752492322 -0.028627750524119512 -0.0014547831865070436 -0.02960931080302915 -0.009434986616560998 -0.07178542209275077 0.03497795796515804 -0.4627433771273741 9.68036939656608E-4 -0.5380180175761732 0.02475544266218363 -0.1553773815257813 -0.17056023600145975 </vector>
                <vector>0.04374628084513176 0.15741638342409128 0.13091344445530217 0.15937564920738181 0.19565816744170722 0.0953632882554096 0.19139239957882082 0.01711763265716832 0.3408416483152378 -0.09617974241128147 0.3383711879865418 -0.117735397771536 0.012040555218141367 -0.018412312172820827 -0.015214577922976275 -0.010307904012404563 -0.05050809989404893 0.0322405924163765 -0.4936387923816232 0.024762808020308905 -0.4917449771684667 0.00851173575629001 -0.20185723647376713 -0.2521527333689887 </vector>
                <vector>0.06127035123928057 0.15203531669700937 0.13726946669471696 0.1556347226664731 0.1763972912818209 0.10215832200331929 0.18466411647996164 0.004400191316111995 0.3299683911971102 -0.08480613980520488 0.33122678505374936 -0.10221565500958589 0.07615386386066562 -0.02835335476566963 -0.040838691848709203 -0.0071257430911026935 -0.037649255459672674 0.0030685301772268962 -0.5183072068816363 0.028282497229146594 -0.5000296306267732 0.012470352402391721 -0.20012548099051516 -0.2355490398201171 </vector>
                <vector>0.07129971227324543 0.12517400343597906 0.13218074488464648 0.12989037955738825 0.18508879090063535 0.0862974462441361 0.1841819694759239 0.00202153531752923 0.3553074671764193 -0.07227753150355504 0.3649591584125229 -0.10092668525916872 0.01123387028802118 -0.007679330180400058 -0.04594535169289309 0.008951590413493585 -0.03771938513772939 0.01746687966065258 -0.5102040598828046 0.0148243923646003 -0.49547012119714373 0.007569313095807703 -0.21491279550084605 -0.2113119931464618 </vector>
                <vector>0.09753255401424141 0.11297722832646034 0.14610286160780073 0.13920472583016671 0.19556982184592667 0.09142005396704014 0.20360333800515665 0.013288604907234942 0.3302079226422046 -0.044194756788324976 0.3254335871408402 -0.08125824452130476 0.05340628309174838 -0.016374534153738067 -0.05515277379279295 -0.013642622606087146 -0.03973598035981225 -0.006409038846953453 -0.49110203416026904 0.010554952324608319 -0.528009056918097 0.0264683556949432 -0.2378565231169468 -0.23203472413404302 </vector>
                <vector>0.05491094170152771 0.1487910904151819 0.1301633157678629 0.15585653700826713 0.19053283818967703 0.10145698626889972 0.19703465175990914 -3.7540587951973015E-4 0.33228784391904914 -0.08584091023797268 0.3304511148270214 -0.09659962904409383 0.05448172457681335 -0.029782745094807113 -0.04833223330834779 -0.0015019395612754435 -0.03146886642055707 0.0018454942465454234 -0.5225270487432702 0.03735778819191457 -0.490422742342206 0.006424396726727483 -0.19711153992747618 -0.23763166303986746 </vector>
                <vector>0.07261477908158749 0.13905827302111878 0.15864345451066197 0.13248180808949622 0.20051138974401472 0.09359758795289447 0.19448673256002763 0.007185216101931784 0.3209938482303165 -0.05915769673215859 0.31889429069138936 -0.09788965659615106 0.027150766071247074 -0.013669720216852978 -0.03940283459621762 -0.008362012005751249 -0.03575539760823874 -0.003450363063023515 -0.5309485675362493 0.036354233542721576 -0.5127932715768061 0.010046796104560954 -0.1743951895717336 -0.23619446619878268 </vector>
                <vector>-0.008583984617255132 0.16823304372548073 0.10266635840407526 0.16213439566287355 0.17704489213121896 0.09976085283964525 0.20990406580968826 -0.00383214654598963 0.3617312394614894 -0.08888932012747403 0.3793685561161213 -0.18853709568345525 -0.031328205247097465 -0.002434086898799124 -0.018761317146088988 -0.019971275797940863 -0.06942409598133112 0.03313456439173597 -0.459679138264162 0.01691212998990843 -0.5233881735493382 0.032505162690299114 -0.11955019711732098 -0.20901622424628094 </vector>
                <vector>-6.709130678235337E-4 0.15198099068295967 0.08813189580851798 0.15665899727167956 0.16172918082188822 0.10171772154435081 0.21579499087508852 0.0029083291480215337 0.3853727440969997 -0.09997732456961869 0.372153552340921 -0.16235938277469894 0.0025689108475340523 -0.016368977014038253 -0.018100070487188306 -0.01439938435954723 -0.06780466166772614 0.034606153323654805 -0.445289860989133 0.015850683528692303 -0.531813043058536 0.02590074609163112 -0.1620727255205448 -0.19651855287308384 </vector>
                <vector>0.006604335591483997 0.14674716051307202 0.12810794876631745 0.14923834922349788 0.1715037908663277 0.11477236972591437 0.21439300488412066 -0.005486663903014999 0.37375619350727624 -0.09448893919654494 0.3671003324297793 -0.1478926168373505 -0.021257463250022906 -0.004074200573893974 -0.02256172166267123 -0.01183936728648656 -0.07439122668428953 0.02680895235892508 -0.4596882976256389 0.01020512634101528 -0.5127257610296742 0.02567420005939894 -0.1708411357930067 -0.20966437042453573 </vector>
                <vector>0.06773098193036814 0.18662298783044615 0.1723097886547368 0.1809824759662581 0.2000924263095062 0.10657194225323635 0.18414574256373067 0.03519998628036221 0.3145446687209078 -0.09057065429983635 0.30770070809411626 -0.12452753983768695 0.016259892091049517 -0.021782188408613956 -0.03378953790985777 0.0015291278429807988 -0.05077636731439013 0.02466415409699379 -0.46536541981487894 0.013384076754107743 -0.4781242245715654 0.016880308531883687 -0.23472865875372492 -0.32895467701012776 </vector>
                <vector>-0.007820833420196658 0.14817278137485462 0.10048068059603354 0.1496404478257513 0.19633139052022847 0.08525867387914882 0.18791911211228518 -0.0016912863342095352 0.38385331965438246 -0.1001186192352107 0.3734720303895467 -0.15884937100634183 -0.013682081695323135 0.0016770045671166077 -0.017631114953010403 -0.008570678862031713 -0.07495659074290144 0.037666195331149406 -0.4750881964634153 0.014632787123691995 -0.5201355662765929 0.023862347447182755 -0.13274214972103981 -0.19168028211110105 </vector>
                <vector>0.01379790101021127 0.1554154080182171 0.1387490515496576 0.14638103728258378 0.1986367835457376 0.07827731553684514 0.21104044355510204 0.010186757355259715 0.34260296989118033 -0.08105399685267974 0.3349514298607119 -0.13391520057366255 0.004945434216482627 -0.004910844946241796 -0.015314852138870428 -0.0187635260093448 -0.06626793621477538 0.045786196237174545 -0.4702661957762148 0.012563604860201805 -0.5347214044554323 0.028574111783368925 -0.15815362504379324 -0.23854086269172403 </vector>
                <vector>0.05747350833341929 0.15568780998904802 0.12979661353127095 0.15505204351249538 0.16365060257845687 0.11369353297813482 0.2000140635076278 -0.002123349455009596 0.3426823518167966 -0.08484212139411546 0.3684716019654561 -0.1374914975724747 0.009520548966343672 -0.013334181107898978 -0.0613130018853826 0.005607508162881903 -0.056458470953331966 0.012848850759701269 -0.49218043474828505 0.029359120584052892 -0.4797203523765307 0.015148640927794207 -0.18193703073584108 -0.24960635738460574 </vector>
                <vector>0.07180036561230425 0.18096247360657802 0.16623810117989382 0.18290705603059093 0.22314704057545207 0.1264305606255806 0.2062387869040868 0.005686187959092828 0.30594848043060774 -0.07395738675968988 0.27907649453420175 -0.13528228475898216 0.013825300899678587 -0.018023255345411444 -0.023449444046946332 -0.00826399235259787 -0.06311951842516657 0.04093610151385901 -0.4606382702873531 0.0062613338559310144 -0.4963199250713661 0.014373176657627454 -0.2227474123053903 -0.32202997103257885 </vector>
                <vector>0.05586104548491656 0.18006715589702474 0.18132242392361433 0.16605024468506185 0.1960674440769273 0.10600123132354236 0.18530657197809944 0.032665320875874274 0.31564952495663484 -0.09977843191201234 0.3105638942213463 -0.12097443271594033 0.002906934388735705 -0.015818640606355048 -0.014804193583115478 -0.01224155481705516 -0.05387414228735348 0.034465452704448285 -0.48375663242002265 0.010409622142326491 -0.49141091204529563 0.017022241748089362 -0.20383195869448678 -0.2978682093250043 </vector>
                <vector>0.03725354193362618 0.1398150912610218 0.12417162038916112 0.13658810544278335 0.1956689679542798 0.08007888989120339 0.21465767585686596 0.005695133512996664 0.35275882618697224 -0.0689293992799259 0.34904632481809006 -0.09241178202844394 0.04438582977206381 -0.019531465811963855 -0.06571105305527315 0.006782728136636329 -0.062054727628334506 0.010849507856420842 -0.4875379172991657 0.029495056885590537 -0.4885746142064136 0.02762929895342861 -0.21406447472187198 -0.2560611648197487 </vector>
                <vector>0.011648350530489161 0.15984351169503472 0.09477837703644951 0.1638587737481134 0.16585565946793482 0.1066234430643673 0.20859276547263944 -0.005722205658241407 0.37655868217059696 -0.09860294424414637 0.3729968494320555 -0.17935880050792952 -0.029055575023190245 -0.005583817331953127 -0.020520544844887335 -0.017095576181944176 -0.07162922409614392 0.03865956213210206 -0.4703885725991944 0.01507028750654972 -0.5107679875535712 0.02883119728375899 -0.12806877999317645 -0.20652343150571387 </vector>
                <vector>0.07633799789517964 0.1200888247749846 0.15004581085011193 0.12771898080200372 0.1904965690995577 0.09403667260985094 0.20522558268133936 0.008639129634102474 0.3321784338014183 -0.06593058081178874 0.3249297320989423 -0.0885847337459131 0.08061936282861235 -0.018554461161412412 -0.0438795203519045 0.00832312393607771 -0.07941148339842467 0.007423040377303385 -0.5206708754877847 0.018847509277109445 -0.5063969721968289 0.011768177126479068 -0.20947463782021963 -0.22377568281879467 </vector>
                <vector>0.055693802642114765 0.12256707405503953 0.14359043491138077 0.12930135606907192 0.19978671912295123 0.07504979734265338 0.20302056565422177 0.010292578647814861 0.35152089278703014 -0.05817092461864319 0.34875430419245096 -0.09281051133333582 0.0552051311964026 -0.027667793952233132 -0.07676976533925389 0.014512125438457986 -0.06582534997396884 0.020617876278040244 -0.5038597351869311 0.02330382581956332 -0.49032219661537574 0.009749195428146937 -0.22079480339102878 -0.22674459917458337 </vector>
                <vector>0.058751957026553434 0.1636040168483892 0.14644451688304888 0.15390346112836087 0.20513022835147993 0.09505099636845513 0.17460938331725936 0.010959142989053695 0.33192989623583485 -0.08288667435334963 0.3292087233833843 -0.10062861557009738 0.0034192761768152835 -0.01719982212654824 -0.001392857678431056 -0.015829161003600618 -0.040752765981923754 0.016530784114676365 -0.48348208461707104 0.014134778546846347 -0.5138488202129217 0.02299735955958082 -0.2100174528840375 -0.2606362665017683 </vector>
                <vector>-0.013548544606783067 0.20143555649782088 0.09062693593282316 0.19959203094016092 0.19373257215656453 0.1000160449015701 0.2058084973050058 0.011957762272004645 0.37786126576785567 -0.09681847759901495 0.3405622707628928 -0.21437644243988807 -0.007506818082004289 -0.0220436670319671 -0.008885509682084021 -0.04180585259499152 -0.07942622873469095 0.05552715016058672 -0.4009801004978446 -0.013732812279566659 -0.545753987657008 0.03921840888440886 -0.15249035266472444 -0.21896970171112187 </vector>
                <vector>0.020600641269586807 0.1207997837536974 0.11199138777999143 0.12611759275337936 0.19490383944838066 0.0748642012752677 0.21915001671730114 0.0067335664309173884 0.34985466479817484 -0.06274416363341714 0.3453136369469014 -0.09104982751538615 0.06644179368108807 -0.01543901966497396 -0.043423536961489276 0.002746220342399887 -0.041215532165639626 0.006617174682881012 -0.5128516407162168 0.03383521571817805 -0.5019768297889269 0.024538382793090896 -0.2087884410091505 -0.2270191269360367 </vector>
                <vector>0.05458719312590183 0.1332668308110212 0.13362986969802865 0.1368087263011312 0.19027559027312904 0.07922633446064364 0.2131191719447738 4.3752292075590477E-4 0.3373014750154644 -0.06323870540783437 0.3320821132718759 -0.08221830096467198 0.06058975856038737 -0.023344294414306688 -0.05255077614926152 -0.0021169397269103687 -0.04631774211318726 0.0035332347763846594 -0.5195089673759302 0.03287110427740168 -0.5007037829358619 0.019275782844673198 -0.20250390331531928 -0.2345012958782901 </vector>
                <vector>0.010787407557808212 0.1469444426983551 0.09426293691418659 0.1527542040413259 0.1535207380798123 0.10495585717769655 0.22457331268340341 -0.010243401488241467 0.3685446315965788 -0.0932342262442311 0.3744366470030064 -0.17089702619546043 0.01011402896810749 -0.00913503633444726 -0.01998386026083636 -0.006385102061954376 -0.08570144496487792 0.03797487251039237 -0.464809538462781 0.012926747585828083 -0.5296299886458242 0.028751509640981596 -0.1361148704685841 -0.19441284133024647 </vector>
                <vector>0.04878026515635329 0.13576913763266807 0.1047867247207274 0.13994464072891052 0.15955396413640502 0.0865903936272763 0.22940361253344832 -0.023834795810612923 0.3465054377625935 -0.06630628521390716 0.34501628661634015 -0.09056488888487452 0.05369746378546022 -0.020174113021148004 -0.04262379297653 0.0035585361658684814 -0.03925380990407416 0.013199034257512147 -0.5072748585739473 0.03754940836806145 -0.504916117444678 0.027721701212022373 -0.19367517581209687 -0.24345276906177685 </vector>
                <vector>-0.0021236686504925925 0.1830900586908 0.11124867299765905 0.18575672871411109 0.212039175352215 0.10122708759867569 0.18952756325950385 0.013642410194732179 0.3798284015842121 -0.07660993436214784 0.33745667899403897 -0.2090675986312408 -0.029202888460593084 -0.005712774688600296 -0.008991893067091349 -0.04304916335315303 -0.09079511690390296 0.046634170371798817 -0.41824282438691984 0.00692558163496583 -0.5337979315819243 0.0275950404237936 -0.14694616913670663 -0.23043160659373368 </vector>
                <vector>0.006754640845088644 0.15440780039555316 0.118891956909643 0.15764649794782454 0.1929202152972199 0.10370642938298948 0.2258417055867619 -0.005807609441075667 0.3628417302475784 -0.08705026026573986 0.35723580934037574 -0.17581527005220648 -0.02838443985173966 0.004190216134606385 -0.030034392583960224 -0.007503318304107456 -0.06934721563674477 0.037729196162992584 -0.4678145755646076 5.367249799582974E-4 -0.5126844194258995 0.015205032430877868 -0.1562210151637161 -0.19724543937167588 </vector>
                <vector>-0.01707442028638374 0.19649558847535079 0.0915834984550064 0.19278836832326404 0.2106783036365551 0.10888716483741709 0.2060216017667157 0.02549020733460056 0.3685356037487478 -0.09212082533621206 0.34471835964022235 -0.2279928042003907 -0.022128522377750936 0.001554122984600375 -0.014480581821977145 -0.056063286110174276 -0.09129594509633678 0.07569501465831024 -0.4088837755645366 0.0011441659706653007 -0.5114397474909591 0.034965124660549865 -0.15623437460930162 -0.26084284159798293 </vector>
                <vector>0.017426997656087677 0.14802286889721772 0.16081014840411503 0.1251429857739276 0.20086570817978544 0.08871780295251264 0.17881722757004026 0.02944019491231962 0.36071454970525646 -0.09181176220033313 0.3574394621897597 -0.10674787012010499 -0.027153483776288727 -5.94798881300364E-4 -0.020425277151299562 -0.010176665881257145 -0.05081282147471313 0.018271351560089785 -0.4662370750253979 0.011421806611642257 -0.5171665536994267 0.030740502512592985 -0.19427888257791825 -0.24242641613730667 </vector>
                <vector>0.07730669046223862 0.12318267723271457 0.13347023813309816 0.1342494627243207 0.17724933225163964 0.09385642920378426 0.1831043901593137 0.015375349657056628 0.3624537496684532 -0.0666659848661647 0.3556729892663416 -0.10107369483266473 0.037228362432820794 -0.023025580901321677 -0.05578586440127555 -0.0027533158588485384 -0.04967386278460629 9.733873046778255E-4 -0.5040577240170983 0.02341741043264159 -0.5003412711503248 0.011829192919685053 -0.2166270300205997 -0.20936533301587934 </vector>
                <vector>0.0023132014404072115 0.18646832464256452 0.1404748513993119 0.19700199948253072 0.22146812338791322 0.122396194202402 0.2349944463905451 0.007466016915989103 0.3571002683008371 -0.08777442794236799 0.325847281497993 -0.19646014349699498 -0.03625578253796424 -0.0025722066595433727 -0.038192259546175486 -0.04573070332818297 -0.0876964979366828 0.04151724313276632 -0.3797379061441396 -0.03099372939425371 -0.5468900520175187 0.026845774716063156 -0.193425674234524 -0.21816434227097373 </vector>
                <vector>0.07442468960132803 0.11845846578836716 0.1411882986679985 0.12539894610646596 0.21035203487504228 0.09312401819089572 0.20786167845571005 0.0097373704201709 0.32642931262436675 -0.03854382185013322 0.33255391918414007 -0.09939857237256083 0.049154438683246565 -0.01305103563235331 -0.06290822867449322 -0.004145882305316524 -0.04242264173029904 8.436860132975815E-4 -0.5100290100144981 0.0242403348347167 -0.508724442551082 0.016078278472534707 -0.21788004912145992 -0.23274178766608306 </vector>
                <vector>0.06949251608832221 0.1425694857315492 0.13098137896096276 0.14666349037714888 0.1948368020974443 0.10738805020301953 0.2165699837428055 0.0011005187545137934 0.3297403327384407 -0.06416448364111262 0.3245434810011493 -0.09419281545929616 0.05785800327964542 -0.026178225167519303 -0.05856867331917461 -0.007348235564123734 -0.056496099729427575 -9.370153012796464E-4 -0.49783036043558176 0.027479994492379936 -0.49692396730681276 0.025357486375801333 -0.2142033971177737 -0.2577382508010842 </vector>
                <vector>0.08623315371029491 0.1384949508045014 0.16103931734653387 0.13402333923246332 0.19581067254489182 0.09530507683261971 0.19020354949414348 -3.844048155411603E-4 0.3181013395665933 -0.052281160425750775 0.31159379368231416 -0.08580020499666993 0.040923885582028155 -0.015857690920858137 -0.03442604408534398 -0.0018444781467484798 -0.02278627665470308 0.00641260816442357 -0.5110970898526228 0.017542113785819227 -0.5217859738803404 0.01915627661920269 -0.21381032745379377 -0.25476642613346323 </vector>
                <vector>0.07123331404560437 0.1317876016900304 0.15486626047018073 0.13820228778880203 0.18395299926056793 0.10858946123515455 0.2011923576108883 -0.0062792538511871054 0.32752413528656327 -0.05071130514165624 0.3284553020013482 -0.08924927290832711 0.05987358607938692 -0.018497074261244723 -0.05844004148776373 -0.00980214228208785 -0.057646856563965614 -0.00248577608457432 -0.4929228766344402 0.022743316237086808 -0.5137396370166273 0.04019335168510543 -0.20434854305174202 -0.26449119410710165 </vector>
                <vector>0.06070265397485146 0.15501138821007893 0.1455219125845731 0.16004668578827766 0.18524700847702608 0.11405534448460741 0.2029938113245722 0.005449789760624442 0.3173259052170734 -0.06921658334905954 0.32558205632566134 -0.11414583893208127 0.053539721771989894 -0.02979133619800329 -0.04551248937817253 -0.014871743663350465 -0.04229894293833887 -0.007007972105503054 -0.5099779464049774 0.0332608973912467 -0.4978157025261881 0.017033520755816184 -0.1953079884280653 -0.24982415214264758 </vector>
                <vector>0.08261502103473106 0.11751592947251942 0.13518752218447477 0.12172071080734106 0.16139780124258213 0.09736361124011579 0.2199447879626384 -0.0033127875872089457 0.3330335481512466 -0.058838622927179576 0.33600815934488043 -0.0785374456434971 0.052837178755063954 -0.021419812972104366 -0.040047732057152806 0.0019368949404117205 -0.03470397212755873 0.005941184369809046 -0.5249946371667983 0.03221728668973037 -0.5091991279325127 0.015940942229778987 -0.21207854939159254 -0.23052789061971252 </vector>
                <vector>0.003925814622230593 0.163566602185866 0.09837568565966497 0.15367311479479176 0.20780756950323478 0.08650771555208317 0.22177756482814845 -0.008983276920660012 0.354401187684508 -0.08558549372432656 0.3493187126912915 -0.1611126441200817 5.612266846206765E-4 -0.008249680687152055 -0.023061710512521174 0.0013548969186409528 -0.07987187078790979 0.040294756176165125 -0.4669815067546213 0.004750644870904958 -0.5254636464353359 0.030614480777258285 -0.14078902718331224 -0.21683111582348977 </vector>
[truncated: 11,770,339 more chars]
